# Supplementary material for: Divergent Metabolomic Signatures of TGFβ2 and TNFα in the Induction of Retinal Epithelial-Mesenchymal Transition
Source: Metabolites. 2023 Jan 31;13(2):213. doi: 10.3390/metabo13020213 (PMC9966219; doi:10.3390/metabo13020213)
Supplement: Supplementary file 1 [file metabolites-13-00213-s001.zip]

Archive with 7 entries (7 files):
- Figure S1.pdf
- Figure S2.pdf
- Figure S3.pdf
- Figure S4.pdf
- Supplementary data 1.xlsx
- Supplementary data 2.xlsx
- Supplementary data 3.xlsx
