# Supplementary material for: Divergent Metabolomic Signatures of TGFβ2 and TNFα in the Induction of Retinal Epithelial-Mesenchymal Transition
Source: Metabolites. 2023 Jan 31;13(2):213. doi: 10.3390/metabo13020213 (PMC9966219; doi:10.3390/metabo13020213)
Supplement: Supplementary file 1 [file metabolites-13-00213-s001.zip › Supplementary data 1.xlsx]

## Sheet: Raw data
BinBase name	ret.index	quant mz	BB id	mass spec	PubChem	KEGG	InChI Key	cells	media	1_001	10_010	11_011	12_012	13_013	14_014	15_015	16_016	17_017	18_018	19_019	2_002	20_020	21_021	22_022	23_023	24_024	3_003	4_004	5_005	6_006	7_007	8_008	9_009	25_025	26_026	27_027	28_028	29_029	30_030	31_031	32_032	33_033	34_034	35_035	36_036	37_037	38_038	39_039	40_040
xylonolactone	535176	217	1808	86:6.0 88:17.0 89:5.0 101:53.0 103:590.0 104:3.0 107:94.0 109:11.0 115:14.0 117:33.0 119:41.0 129:448.0 131:202.0 132:16.0 133:173.0 134:3.0 135:35.0 141:31.0 142:3.0 143:208.0 144:4.0 145:90.0 147:1035.0 148:163.0 149:112.0 159:13.0 169:60.0 177:13.0 183:7.0 184:36.0 185:1.0 189:245.0 190:54.0 191:253.0 194:11.0 199:18.0 207:671.0 208:114.0 209:52.0 215:200.0 217:4500.0 218:698.0 219:375.0 220:2…	439692	C02266	XXBSUZSONOQQGK-FLRLBIABSA-N	0.38	0	2862	1625	3549	2920	1496	1525	1376	2002	7899	4613	1566	1299	1172	3348	9998	1956	1255	1307	2074	1653	3984	4943	2478	723	7696	5658	16570	5765	2965	16980	10222	8389	8575	6385	7967	7525	12842	5928	2750	7210
xylonic acid	589278	333	3470	85:12.0 86:132.0 87:283.0 88:40.0 89:385.0 90:10.0 91:255.0 96:912.0 97:35.0 98:139.0 100:294.0 101:56.0 102:461.0 103:5264.0 104:405.0 105:101.0 107:132.0 108:89.0 113:617.0 114:30.0 116:195.0 117:279.0 118:58.0 120:212.0 123:262.0 124:390.0 126:43.0 127:52.0 128:2.0 129:1391.0 130:484.0 131:451.0 133:860.0 134:67.0 141:97.0 142:150.0 143:807.0 144:742.0 145:116.0 146:875.0 147:4046.0 148:465.0 …	6602431	C00502	QXKAIJAYHKCRRA-FLRLBIABSA-N	0	0.38	211	350	222	454	311	393	384	266	209	392	256	193	321	174	207	140	124	434	343	165	292	232	296	245	1532	1743	1645	1769	2010	623	1399	1595	1160	1612	1049	1623	1552	1829	1346	1601
xylitol	567437	217	5857	85:22.0 87:53.0 88:95.0 89:312.0 94:15.0 99:38.0 101:376.0 103:3875.0 104:345.0 105:78.0 107:25.0 108:24.0 110:68.0 113:18.0 115:63.0 116:117.0 117:1418.0 118:103.0 119:73.0 129:1604.0 130:163.0 131:367.0 132:26.0 133:712.0 135:29.0 142:33.0 143:88.0 147:3295.0 148:560.0 149:319.0 155:12.0 157:214.0 159:20.0 163:58.0 169:22.0 171:40.0 175:99.0 182:58.0 189:476.0 190:74.0 191:333.0 192:19.0 193:15…	6912	C00379	HEBKCHPVOIAQTA-NGQZWQHPSA-N	0.5	0.92	2348	4923	3767	5469	3179	7260	7293	4154	8252	4810	5509	3718	5793	2357	6615	4450	4663	5663	3891	5795	3621	4979	3831	4184	7384	5052	5030	5305	6570	3710	3636	7390	5184	5420	5782	5370	7141	6447	4348	5243
xanthine	701688	353	1669	85:2517.0 86:3710.0 87:2079.0 88:382.0 89:398.0 90:80.0 91:121.0 92:294.0 93:389.0 94:217.0 95:887.0 96:502.0 97:447.0 98:2556.0 99:3280.0 100:20394.0 101:2912.0 102:1806.0 103:2337.0 104:350.0 105:1446.0 106:113.0 107:15.0 108:151.0 109:225.0 110:796.0 111:2460.0 112:928.0 113:1375.0 114:1007.0 115:2460.0 116:1524.0 117:4430.0 118:716.0 119:955.0 120:203.0 121:149.0 122:214.0 123:385.0 124:753.0…	1188	C00385	LRFVTYWOQMYALW-UHFFFAOYSA-N	0	0.83	124	197	73	179	74	254	184	297	440	142	1362	133	123	102	354	170	78	135	75	124	252	199	231	130	4725	6044	4684	5459	6613	5619	3577	5212	6197	5211	6069	5544	4936	5884	4177	5102
vanillic acid	597845	297	16595	85:131.0 89:849.0 90:76.0 91:619.0 92:175.0 93:132.0 95:115.0 98:479.0 99:51.0 102:88.0 103:1501.0 104:166.0 105:538.0 106:42.0 107:324.0 109:223.0 110:100.0 111:1.0 112:7.0 113:5.0 117:953.0 119:173.0 120:75.0 121:296.0 122:117.0 123:121.0 125:7.0 126:1381.0 127:5.0 129:256.0 131:24.0 133:502.0 135:374.0 137:601.0 138:84.0 139:31.0 141:299.0 143:39.0 147:1397.0 148:616.0 149:333.0 150:109.0 151:…	8468	C06672	WKOLLVMJNQIZCI-UHFFFAOYSA-N	0	0.17	136	2831	89	200	128	1451	928	1267	103	132	317	90	146	124	123	80	98	96	134	124	122	116	102	172	1146	1252	1673	1322	1635	962	1276	1155	1300	1325	1476	1163	1136	1750	1782	1223
valine	239426	156	585	85:1256.0 86:1369.0 87:2965.0 88:512.0 89:370.0 91:1184.0 100:568.0 101:201.0 102:1338.0 103:4662.0 104:197.0 105:274.0 109:39.0 112:180.0 113:675.0 115:160.0 117:295.0 118:385.0 126:74.0 128:2220.0 129:580.0 130:4523.0 131:1353.0 132:462.0 138:59.0 142:37.0 144:75.0 146:5600.0 147:1520.0 148:729.0 149:446.0 151:192.0 152:157.0 153:40.0 156:3536.0 157:617.0 158:341.0 170:15.0 174:1874.0 175:308.0…	6287	C00183	KZSNJWFQEVHDMF-BYPYZUCNSA-N	0.79	0.83	138110	33288	122181	168538	125669	142085	42541	117400	169797	27284	143626	122448	69453	75379	146288	135371	136402	141033	119482	47715	90314	166228	173855	134444	3368861	7347886	2408903	5627031	9236445	4483431	2510903	2299659	2327756	5084061	4844068	3547810	381349	6320863	7072290	3045628
uridine	861508	217	14815	85:38.0 86:16.0 87:11.0 88:11.0 89:85.0 91:9.0 92:3.0 93:5.0 94:11.0 95:26.0 97:5.0 99:146.0 100:46.0 101:72.0 103:551.0 104:39.0 105:323.0 107:5.0 109:17.0 110:8.0 111:3.0 112:3.0 113:55.0 114:1.0 115:80.0 116:27.0 117:70.0 118:2.0 119:12.0 121:6.0 122:6.0 125:1.0 127:42.0 129:189.0 130:39.0 131:87.0 132:7.0 133:129.0 134:30.0 135:16.0 136:2.0 137:1.0 138:2.0 140:13.0 141:13.0 142:8.0 143:122.0 …	6029	C00299	DRTQHJPVMGBUCF-XVFCMESISA-N	0.08	0.88	126869	163542	167578	249862	199289	193306	198619	217614	47475	69244	70715	157948	79959	46514	41184	51436	78307	216298	213193	147418	173029	138974	276150	156684	37870	63207	54846	61630	65139	49198	54720	42323	58684	57879	63292	51141	45273	55881	45954	49740
urea	328888	189	441	85:42530.0 86:38811.0 87:110384.0 88:17717.0 89:8931.0 90:7871.0 91:3005.0 92:1045.0 93:951.0 94:268.0 95:940.0 96:6840.0 97:11155.0 98:9608.0 99:343261.0 100:185876.0 101:58717.0 102:29857.0 103:25687.0 104:5464.0 105:10123.0 106:1223.0 107:2582.0 108:1135.0 109:22.0 110:3558.0 111:25902.0 112:4992.0 113:24277.0 114:34347.0 115:41196.0 116:28689.0 117:32772.0 118:9123.0 119:4609.0 120:30.0 121:5…	1176	C00086	XSQUKJJJFZCRTK-UHFFFAOYSA-N	0.42	0.83	14670	1835	1873	2116	2119	1593	1491	1396	16163	59548	33867	1726	28183	52258	3213	1992	2126	21266	122067	76800	121021	23654	522	15013	7214	19825	15017	18261	17455	9122	9216	8435	22296	9669	11823	13328	11031	18010	6756	8414
uracil	385735	241	1664	85:23877.0 86:6864.0 87:3486.0 88:1560.0 89:1505.0 91:506.0 92:1505.0 94:764.0 95:4144.0 96:5848.0 97:5576.0 98:15495.0 99:393975.0 100:73814.0 101:20186.0 102:4727.0 103:6833.0 104:172.0 105:13750.0 106:1345.0 107:925.0 108:1437.0 109:10645.0 110:283.0 111:5609.0 112:2648.0 113:93747.0 114:5531.0 115:7598.0 116:2368.0 117:12999.0 118:2279.0 119:775.0 120:2223.0 122:686.0 123:297.0 124:2309.0 125…	1174	C00106	ISAKRJDGNUQOIC-UHFFFAOYSA-N	1	0.42	11867	28152	30892	37756	33692	44480	32992	44545	35471	29874	27058	16907	34021	29519	34676	36143	30792	27536	14553	9695	32020	26363	44702	36628	2437	15130	3358	4834	6248	6083	3084	2362	3024	2859	10602	4783	2466	5486	2189	4851
UDP-N-acetylglucosamine	625003	226	62293	85:4594.0 86:2434.0 87:5676.0 88:2426.0 89:22785.0 90:2257.0 91:1405.0 92:340.0 94:1847.0 96:6574.0 97:93.0 99:8137.0 100:9605.0 101:16140.0 102:6431.0 103:46004.0 104:4259.0 105:3285.0 106:541.0 108:3269.0 109:1371.0 110:1904.0 111:2899.0 112:2358.0 113:15201.0 114:6085.0 115:11835.0 116:17008.0 117:69042.0 118:8172.0 119:7805.0 120:768.0 121:286.0 122:1242.0 123:330.0 124:1545.0 125:766.0 126:1…	445675	C00043	LFTYTUAZOPRMMI-CFRASDGPSA-N	0.79	0	16199	33880	27916	41521	35164	10193	32772	25224	26248	33036	23576	16120	21632	23421	32527	16473	33202	20827	27638	15512	27679	38020	31215	21513	3136	4904	5252	4790	4982	3831	4206	3381	4642	6062	6261	4724	2911	5638	5249	5078
UDP-glucuronic acid	587601	217	7831	87:154.0 89:34.0 96:10.0 97:71.0 98:2.0 99:102.0 101:913.0 103:713.0 111:84.0 113:761.0 114:53.0 115:189.0 116:678.0 117:1036.0 118:23.0 120:1.0 124:3.0 128:50.0 129:1720.0 130:197.0 131:702.0 132:269.0 133:1146.0 134:40.0 135:54.0 141:21.0 142:1.0 143:1068.0 144:123.0 145:349.0 146:24.0 147:2345.0 148:317.0 149:145.0 157:154.0 159:13.0 169:322.0 171:136.0 175:127.0 185:29.0 187:46.0 188:4.0 189:…	17473	C00167	HDYANYHVCAPMJV-LXQIFKJMSA-N	1	0	53225	56828	54443	27923	40974	55160	61305	44295	29693	19364	26595	38237	21564	31799	26450	22959	13742	42833	48025	48008	28925	27020	56580	24464	1019	1754	1604	1749	1783	1427	1175	1422	1420	1740	1660	1696	1392	1854	1347	1375
tyrosine	671252	218	16	85:101.0 86:1059.0 87:458.0 89:659.0 90:823.0 91:1849.0 92:215.0 93:210.0 94:46.0 95:258.0 97:226.0 100:19804.0 101:2641.0 102:1366.0 103:1633.0 104:401.0 105:1066.0 107:424.0 113:79.0 115:546.0 116:116.0 117:900.0 118:715.0 119:703.0 120:181.0 121:365.0 123:63.0 124:32.0 125:60.0 128:317.0 129:136.0 130:2787.0 131:1381.0 132:2378.0 133:2406.0 135:1073.0 136:172.0 137:139.0 138:33.0 143:94.0 144:…	6057	C00082	OUYCCCASQSFEME-QMMMGPOBSA-N	0.75	0.92	524163	282669	359602	341946	360062	436126	326847	453192	257694	191932	178326	455553	249778	175305	207246	173840	170738	505153	400637	485129	576167	545785	873944	346918	4792054	5123676	7307020	3120884	3722478	7250286	7098224	3434290	8911956	5386209	6630914	5094043	1079884	1102556	9184870	3827755
tryptophan	780482	202	14	86:650.0 87:425.0 89:261.0 100:3562.0 101:1584.0 102:1611.0 103:773.0 104:190.0 113:59.0 114:89.0 115:489.0 118:184.0 119:183.0 127:218.0 130:2243.0 131:264.0 132:923.0 133:652.0 144:250.0 145:420.0 146:217.0 147:2097.0 148:245.0 149:212.0 154:44.0 156:266.0 157:161.0 158:212.0 159:339.0 160:439.0 161:112.0 162:7.0 170:343.0 171:149.0 172:244.0 173:187.0 174:182.0 175:114.0 177:48.0 182:53.0 183:…	6305	C00078	QIVBCDIJIAJPQS-VIFPVBQESA-N	0.71	1	294528	263891	221463	177533	247233	241809	239624	298384	261802	195379	197244	199366	255110	195003	227473	205568	208514	117965	187885	204893	306623	362710	380279	274520	5788809	6766274	4681360	6469962	6671120	6617944	4937912	5744557	5772761	6193401	7047270	5614295	5642163	6737239	5565991	5932819
trisaccharide	1027144	361	3234	85:137.0 87:25.0 89:192.0 96:127.0 99:152.0 101:323.0 102:32.0 103:3443.0 104:258.0 105:198.0 109:157.0 111:87.0 113:135.0 115:43.0 116:28.0 117:1421.0 118:135.0 119:230.0 122:45.0 123:1.0 129:3068.0 130:273.0 131:650.0 132:96.0 133:834.0 134:61.0 135:154.0 136:39.0 139:56.0 141:4.0 142:19.0 143:444.0 145:66.0 147:3860.0 148:556.0 149:571.0 150:62.0 151:42.0 153:79.0 155:384.0 156:64.0 157:601.0 …	871	C00420	FYGDTMLNYKFZSV-UHFFFAOYSA-N	0	0.29	74	90	127	177	73	135	144	84	105	141	106	88	129	112	625	73	80	56	100	137	90	165	124	217	996	417	845	854	1128	318	712	1091	688	897	864	859	938	1087	842	896
trans-4-hydroxy-L-proline	459475	158	169618	85:869.0 86:857.0 87:958.0 88:707.0 89:807.0 90:155.0 91:288.0 93:108.0 94:144.0 95:54.0 96:337.0 97:235.0 98:502.0 99:1496.0 100:2830.0 101:2711.0 102:874.0 103:9684.0 104:836.0 105:545.0 106:159.0 108:106.0 109:83.0 110:444.0 111:336.0 112:737.0 113:529.0 114:609.0 115:1904.0 116:6643.0 117:1831.0 118:390.0 119:311.0 120:38.0 121:56.0 122:40.0 123:118.0 124:596.0 125:141.0 126:644.0 127:348.0 1…			PMMYEEVYMWASQN-DMTCNVIQSA-N	0.71	0.04	15084	15679	18986	22573	15102	19867	28494	41893	1642	1035	2722	4878	4015	2178	3223	3181	3717	16730	20190	4894	7622	10201	16391	8086	6358	4234	5476	5888	4294	5206	5831	5628	5538	6497	7175	6889	5755	3307	4328	7653
tocopherol beta	1022815	223	42194	85:68.0 93:9.0 95:72.0 97:57.0 101:38.0 107:36.0 111:19.0 123:55.0 127:63.0 129:202.0 130:38.0 136:55.0 142:24.0 143:39.0 145:98.0 152:6.0 153:2.0 155:35.0 159:62.0 164:8.0 165:77.0 166:38.0 167:38.0 175:69.0 176:70.0 177:140.0 179:134.0 180:79.0 181:32.0 183:18.0 186:9.0 188:18.0 189:66.0 192:33.0 193:427.0 194:381.0 195:216.0 196:45.0 198:15.0 203:20.0 204:10.0 205:59.0 206:20.0 207:797.0 208:3…	8989	C14152	WGVKWNUPNGFDFJ-CBIUGAAKSA-N	0.17	0	527	574	664	985	892	739	670	500	449	671	678	246	718	446	433	490	626	667	660	711	729	537	714	536	285	322	219	195	284	162	215	170	191	214	225	282	245	257	234	287
tocopherol alpha-	1067809	237	100	85:207.0 87:84.0 88:72.0 91:780.0 92:83.0 93:140.0 94:40.0 95:435.0 97:218.0 99:100.0 103:358.0 105:440.0 106:76.0 107:223.0 108:54.0 109:243.0 110:64.0 111:199.0 112:52.0 113:56.0 115:104.0 116:123.0 117:293.0 119:705.0 120:82.0 121:197.0 129:158.0 131:400.0 134:108.0 135:351.0 136:189.0 141:89.0 145:154.0 147:430.0 149:213.0 159:143.0 161:190.0 162:65.0 163:233.0 164:77.0 174:64.0 175:152.0 177…	14985	C02477	NCYCYZXNIZJOKI-OVSJKPMPSA-N	0.96	0	4404	4516	4672	5026	5038	4103	4235	3737	3161	3303	4210	4085	3682	1326	2061	3074	2947	5080	4686	4102	4954	4783	4435	3915	138	264	171	153	200	143	142	240	220	199	117	128	144	140	212	181
thymine	420133	255	1692	85:666.0 86:403.0 87:19.0 88:154.0 89:59.0 93:39.0 95:146.0 96:167.0 97:1054.0 98:449.0 99:544.0 100:1474.0 101:116.0 102:23.0 105:17.0 106:562.0 107:491.0 108:82.0 109:39.0 110:831.0 111:563.0 112:311.0 113:8547.0 114:897.0 115:368.0 117:358.0 118:32.0 119:29.0 120:1384.0 121:49.0 123:97.0 124:39.0 125:126.0 126:53.0 127:157.0 129:12.0 130:638.0 131:1043.0 132:150.0 133:491.0 134:105.0 136:32.0 …	1135	C00178	RWQNBRDOKXIBIV-UHFFFAOYSA-N	0.08	0.79	771	1404	655	760	628	993	672	924	718	483	701	688	593	468	649	727	809	1028	706	1047	480	554	646	951	1564	2296	1252	2297	2570	2211	1858	1201	1781	2373	2828	2107	1256	2247	1844	1205
threonine	408777	218	171298	85:3292.0 86:8314.0 87:9239.0 88:2146.0 89:1384.0 90:306.0 91:153.0 92:315.0 94:182.0 97:494.0 98:2338.0 100:29753.0 101:59367.0 102:12275.0 103:7014.0 104:972.0 105:1395.0 108:157.0 109:69.0 110:316.0 112:1534.0 113:915.0 114:5652.0 115:7842.0 116:2291.0 117:82641.0 118:9093.0 119:5575.0 120:42.0 121:295.0 122:99.0 125:29.0 128:17938.0 129:15821.0 130:16106.0 131:15835.0 132:12042.0 133:17512.0 …	6288	C00188	AYFVYJQAPQTCCC-GBXIJSLDSA-N	0.96	0.96	184426	101201	103670	128933	94193	122192	82051	106043	94649	108054	88523	90570	118783	98029	87437	90720	97578	149000	118738	74521	168155	122153	142736	93629	6266383	6352913	3646425	6217800	6864310	6000805	4752695	6100705	4410491	3878865	6509348	3419900	7072553	5790649	6470431	4847878
threonic acid	495994	292	390230	89:571.0 90:94.0 91:633.0 97:143.0 98:231.0 99:220.0 100:69.0 101:471.0 102:1805.0 103:2662.0 104:366.0 105:490.0 107:232.0 108:128.0 110:533.0 113:56.0 115:731.0 116:269.0 117:2889.0 118:345.0 119:395.0 124:56.0 128:303.0 129:879.0 130:1406.0 131:1049.0 132:191.0 133:1619.0 135:300.0 141:64.0 142:43.0 143:652.0 144:27.0 147:9050.0 148:1319.0 149:1027.0 150:128.0 151:167.0 152:112.0 153:44.0 157:…	5460407	C01620	JPIJQSOTBSSVTP-STHAYSLISA-N	0.08	0.54	241	270	244	214	197	446	193	314	386	450	582	172	344	655	275	395	225	212	492	486	543	334	395	580	3259	3191	2655	3646	3851	4018	3021	2790	3064	3071	3833	2962	3714	3976	3022	2790
terephthalic acid	611213	295	344959	85:662.0 89:3774.0 90:439.0 91:747.0 92:285.0 96:222.0 99:709.0 102:177.0 103:12753.0 104:6766.0 105:1475.0 107:346.0 110:216.0 116:1514.0 117:3103.0 118:416.0 119:996.0 120:207.0 121:437.0 126:704.0 131:855.0 133:2545.0 134:1357.0 135:3325.0 136:364.0 140:2220.0 147:6433.0 148:1467.0 149:1155.0 150:325.0 151:319.0 157:291.0 158:646.0 160:1385.0 161:104.0 163:462.0 164:102.0 173:110.0 176:85.0 17…	22416364	C06337	KKEYFWRCBNTPAC-UHFFFAOYSA-N	0.75	0.38	1002	2383	1889	3412	2331	1554	1444	1545	2175	5399	2288	1597	2401	2726	2778	1603	1659	3157	1604	2870	2653	2393	2336	404	2884	3811	2969	3923	4854	3144	2165	3157	2882	2781	3542	3293	3105	4853	992	2995
tartaric acid	532135	292	17321	85:5893.0 86:1306.0 87:6944.0 88:1444.0 89:2970.0 90:324.0 91:331.0 92:146.0 93:840.0 94:226.0 95:619.0 96:398.0 97:530.0 98:1088.0 99:9290.0 100:268.0 101:9775.0 102:96192.0 103:37044.0 104:7036.0 105:5919.0 106:640.0 107:342.0 108:150.0 109:64.0 110:100.0 111:386.0 112:83.0 113:2526.0 114:519.0 115:12244.0 116:4279.0 117:24886.0 118:2975.0 119:9567.0 120:1261.0 121:890.0 122:116.0 123:42.0 124:…	444305	C00898	FEWJPZIEWOKRBE-JCYAYHJZSA-N	0.21	0	92	905	297	254	197	292	1266	1175	349	286	3102	394	35	686	331	501	197	87	568	400	855	230	385	387	325	330	127	214	983	114	279	349	122	375	1113	358	141	991	272	163
tagatose	636627	307	3356	85:235.0 87:47.0 88:246.0 89:1335.0 90:112.0 93:31.0 94:11.0 95:70.0 96:26.0 97:18.0 98:112.0 100:262.0 101:168.0 102:158.0 103:8765.0 104:663.0 105:447.0 106:23.0 107:10.0 110:274.0 111:123.0 112:64.0 113:259.0 114:1217.0 115:16.0 116:207.0 117:872.0 118:160.0 119:96.0 121:52.0 122:71.0 123:57.0 124:16.0 125:19.0 126:175.0 127:192.0 128:1.0 129:815.0 130:1.0 131:286.0 132:74.0 133:991.0 137:9.0 …	439312	C00795	LKDRXBCSQODPBY-OEXCPVAWSA-N	0.25	0	907	9666	2204	2326	4854	13190	6213	7773	474	3675	5610	5910	3905	621	111	3236	2019	8010	10429	5911	2006	166	2744	6294	1617	1047	1303	1568	1208	1636	1240	1978	1091	1057	1523	1422	1562	1152	935	868
syringic acid	653381	179	17339	85:32.0 86:79.0 89:154.0 91:278.0 95:11.0 98:41.0 108:54.0 109:56.0 110:4.0 113:77.0 115:20.0 119:204.0 120:15.0 121:51.0 130:59.0 132:532.0 133:133.0 137:141.0 139:4.0 141:430.0 142:149.0 147:590.0 150:97.0 151:96.0 153:2.0 154:18.0 156:101.0 158:4.0 163:68.0 165:44.0 167:77.0 168:3.0 169:2.0 174:2.0 179:3949.0 180:499.0 181:142.0 182:24.0 184:38.0 191:2.0 193:187.0 195:169.0 197:15.0 204:126.0 …	10742	C10833	JMSVCTWVEWCHDZ-UHFFFAOYSA-N	0	0.17	488948	213046	340184	362967	310651	409638	310322	441539	213423	98815	107287	442178	236078	148612	164885	156843	153030	463441	364124	467979	511601	348052	776848	206752	304402	185470	212123	257977	59059	150572	227756	219684	231858	320821	240721	213992	224891	134164	234916	223371
sucrose	912704	271	16661	85:23797.0 86:3499.0 87:23892.0 88:12950.0 89:58321.0 90:5727.0 91:5072.0 92:769.0 93:1945.0 94:1780.0 95:5674.0 96:847.0 97:15080.0 98:3953.0 99:26594.0 100:3626.0 101:68237.0 102:31677.0 103:932335.0 104:85404.0 105:39516.0 106:2237.0 107:1067.0 108:731.0 109:55123.0 110:3888.0 111:24964.0 112:3934.0 113:41505.0 114:9666.0 115:31782.0 116:33587.0 117:219840.0 118:23267.0 119:27738.0 120:2710.0 …	5988	C00089	CZMRCDWAGMRECN-UGDNZRGBSA-N	1	0.88	133492	149966	152282	185275	168988	179927	172003	176034	173202	193091	153896	104484	190344	141416	155261	163924	188276	127743	137793	97180	135135	123599	173470	133380	1241635	1331785	1124718	1328795	1369681	9139	339079	886483	973286	1312632	33061	860152	1263181	1322715	1255786	1071109
succinic acid	370737	247	34190	89:357.0 111:225.0 121:116.0 126:317.0 127:100.0 129:11706.0 143:252.0 145:593.0 155:173.0 162:117.0 172:3269.0 174:384.0 186:1952.0 187:295.0 203:150.0 217:265.0 218:1285.0 219:340.0 220:69.0 230:1.0 231:143.0 232:2.0 234:1.0 245:177.0 247:14970.0 248:3823.0 249:1618.0 250:344.0 251:59.0 252:17.0 253:4.0 254:5.0 255:1.0 256:9.0 257:55.0 258:4.0 259:43.0 260:78.0 262:556.0 263:137.0 264:27.0 265:…	1110	C00042	KDYFGRWQOYBRFD-UHFFFAOYSA-N	1	0	49933	87316	90067	111972	94866	98954	80289	93070	106776	85553	78763	82779	121512	90034	91655	103845	134173	92807	71791	44084	95137	81231	108590	87945	82982	80035	73446	81644	91151	80101	60703	80548	80059	83377	84230	73886	81168	84469	87223	79094
stearic acid	787622	117	13	85:4191.0 86:1569.0 87:1271.0 88:840.0 89:3341.0 90:339.0 91:1247.0 92:198.0 93:2558.0 94:311.0 95:7043.0 96:882.0 97:6832.0 98:5171.0 99:2925.0 100:405.0 101:1507.0 102:583.0 103:508.0 104:58.0 105:3188.0 106:306.0 107:1125.0 108:164.0 109:2130.0 110:377.0 111:3168.0 112:1361.0 113:512.0 114:158.0 115:1020.0 116:7267.0 117:126653.0 118:11937.0 119:4908.0 120:246.0 121:958.0 122:149.0 123:575.0 1…	5281	C01530	QIQXTHQIDYTFRH-UHFFFAOYSA-N	1	1	1492229	1100415	1410166	1365364	1412590	1515644	1152276	1179770	1179328	1762841	1282639	1342094	1317395	1050872	2007934	878923	1172713	1104691	1404823	1574046	1374627	1269305	1093626	1375897	303540	505110	297868	474269	457520	423339	207871	298332	479501	380896	404552	351661	322182	533570	360380	244734
squalene	976237	95	23042	85:30.0 86:24.0 89:29.0 91:1210.0 92:419.0 93:2657.0 94:934.0 95:3637.0 96:426.0 97:225.0 105:675.0 106:136.0 107:1531.0 108:365.0 109:1353.0 110:180.0 111:108.0 112:7.0 115:78.0 116:94.0 117:38.0 118:27.0 119:622.0 120:164.0 121:1823.0 122:370.0 123:1104.0 124:151.0 125:39.0 128:103.0 129:12.0 131:224.0 132:45.0 133:266.0 134:264.0 135:782.0 136:1304.0 137:1202.0 138:116.0 139:4.0 140:15.0 141:1…	638072	C00751	YYGNTYWPHWGJRM-AAJYLUCBSA-N	1	0	45253	49986	54684	60097	62848	55477	48727	41918	31253	41404	27621	41954	34509	24273	29805	27053	34408	45624	47490	30701	41538	45543	52255	53110	4357	5271	2918	4799	5023	4135	2933	3929	4913	4884	4089	4389	3475	4894	3812	4230
spermidine	774747	174	22350	85:550.0 86:3539.0 87:344.0 88:394.0 90:20.0 91:203.0 92:77.0 93:229.0 94:74.0 95:57.0 96:874.0 97:83.0 98:410.0 99:309.0 100:1986.0 101:295.0 102:504.0 103:129.0 107:14.0 109:36.0 110:238.0 111:201.0 112:372.0 113:135.0 114:394.0 115:151.0 116:854.0 117:611.0 118:54.0 119:40.0 122:14.0 126:152.0 128:443.0 129:351.0 130:859.0 131:257.0 132:392.0 133:209.0 134:2.0 140:14.0 141:30.0 142:820.0 143:1…	1102	C00315	ATHGHQPFGPMSJY-UHFFFAOYSA-N	0.42	0	2066	6006	2077	2314	3982	3116	3278	21908	11354	2974	2686	1908	2255	6613	7014	4238	4042	2265	1669	1843	5883	10552	4748	3375	2788	3434	2905	3656	4083	12614	3129	3357	3310	3812	3681	2663	4961	3740	3219	3423
sorbitol	667922	217	162	85:588.0 86:704.0 88:1768.0 89:8743.0 90:652.0 91:1094.0 92:168.0 93:127.0 94:89.0 97:2807.0 98:1048.0 99:1610.0 100:506.0 101:5089.0 102:848.0 103:48732.0 104:4923.0 105:2703.0 106:215.0 109:509.0 110:185.0 111:1108.0 112:146.0 113:1262.0 114:181.0 115:2342.0 116:957.0 117:28648.0 118:2694.0 119:2266.0 120:260.0 121:427.0 123:238.0 124:184.0 125:365.0 126:341.0 127:1107.0 129:20376.0 130:3176.0 …	5780	C00794	FBPFZTCFMRRESA-JGWLITMVSA-N	0.67	1	138014	260482	222233	309612	253904	217830	292326	307768	432213	261584	252728	152442	312726	270885	194948	200771	233868	280143	237988	56718	161078	152020	212184	224742	134634	116922	85232	102040	121105	83708	143313	144254	116042	127497	137775	142770	129856	133414	88074	85741
shikimic acid	611100	204	286	85:149.0 87:51.0 89:152.0 90:30.0 91:290.0 92:189.0 93:498.0 94:99.0 95:323.0 96:150.0 97:191.0 98:58.0 99:248.0 100:45.0 101:676.0 103:796.0 104:122.0 105:435.0 107:157.0 108:97.0 109:114.0 111:293.0 112:57.0 113:62.0 114:60.0 115:150.0 116:435.0 117:504.0 118:76.0 119:240.0 121:261.0 122:62.0 123:242.0 125:205.0 126:81.0 128:58.0 131:777.0 132:71.0 133:2652.0 134:351.0 135:280.0 137:3.0 138:27.…	8742	C00493	JXOHGGNKMLTUBP-HSUXUTPPSA-N	0.29	0.96	20006	9992	24439	43213	28397	9415	7047	17627	43646	27418	28053	12808	59118	16895	49769	25128	15170	11895	10308	11748	30280	36335	23095	36981	916658	707764	719292	785512	832406	624744	585810	984285	763033	822031	848757	838891	963644	1013656	717655	752480
serine	508295	114	2038	85:102.0 86:96.0 87:36.0 88:1.0 89:50.0 91:24.0 93:47.0 96:2.0 100:1062.0 101:49.0 102:94.0 103:56.0 114:4384.0 115:477.0 116:43.0 117:47.0 118:2.0 120:58.0 126:11.0 127:6.0 128:2.0 129:58.0 130:25.0 131:17.0 132:4.0 133:59.0 134:8.0 135:2.0 136:29.0 146:29.0 147:1314.0 148:72.0 149:75.0 151:2.0 157:15.0 158:3.0 163:1.0 165:1.0 172:284.0 173:16.0 175:2.0 181:2.0 185:1.0 188:174.0 189:28.0 191:367…	5951	C00065	MTCFGRXMJLQNBG-REOHCLBHSA-N	1	1	674386	493741	441897	581864	457173	567023	461788	438488	432281	362937	447582	522899	477646	321772	347032	390433	400647	678092	552388	420757	650273	561757	548020	462671	13171060	13435950	15789173	12609213	14466396	10393891	12361876	13648948	18784441	16728994	8593083	17630085	9912880	14707814	12185428	13173536
saccharic acid	699211	333	11214	85:376.0 86:223.0 87:56.0 89:377.0 90:30.0 91:59.0 93:137.0 94:112.0 95:140.0 99:663.0 100:177.0 101:426.0 102:1251.0 103:1710.0 104:173.0 105:104.0 106:11.0 108:89.0 110:106.0 111:181.0 112:63.0 113:312.0 114:10.0 115:253.0 116:35.0 117:1458.0 118:146.0 119:195.0 121:344.0 123:7.0 124:91.0 127:309.0 129:1394.0 130:600.0 131:1538.0 132:485.0 133:2043.0 134:499.0 135:122.0 138:17.0 139:23.0 140:81…	33037	C00818	DSLZVSRJTYRBFB-LLEIAEIESA-N	0.29	0.79	1830	3513	3389	2352	3293	3670	5965	3610	5159	12969	5091	2369	1756	30548	2697	2125	2237	4735	3755	3116	2962	1394	4211	24663	64441	69743	56795	62389	70885	76994	49991	62290	61139	69598	77538	57806	54557	72807	57807	56993
ribulose-5-phosphate	735908	357	42027	85:312.0 86:310.0 87:77.0 88:272.0 89:2115.0 90:271.0 96:12.0 99:105.0 100:160.0 101:1037.0 102:89.0 103:1721.0 104:95.0 105:109.0 107:84.0 108:34.0 110:262.0 111:56.0 112:122.0 114:472.0 116:326.0 117:494.0 126:132.0 127:336.0 128:150.0 129:548.0 130:484.0 131:650.0 133:1471.0 134:596.0 135:26.0 137:39.0 139:9.0 140:48.0 142:152.0 143:193.0 144:59.0 146:124.0 147:3134.0 148:114.0 149:256.0 151:8…	439184	C00199	FNZLKVNUWIIPSJ-UHNVWZDZSA-N	0.67	0	947	2508	1709	2175	1290	2382	2081	1263	7845	11126	8018	1501	11740	9407	7565	8381	11312	1633	1291	977	1573	777	2035	2549	257	406	191	398	305	199	329	286	319	256	290	290	290	358	212	220
ribose-5-phosphate	733339	315	474026	87:27826.0 89:16987.0 90:1768.0 94:1268.0 98:1517.0 99:4202.0 100:5024.0 101:11450.0 102:3206.0 103:24529.0 105:4286.0 112:1388.0 114:3456.0 115:3962.0 116:9253.0 117:23506.0 118:2549.0 122:829.0 123:886.0 124:499.0 125:776.0 126:2047.0 128:2155.0 129:42952.0 130:8644.0 131:9083.0 132:3408.0 133:13938.0 137:2011.0 144:2609.0 147:61982.0 148:11160.0 149:8827.0 154:2526.0 157:11561.0 158:11622.0 15…	77982		PPQRONHOSHZGFQ-LMVFSUKVSA-N	0.92	0	2517	7754	4802	5593	4011	8228	7418	4048	31133	49645	44686	4794	49750	44601	30144	30641	50636	4926	4155	3724	3240	1166	5492	3616	321	429	245	402	350	304	331	357	414	253	403	337	293	401	303	6307
ribose	553135	217	1662	85:8071.0 86:9472.0 87:11706.0 88:7002.0 89:91105.0 90:8121.0 91:4369.0 92:716.0 93:150.0 94:1908.0 95:1008.0 96:977.0 97:1171.0 98:3992.0 99:8420.0 100:38767.0 101:35431.0 102:21246.0 103:1062555.0 104:101843.0 105:73545.0 106:4592.0 107:540.0 108:433.0 109:560.0 110:342.0 111:3649.0 112:4750.0 113:10117.0 114:23592.0 115:17668.0 116:13805.0 117:109230.0 118:11975.0 119:17425.0 120:1771.0 121:10…	5779	C00121	HMFHBZSHGGEWLO-SOOFDHNKSA-N	0.67	0	14155	49244	44756	21746	37433	82928	9758	53632	43378	45671	41445	41517	69775	37758	45020	53539	12224	49654	40018	19817	31590	25470	55916	7546	155725	193072	106810	169772	175266	378589	16905	167152	115005	196656	200504	136327	170531	205673	127270	125805
ribonic acid	599680	292	1683	85:227.0 86:88.0 87:301.0 88:189.0 89:1714.0 90:165.0 92:75.0 93:53.0 98:147.0 99:481.0 100:3713.0 101:2153.0 102:4583.0 103:29677.0 104:2992.0 105:1403.0 110:143.0 111:44.0 112:63.0 113:396.0 114:93.0 115:933.0 116:854.0 117:9305.0 118:835.0 119:929.0 120:54.0 121:81.0 123:25.0 124:12.0 125:90.0 126:47.0 127:17.0 128:340.0 129:5571.0 130:3345.0 131:4080.0 132:826.0 133:8223.0 134:602.0 135:562.0…	5460677	C01685	QXKAIJAYHKCRRA-BXXZVTAOSA-N	0	0.17	258	467	260	531	399	576	442	286	317	444	504	224	421	397	357	313	551	362	323	259	437	346	312	224	15974	15262	15276	14768	16385	10183	14092	17142	16928	15799	16022	14241	14083	16949	13963	15757
raffinose	1120886	361	3190	85:33.0 86:57.0 89:118.0 97:9.0 99:119.0 101:141.0 103:2918.0 104:200.0 109:167.0 113:29.0 115:39.0 116:161.0 117:590.0 119:118.0 127:20.0 129:3784.0 130:442.0 131:389.0 132:40.0 133:755.0 139:34.0 141:95.0 142:74.0 143:448.0 144:16.0 145:42.0 147:2732.0 148:202.0 149:232.0 150:2.0 153:60.0 155:407.0 156:35.0 157:463.0 158:48.0 159:18.0 161:17.0 162:10.0 163:129.0 169:2550.0 170:335.0 171:169.0 1…	439242	C00492	MUPFEKGTMRGPLJ-ZQSKZDJDSA-N	1	0.96	75747	83843	73544	86263	90334	96993	75149	74367	90074	91393	75784	68388	92626	70831	94060	77698	86077	66849	69318	68277	80898	84905	80865	86968	252027	312050	240292	271907	277511	291557	235702	290052	292656	273982	301162	229353	259658	270720	240389	270624
pyrophosphate	327517	110	88181	85:59.0 86:424.0 88:3996.0 89:1099.0 90:521.0 91:2992.0 92:542.0 93:556.0 94:176.0 95:7.0 98:486.0 99:22.0 100:644.0 101:127.0 102:321.0 103:699.0 104:316.0 105:878.0 106:720.0 107:2656.0 108:521.0 109:1698.0 110:90323.0 111:3584.0 113:74.0 114:44.0 115:1098.0 116:32.0 117:291.0 118:249.0 119:1334.0 120:399.0 121:1855.0 122:318.0 123:1116.0 124:21.0 125:322.0 131:709.0 132:202.0 133:5324.0 134:26…	1023	C00013	XPPKVPWEQAFLFU-UHFFFAOYSA-N	1	0.33	1447272	85132	1561827	1577403	1299674	1951921	1904468	599928	237643	82718	738432	1676838	1725481	606403	574890	903232	977937	2030450	897665	2481147	876110	508986	983884	166499	27614	73008	28100	44689	36717	43455	24496	25106	27025	28296	47323	49452	24671	34851	27300	34111
pyridoxine	653546	280	171823	86:77.0 87:84.0 88:63.0 93:204.0 94:85.0 97:33.0 103:49.0 106:174.0 107:110.0 109:59.0 113:48.0 116:19.0 118:127.0 119:128.0 120:21.0 122:63.0 123:13.0 130:183.0 132:174.0 133:302.0 134:209.0 135:202.0 137:85.0 138:20.0 147:1263.0 148:644.0 149:592.0 150:102.0 154:7.0 162:73.0 163:93.0 164:122.0 166:101.0 171:18.0 176:89.0 178:106.0 180:207.0 181:99.0 190:7.0 193:66.0 194:33.0 196:8.0 197:27.0 20…	1054	C00314	LXNHXLLTXMVWPM-UHFFFAOYSA-N	0	0.5	808	22081	819	18646	17557	19574	16082	13640	505	23465	16363	16970	16610	13448	16994	537	15702	18459	17515	22050	1207	1052	15920	821	29126	38842	30331	41187	45411	21251	33688	28539	32806	32515	39573	34855	27799	33034	31548	33915
putrescine	588119	174	21703	85:624.0 86:17614.0 87:1954.0 88:701.0 95:37.0 96:1.0 97:93.0 98:646.0 99:2310.0 100:8640.0 101:1171.0 102:973.0 103:9.0 110:382.0 111:26.0 112:811.0 113:463.0 114:1772.0 115:664.0 116:1599.0 117:894.0 118:197.0 124:16.0 125:39.0 126:2092.0 127:226.0 128:1088.0 129:243.0 130:4521.0 131:1582.0 132:862.0 140:655.0 141:77.0 142:1872.0 143:265.0 144:500.0 145:66.0 146:2422.0 153:32.0 156:175.0 158:65…	1045	C00138	KIDHWZJUCRJVML-UHFFFAOYSA-N	0.96	1	151411	236410	59044	166274	62240	285973	350779	171266	47526	46957	44602	157844	54786	42603	49165	58978	43940	147766	195902	87206	101508	136939	141416	138501	111374	76278	62294	80460	84801	106116	64210	118290	68384	76934	77167	69631	95226	85529	66435	63822
proline	364716	142	8	85:2056.0 86:1998.0 87:940.0 88:328.0 89:338.0 90:51.0 92:149.0 94:210.0 95:311.0 96:577.0 97:573.0 98:1498.0 99:2820.0 100:4125.0 101:1740.0 102:731.0 103:1654.0 104:106.0 105:427.0 106:176.0 107:465.0 108:67.0 109:52.0 110:311.0 111:232.0 112:301.0 113:996.0 114:329.0 115:1985.0 116:429.0 117:1213.0 118:146.0 119:466.0 120:44.0 121:71.0 122:64.0 123:52.0 124:625.0 125:120.0 126:878.0 127:934.0 …	145742	C00148	ONIBWKKTOPOVIA-BYPYZUCNSA-N	0.67	0.71	64925	51456	73619	90103	55383	66693	60607	78613	100355	76665	68242	41320	87546	126670	83150	74691	61138	47069	48801	36609	84107	59443	65427	58321	150024	83274	29736	24524	100792	38192	36363	64068	28402	50207	49442	23546	94017	47786	67980	35603
pinitol	624716	260	115876	85:27527.0 86:4683.0 87:14913.0 88:5884.0 89:254617.0 90:20627.0 91:17537.0 92:1460.0 93:1599.0 94:1068.0 95:4330.0 96:1471.0 97:4068.0 98:3359.0 99:22494.0 100:3764.0 101:35311.0 102:9344.0 103:180413.0 104:17703.0 105:17623.0 106:1685.0 107:2299.0 108:600.0 109:8287.0 110:1289.0 111:18539.0 112:2705.0 113:11331.0 114:2434.0 115:17660.0 116:44863.0 117:30996.0 118:5614.0 119:24018.0 120:2859.0 1…	164619		DSCFFEYYQKSRSV-FEPQRWDDSA-N	0.04	1	7513	9551	9692	18820	10434	8520	11195	13440	9930	13557	9357	5064	15873	11018	12099	9311	17807	7181	9213	4280	9111	9959	10958	8413	367946	410019	306830	403251	449810	374699	356019	397527	376649	377613	422749	367609	416864	454716	342640	368076
phthalic acid	567345	147	46142	85:1488.0 86:188.0 87:617.0 88:207.0 89:2382.0 90:1115.0 91:3962.0 92:168.0 93:1678.0 94:146.0 95:203.0 96:81.0 97:59.0 99:223.0 100:235.0 101:559.0 102:405.0 103:2021.0 104:2900.0 105:3735.0 106:343.0 107:433.0 109:43.0 110:114.0 112:86.0 113:102.0 114:58.0 115:1691.0 116:305.0 117:184.0 118:551.0 119:5043.0 120:785.0 121:597.0 122:83.0 123:50.0 124:7.0 126:880.0 127:441.0 128:199.0 129:554.0 13…	1017	C01606	XNGIFLGASWRNHJ-UHFFFAOYSA-N	0.08	0.29	9296	10061	11632	9106	9474	8122	8648	10538	16253	12231	11960	9299	12432	7916	16615	10497	10243	9905	10623	12937	11875	12350	9554	8207	23602	16071	25546	4422	19314	14233	8994	18741	21014	20153	5756	16899	17843	17247	16386	20454
phosphoethanolamine	603912	299	1723	85:20.0 86:924.0 87:173.0 88:41.0 90:8.0 91:76.0 95:36.0 96:1.0 97:39.0 99:9.0 100:4477.0 101:327.0 102:26.0 107:64.0 109:53.0 113:35.0 114:2019.0 115:1275.0 116:271.0 117:260.0 119:44.0 120:5.0 123:18.0 129:2.0 130:467.0 131:202.0 132:82.0 133:763.0 134:65.0 135:351.0 136:14.0 137:122.0 140:1.0 143:21.0 144:14.0 146:1.0 147:618.0 148:30.0 151:53.0 158:77.0 160:1.0 161:3.0 162:9.0 163:5.0 164:2.0…	1015	C00346	SUHOOTKUPISOBE-UHFFFAOYSA-N	1	1	520433	1416653	878033	855254	507286	771548	898643	1865546	436113	425145	434908	204372	427040	286268	524296	451906	524963	323013	827785	54359	278925	774225	853128	791555	121463	103969	107071	107781	92403	87662	90606	126571	111439	105955	113194	94962	105011	80108	95352	97979
phosphate	345365	314	4	85:2157.0 86:4845.0 87:5305.0 88:1544.0 89:6178.0 90:913.0 91:5486.0 92:639.0 93:1090.0 94:256.0 95:178.0 96:901.0 97:221.0 98:1216.0 99:626.0 100:3524.0 103:17906.0 104:4250.0 105:12326.0 106:1911.0 107:7514.0 108:751.0 109:2429.0 110:239.0 112:225.0 113:1044.0 114:607.0 115:23611.0 116:3246.0 117:2166.0 118:1082.0 119:15220.0 120:2183.0 121:11456.0 122:1330.0 123:5152.0 124:478.0 125:397.0 126:…	1004	C00009	NBIIXXVUZAFLBC-UHFFFAOYSA-N	0.46	0.42	110707	1486390	1194654	1512068	587547	1356077	1045547	1008564	576018	1659073	1209226	1173820	951033	1079079	711582	1089746	1209843	1271965	367358	1346069	1465038	1387575	1242978	1522624	823457	882262	560609	956243	1048721	850289	647226	793795	832075	439139	952245	559762	780132	997020	822932	601178
phenylalanine	537804	192	33	85:116.0 86:960.0 87:386.0 88:130.0 89:524.0 90:333.0 91:7394.0 92:957.0 93:245.0 95:80.0 97:48.0 98:130.0 99:52.0 100:9746.0 101:1177.0 102:805.0 103:1034.0 104:243.0 105:388.0 107:71.0 113:39.0 114:39.0 115:219.0 116:165.0 117:780.0 118:464.0 119:424.0 120:416.0 121:430.0 122:59.0 123:39.0 129:97.0 130:1679.0 131:1133.0 132:1341.0 133:1146.0 134:336.0 135:293.0 136:49.0 138:34.0 139:49.0 140:25…	6140	C00079	COLNVLDHVKWLRT-QMMMGPOBSA-N	0.96	1	107983	150216	154343	100749	135031	183123	125897	182173	177210	106751	165042	114402	233028	112915	162543	162172	137395	138524	103892	118423	107383	131047	197606	139453	1485958	1455591	1346035	1611362	1708694	1668834	1363622	1427448	1517781	1662387	1797316	1566636	1499997	1692109	1405512	1545580
pentitol	563801	307	3469	88:123.0 89:928.0 90:108.0 98:69.0 99:137.0 100:7.0 101:8.0 102:154.0 103:5399.0 104:501.0 105:177.0 111:32.0 113:1.0 115:213.0 116:137.0 117:1282.0 118:98.0 119:45.0 120:2.0 123:3.0 127:233.0 130:1217.0 131:731.0 132:207.0 133:669.0 134:177.0 135:78.0 136:8.0 141:13.0 142:18.0 143:369.0 146:76.0 147:4380.0 148:590.0 149:104.0 150:28.0 151:35.0 157:1254.0 158:93.0 159:28.0 161:15.0 163:15.0 168:3…	827	D00061	HEBKCHPVOIAQTA-UHFFFAOYSA-N	0	0.71	48	357	84	548	361	454	429	389	495	573	411	232	54	306	428	503	363	90	414	118	83	259	365	302	635	1005	611	614	1446	881	924	908	1063	1139	1265	1156	1255	1124	1076	1173
parabanic acid	464991	100	4944	86:184.0 100:2598.0 101:191.0 102:43.0 107:53.0 110:113.0 132:10.0 180:10.0 184:81.0 185:1.0 215:53.0 216:3.0 243:231.0 258:5.0 312:3.0 349:7.0 360:7.0 402:7.0 409:10.0 429:9.0 433:1.0 447:3.0 480:21.0 483:7.0 496:10.0	67126	C00802	ZFLIKDUSUDBGCD-UHFFFAOYSA-N	0	0.33	2912	8840	2670	1557	7131	8359	9986	9937	28429	21358	654	6484	2354	2199	28561	23756	16329	4932	493	3759	4385	7814	5198	6404	15025	10333	9113	18972	14842	16043	12861	26125	19887	18192	9992	15473	15941	20854	22385	10634
pantothenic acid	690887	201	31356	86:142.0 87:115.0 88:61.0 89:123.0 91:147.0 93:29.0 97:25.0 98:459.0 100:211.0 101:202.0 102:407.0 103:6738.0 104:460.0 105:272.0 106:32.0 114:19.0 115:305.0 116:236.0 117:4122.0 118:351.0 119:205.0 120:33.0 121:29.0 122:19.0 124:194.0 128:128.0 129:1113.0 130:360.0 131:394.0 132:39.0 133:428.0 134:46.0 135:88.0 143:489.0 144:621.0 145:402.0 146:236.0 147:1702.0 148:191.0 149:222.0 156:34.0 157:2…	6613	C12276	GHOKWGTUZJEAQD-ZETCQYMHSA-N	1	0.88	52636	28006	39343	35147	26191	40158	63915	76669	7501	8455	11025	19726	20313	14282	14712	19612	36759	41477	3020	17195	33202	32262	5827	22808	20690	14829	12633	21628	20414	4533	13569	18932	20059	16671	18648	20054	13894	21722	17531	14909
palmitoleic acid	706259	311	391898	85:1496.0 86:829.0 87:93.0 88:604.0 89:2639.0 91:2359.0 92:589.0 93:1186.0 94:1017.0 95:4116.0 96:10440.0 97:4769.0 98:6471.0 99:1836.0 100:297.0 109:2479.0 110:2255.0 111:2107.0 112:1313.0 113:388.0 114:74.0 115:242.0 116:1244.0 117:21340.0 118:3682.0 119:2510.0 120:457.0 121:957.0 122:400.0 123:1856.0 125:765.0 129:22844.0 130:2618.0 131:4312.0 132:3154.0 133:3019.0 134:720.0 135:538.0 136:409.…	445638	C08362	SECPZKHBENQXJG-FPLPWBNLSA-N	0.96	0	4794	17794	6075	24471	26462	7769	23733	19669	9224	9354	5254	4111	8324	7459	10756	5127	8801	6072	10178	5613	12142	7107	17412	19340	5287	6632	5151	6723	6723	5613	4873	5602	6190	6142	6865	5816	6247	7088	5112	5671
palmitic acid	710061	313	34071	85:279.0 86:116.0 87:62.0 88:11.0 89:77.0 91:32.0 93:13.0 95:367.0 97:272.0 98:326.0 99:250.0 101:63.0 102:2.0 105:183.0 107:65.0 109:176.0 110:18.0 111:128.0 112:41.0 116:408.0 117:8313.0 118:701.0 119:272.0 127:25.0 128:15.0 129:4094.0 130:466.0 131:1228.0 132:2832.0 133:490.0 134:82.0 141:4.0 143:188.0 144:38.0 145:1687.0 146:140.0 152:111.0 157:28.0 159:102.0 160:22.0 169:2.0 171:103.0 174:16…	985	C00249	IPCSVZSSVZVIGE-UHFFFAOYSA-N	1	1	260350	218255	301817	248300	278786	290063	221670	217173	252246	300135	221265	251406	241743	271430	453121	160248	249913	231583	249268	314805	203217	264123	225361	219641	54593	72468	60166	100839	90930	62632	40902	54106	78634	56104	63531	70478	44793	99916	69926	43796
palatinitol	996670	204	114235	85:1438.0 86:273.0 87:1813.0 88:733.0 89:6635.0 90:399.0 91:388.0 93:109.0 94:150.0 95:115.0 96:113.0 97:842.0 98:166.0 99:1256.0 100:130.0 101:11391.0 102:1556.0 103:55817.0 104:5311.0 105:2423.0 106:169.0 107:87.0 108:33.0 109:860.0 110:75.0 111:921.0 112:147.0 113:1878.0 114:285.0 115:2015.0 116:5670.0 117:33819.0 118:3257.0 119:2166.0 120:33.0 121:50.0 123:26.0 125:156.0 127:969.0 128:223.0 1…	88735		SERLAGPUMNYUCK-DCUALPFSSA-N	0.92	0.21	5279	5283	7794	7608	4140	7719	5178	3011	4902	8800	1998	3475	5372	2655	2156	2969	3829	5416	1762	2859	3576	3532	3173	4057	16468	7688	20489	8955	27699	9946	28384	6150	17464	28412	26499	24358	15191	26406	17630	21268
oxoproline	490513	156	34039	85:946.0 86:1406.0 88:90.0 92:22.0 94:43.0 98:421.0 99:348.0 100:1360.0 101:12.0 102:4.0 108:102.0 110:312.0 111:140.0 112:1434.0 113:766.0 114:829.0 120:31.0 122:218.0 126:47.0 128:68.0 131:505.0 132:73.0 133:950.0 134:246.0 135:45.0 136:11.0 138:23.0 139:186.0 140:1791.0 141:533.0 142:494.0 144:14.0 147:9615.0 148:1422.0 149:592.0 150:86.0 152:117.0 153:34.0 154:550.0 156:67386.0 157:9187.0 158…	7405	C01879	ODHCTXKNWHHXJC-VKHMYHEASA-N	0.88	0.88	4394047	4528010	3932477	3123002	1891494	6126941	5027109	3466082	3907123	4307860	2423341	3690814	4107682	7260701	3201450	4709864	2894888	3299776	2445335	2453197	5237193	2178165	2532329	2125052	7140064	18912424	16884527	11506332	16080816	17775266	16424129	9483034	7378737	1658079	520039	10529648	18435546	9473491	7104775	11729252
ornithine	527113	142	1821	85:252.0 86:569.0 87:548.0 88:467.0 89:1118.0 90:393.0 94:104.0 95:111.0 96:181.0 97:341.0 98:542.0 99:225.0 100:4351.0 101:232.0 102:4646.0 103:662.0 104:345.0 105:178.0 106:63.0 107:181.0 108:4.0 109:6.0 110:358.0 111:16.0 112:222.0 113:200.0 114:874.0 115:3565.0 116:287.0 117:1730.0 118:380.0 119:233.0 124:193.0 125:16.0 126:683.0 128:2450.0 129:1396.0 130:1712.0 131:801.0 132:778.0 133:1042.0…	6262	C00077	AHLPHDHHMVZTML-BYPYZUCNSA-N	0	0.96	11108	12892	9907	9795	10541	12302	11668	14707	11721	16752	15374	9482	10756	7044	11845	10251	6316	152713	10446	7621	7144	10896	13071	10501	2184042	2833411	1499041	2745315	2926751	2983160	1583076	2670155	1819360	2107251	2239323	2029827	2023508	2406807	1831846	1586150
oleic acid	779120	339	43	85:2268.0 86:703.0 87:608.0 88:472.0 89:1302.0 90:134.0 91:1987.0 92:342.0 93:2662.0 94:1268.0 95:7406.0 96:10672.0 97:6738.0 98:7712.0 99:1578.0 100:201.0 101:682.0 102:145.0 103:388.0 104:124.0 105:1450.0 106:261.0 107:1323.0 108:726.0 109:3302.0 110:3665.0 111:2689.0 112:1153.0 113:264.0 114:114.0 115:259.0 116:3180.0 117:34280.0 118:3347.0 119:2670.0 120:259.0 121:1238.0 122:553.0 123:2546.0 …	445639	C00712	ZQPPMHVWECSIRJ-KTKRTIGZSA-N	1	0	86850	146112	132424	139034	176697	171556	164866	139680	122129	121695	102052	85906	132601	107255	145809	112311	143377	124784	91126	83434	94848	125082	117872	129710	3247	7214	3121	4503	5132	3417	2907	3155	3944	3653	4614	3708	3352	4645	3696	3947
N-methyl-UMP	974825	169	84922	85:28.0 86:48.0 87:183.0 89:217.0 92:174.0 93:138.0 94:91.0 95:208.0 96:508.0 97:468.0 98:209.0 99:978.0 100:227.0 101:662.0 102:270.0 103:356.0 104:117.0 107:49.0 108:57.0 109:454.0 110:126.0 111:230.0 112:180.0 113:625.0 114:69.0 115:439.0 116:277.0 117:241.0 118:58.0 119:216.0 121:181.0 122:31.0 123:149.0 124:166.0 125:243.0 126:557.0 127:621.0 128:186.0 129:1679.0 130:235.0 131:210.0 132:172.…	44602426		KZSHODFDDQCIMT-ZOQUXTDFSA-N	1	0	184318	138503	212274	321948	223967	125977	150006	261337	193084	508297	284916	80214	303308	121460	199495	165685	146334	143065	288803	62859	118723	138778	164961	241808	68485	74310	63685	73865	83143	72440	49890	67723	63416	35271	39621	69474	57949	84652	29187	68216
N-methylethanolamine	228173	116	474103	86:2906.0 88:2660.0 89:1096.0 106:481.0 108:264.0 112:95.0 115:1924.0 116:94108.0 117:12376.0 118:4217.0 126:433.0 130:2569.0 143:4145.0 145:598.0 147:26898.0 148:1086.0 149:5263.0 162:371.0 163:552.0 177:713.0 178:459.0 179:251.0 187:37.0 188:160.0 191:1188.0 204:1167.0 219:1252.0 223:125.0 233:85.0 288:61.0 295:121.0 296:88.0 302:83.0 325:74.0 329:76.0 335:51.0 375:64.0 377:43.0 379:57.0 387:39…	8016		OPKOKAMJFNKNAS-UHFFFAOYSA-N	0	0.54	102235	70543	45942	31438	53496	71212	69498	68856	63080	52970	33560	77183	177352	42590	54871	54722	62264	81137	41408	51840	185146	36972	54166	18695	213532	184128	238822	255465	318031	239958	211213	359121	260401	243763	260208	310755	325483	290510	232910	214584
nicotinic acid	353428	180	327312	85:19018.0 86:3339.0 90:88561.0 91:8298.0 92:6075.0 93:12160.0 94:8292.0 95:4960.0 96:5731.0 97:1868.0 98:2143.0 99:6104.0 104:1919.0 105:11104.0 106:1027060.0 107:76462.0 108:4911.0 109:12893.0 110:12042.0 111:2544.0 112:1008.0 113:1931.0 119:1112.0 120:17045.0 121:3311.0 122:14905.0 123:13783.0 124:2292.0 125:1080.0 126:1605.0 131:1316.0 132:1743.0 136:920400.0 137:120093.0 138:34850.0 139:2402…	938	C00253	PVNIIMVLHYAWGP-UHFFFAOYSA-N	0	0.96	1240	5173	78725	107810	2073	86625	73598	1905	1925	1559	1169	1769	95142	1661	1946	1537	2008	87597	1222	91576	1999	2080	83808	3154	4284	2455	4213	3251	3881	2674	3406	3429	4513	4073	2428	3269	3906	3526	4250	3173
nicotinamide	469827	179	1749	85:163.0 86:62.0 88:15.0 93:250.0 94:28.0 95:14.0 99:2.0 100:441.0 102:35.0 104:246.0 105:493.0 106:197.0 107:167.0 108:39.0 110:86.0 113:68.0 114:53.0 119:38.0 122:5.0 130:17.0 131:146.0 133:48.0 136:1730.0 137:162.0 138:49.0 143:12.0 147:1383.0 148:106.0 149:87.0 151:12.0 161:6.0 162:2.0 171:59.0 174:10.0 175:40.0 179:4411.0 180:519.0 181:144.0 183:21.0 184:100.0 186:1.0 189:21.0 190:22.0 191:1…	936	C00153	DFPAKSUCGFBDDF-UHFFFAOYSA-N	0.67	0.92	53328	105171	108093	79288	82294	102026	12846	132449	486171	319805	568230	52308	542752	395326	516118	448844	53842	43222	66826	50265	47071	51776	139441	70799	208019	224979	175897	245519	270560	266916	190449	230611	224537	234876	253903	231627	216250	274180	179922	221171
nervonic acid	971543	423	128096	85:1595.0 86:261.0 88:385.0 89:2643.0 90:319.0 91:1906.0 92:345.0 93:6465.0 94:2407.0 95:18344.0 96:16283.0 97:16707.0 98:7250.0 99:2282.0 101:1060.0 102:444.0 105:551.0 106:903.0 107:1992.0 108:1554.0 109:7361.0 110:6331.0 111:5177.0 112:2042.0 113:985.0 116:5553.0 117:41864.0 118:4863.0 119:3036.0 120:693.0 121:2159.0 122:1200.0 123:4644.0 124:2968.0 125:2251.0 128:750.0 129:41410.0 130:5345.0 …	5281120	C08323	GWHCXVQVJPWHRF-KTKRTIGZSA-N	0.67	0	404	576	363	578	725	630	534	321	139	574	467	471	548	373	447	414	525	361	385	462	460	449	354	518	195	372	864	125	267	263	213	183	197	129	159	286	211	367	100	189
N-acetylneuraminic acid	913814	246	31556	87:2.0 88:19.0 89:1300.0 90:56.0 91:7.0 93:21.0 94:23.0 95:42.0 96:295.0 98:116.0 99:213.0 100:234.0 101:531.0 102:111.0 103:2211.0 104:276.0 105:35.0 106:63.0 107:79.0 111:31.0 112:119.0 113:26.0 114:304.0 115:184.0 116:1308.0 117:1566.0 118:184.0 119:106.0 121:35.0 122:115.0 123:113.0 124:32.0 125:26.0 126:253.0 128:489.0 129:735.0 130:200.0 131:808.0 132:513.0 133:1833.0 134:323.0 135:253.0 13…	439197	C00270	SQVRNKJHWKZAKO-LUWBGTNYSA-N	0.58	0	9057	31808	8844	8856	19942	26409	35442	33399	12025	13923	23997	12271	33033	10638	11384	7980	15673	12400	16831	12251	9165	9017	20189	24182	74663	80524	70906	80023	82100	75177	65060	74482	77161	79060	83617	68544	76057	79421	77139	78028
N-acetylmannosamine	723255	202	110343	85:627.0 86:261.0 87:21356.0 88:1373.0 89:5326.0 90:130.0 91:161.0 95:237.0 96:68.0 97:1088.0 98:343.0 99:1634.0 100:2143.0 101:1471.0 102:1075.0 103:9375.0 104:938.0 105:1028.0 107:87.0 108:134.0 109:278.0 111:454.0 112:509.0 113:954.0 114:629.0 115:703.0 116:3570.0 117:10573.0 118:1265.0 119:647.0 120:158.0 122:136.0 123:291.0 124:123.0 125:136.0 126:277.0 127:331.0 128:962.0 129:16447.0 130:32…	11096158		OVRNDRQMDRJTHS-OZRXBMAMSA-N	0.75	0	2098	7805	2470	3567	6048	13246	11860	8560	1094	2249	6470	909	2094	1653	467	2506	3122	8329	6774	6368	661	456	5104	3447	313	360	115	609	335	223	168	112	178	520	438	642	161	585	379	443
N-acetylaspartic acid	548028	158	4081	85:424.0 86:274.0 87:183.0 88:123.0 93:100.0 94:61.0 95:123.0 98:237.0 99:211.0 100:820.0 101:420.0 102:186.0 103:219.0 104:72.0 107:36.0 109:95.0 110:133.0 111:191.0 112:302.0 113:107.0 114:107.0 115:220.0 116:1962.0 117:4292.0 118:543.0 119:205.0 120:45.0 121:29.0 123:35.0 124:18.0 128:132.0 129:1942.0 130:860.0 131:1103.0 132:1033.0 133:678.0 134:131.0 135:58.0 137:52.0 138:25.0 139:83.0 141:4…	65065	C01042	OTCCIMWXFLJLIA-BYPYZUCNSA-N	0.96	0.63	256775	148896	250361	176471	211906	109902	210264	268448	321822	117209	358419	93235	481954	362392	470930	600347	779201	190014	301167	156715	98346	178824	219851	46751	3355	14431	13313	13346	17490	3529	2837	68515	16827	20800	21064	18251	73641	21603	17688	15625
myristic acid	634414	285	127	85:1672.0 86:922.0 87:259.0 88:617.0 89:2301.0 90:194.0 91:565.0 93:1089.0 94:262.0 95:2947.0 96:479.0 97:1977.0 98:1752.0 99:1650.0 100:382.0 101:1406.0 104:452.0 105:1305.0 106:321.0 107:394.0 108:204.0 109:725.0 110:354.0 111:699.0 112:710.0 116:3547.0 117:55137.0 118:5160.0 119:1775.0 120:155.0 121:314.0 122:68.0 123:74.0 124:132.0 125:204.0 128:186.0 129:23236.0 130:2963.0 131:10163.0 132:11…	11005	C06424	TUNFSRHWOTWDNC-UHFFFAOYSA-N	0.79	0.67	6523	10555	7119	11185	11584	8144	10354	8110	7343	16891	5405	2909	10970	12983	13676	10033	15489	6363	4924	4331	8514	11768	6375	2924	1489	1892	1365	202	1886	1526	1073	1469	1830	1574	1787	1772	1420	2108	1517	1082
myo-inositol	730022	305	1741	85:113.0 86:491.0 87:31.0 88:19.0 89:298.0 90:43.0 95:6.0 99:170.0 100:411.0 101:320.0 102:164.0 103:3399.0 104:366.0 105:2.0 107:22.0 108:49.0 109:262.0 111:243.0 112:149.0 113:176.0 114:90.0 115:187.0 116:296.0 117:1042.0 118:228.0 119:212.0 121:1.0 123:6.0 124:38.0 125:22.0 126:73.0 127:67.0 128:163.0 129:4240.0 130:611.0 131:1566.0 132:262.0 133:3203.0 134:572.0 135:421.0 136:43.0 138:92.0 13…	892	C00137	CDAISMWEOUEBRE-UHFFFAOYSA-N	0.71	0.92	287882	460912	312868	275520	240329	251155	261417	190602	549312	351805	327179	431233	388576	479198	418495	345038	299556	269750	291394	183813	264268	314356	201202	223062	1097144	1387815	1543280	1989728	2096617	1716445	2221864	1038116	747411	1011932	1243385	1721696	1124980	354923	1930078	1215239
mucic acid	709842	333	6426	85:27.0 88:2.0 89:28.0 90:101.0 93:21.0 95:66.0 99:171.0 101:153.0 102:448.0 103:1679.0 104:125.0 105:13.0 106:2.0 107:23.0 110:36.0 111:100.0 115:17.0 117:651.0 118:112.0 121:8.0 124:1.0 128:77.0 129:1082.0 130:312.0 131:424.0 133:1205.0 134:12.0 135:82.0 136:4.0 137:3.0 139:2.0 140:41.0 141:17.0 142:106.0 143:1480.0 144:111.0 145:32.0 146:17.0 147:6387.0 148:679.0 149:640.0 150:1.0 152:3.0 153:…	3037582	C00879	DSLZVSRJTYRBFB-DUHBMQHGSA-N	0	1	273	211	275	331	281	282	309	300	306	401	231	214	386	439	242	279	386	428	199	331	298	221	227	381	8070	9020	8270	10061	10331	8630	7372	8715	8501	9219	9961	9256	8267	9918	7901	7785
monomyristin	838305	343	97325	85:2267.0 86:155.0 87:266.0 88:191.0 89:1079.0 90:93.0 93:174.0 94:140.0 95:2721.0 96:151.0 97:1617.0 98:472.0 99:467.0 100:29.0 101:4826.0 102:358.0 103:3998.0 104:229.0 105:244.0 107:108.0 109:1496.0 111:983.0 112:118.0 113:245.0 115:330.0 116:2438.0 117:3520.0 118:294.0 119:216.0 121:96.0 123:657.0 125:76.0 128:28.0 129:4386.0 130:725.0 131:2022.0 132:732.0 133:2276.0 134:181.0 135:134.0 137:2…	79050		DCBSHORRWZKAKO-UHFFFAOYSA-N	0.54	0	2402	4409	2099	2024	2861	2916	3064	2598	1933	2656	2202	2427	1120	2326	2680	1963	3308	3118	2618	2889	2522	2287	2521	2556	422	606	418	5817	413	379	2891	4812	489	527	486	437	277	626	479	417
monoheptadecanoyl glyceride	930489	385	100060	85:1382.0 86:63.0 89:307.0 90:107.0 93:252.0 95:1766.0 96:742.0 97:1153.0 98:389.0 99:681.0 101:3825.0 102:186.0 103:2040.0 104:137.0 105:60.0 109:834.0 111:385.0 112:65.0 113:119.0 114:12.0 115:332.0 116:1577.0 117:2570.0 118:337.0 120:6.0 121:307.0 123:542.0 124:76.0 125:84.0 128:25.0 129:3697.0 130:430.0 131:1852.0 132:611.0 133:644.0 134:357.0 137:228.0 138:12.0 139:31.0 141:4.0 142:25.0 143:…	107036		SVUQHVRAGMNPLW-UHFFFAOYSA-N	0.25	0	520	528	364	519	487	281	428	474	445	594	395	667	524	540	346	371	384	784	576	850	786	471	517	571	1086	2189	1304	2209	2415	755	1381	1420	1695	1929	1994	1599	1373	2102	1481	1643
monoarachidin	1012963	427	100032	85:2298.0 86:53.0 87:84.0 89:798.0 90:26.0 93:253.0 94:2.0 95:2249.0 96:43.0 97:2342.0 98:813.0 99:657.0 100:87.0 101:5979.0 102:596.0 103:3928.0 104:214.0 105:25.0 109:1305.0 110:78.0 111:864.0 112:78.0 113:448.0 114:34.0 115:310.0 116:2268.0 117:2818.0 118:387.0 121:290.0 123:549.0 124:25.0 125:143.0 129:4554.0 130:1022.0 131:2431.0 132:1163.0 133:1312.0 134:203.0 135:102.0 136:16.0 137:330.0 1…	3246944		UMEKPPOFCOUEDT-UHFFFAOYSA-N	0.75	0	1136	1105	663	307	623	802	751	542	701	1007	734	1187	893	534	744	610	660	1180	1087	1530	963	714	857	846	80	126	135	129	118	108	114	76	123	100	122	116	142	135	194	90
methylsuccinic acid	376978	261	344756	89:999.0 91:462.0 94:158.0 98:243.0 99:785.0 103:2186.0 115:1229.0 116:252.0 119:1098.0 120:233.0 123:1099.0 124:191.0 129:975.0 131:3087.0 133:2656.0 134:1007.0 143:2860.0 144:523.0 147:49776.0 148:8231.0 149:4382.0 150:752.0 151:226.0 159:226.0 169:75.0 173:79.0 179:86.0 186:1880.0 187:1020.0 188:259.0 189:2307.0 190:446.0 192:218.0 193:280.0 202:78.0 204:886.0 205:618.0 206:165.0 210:323.0 215…	10349		WXUAQHNMJWJLTG-UHFFFAOYSA-N	0.71	0.5	3768	1856	2255	2701	2279	2653	1370	3445	1247	728	1333	2303	1629	1089	1250	1077	1532	2512	3129	1974	2573	2317	3204	985	3048	4141	3424	4513	4594	4199	3560	2682	3174	3443	4899	4058	2910	4828	3018	3718
methionine sulfoxide	637588	128	1678	85:111.0 86:364.0 88:603.0 89:480.0 90:1509.0 91:197.0 92:84.0 93:154.0 95:15.0 97:671.0 98:290.0 99:172.0 100:3967.0 101:724.0 102:1925.0 103:992.0 104:302.0 105:398.0 108:181.0 110:1218.0 111:125.0 112:950.0 113:82.0 114:1237.0 115:308.0 116:243.0 117:622.0 118:349.0 119:370.0 120:31.0 126:441.0 127:60.0 128:36136.0 129:5558.0 130:2232.0 131:472.0 132:667.0 133:2030.0 134:1330.0 136:77.0 138:1.…	158980	C02989	QEFRNWWLZKMPFJ-YGVKFDHGSA-N	0	1	12998	21630	14311	10182	14953	19392	20195	25613	15612	10321	11733	13979	11338	11279	14144	12576	12434	8792	13889	8905	10874	17763	19364	15122	266259	256836	184237	264198	320255	328834	284034	308685	258617	291645	338011	254448	527407	280710	213738	320091
methionine	483560	176	45	86:209.0 87:157.0 88:89.0 92:28.0 96:49.0 98:179.0 100:943.0 101:113.0 102:175.0 103:199.0 104:109.0 105:441.0 107:31.0 114:409.0 115:107.0 117:136.0 118:21.0 122:14.0 128:6524.0 129:603.0 130:496.0 131:1184.0 132:354.0 134:118.0 144:59.0 145:49.0 146:97.0 147:486.0 148:243.0 149:200.0 151:51.0 159:53.0 160:202.0 161:47.0 162:43.0 163:30.0 164:16.0 172:30.0 174:90.0 175:14.0 176:5168.0 177:722.0 …	6137	C00073	FFEARJCKVFRZRR-BYPYZUCNSA-N	1	1	126009	102066	101147	143310	106506	103116	91036	110594	135212	86868	108410	89906	142382	104223	108701	101808	104787	132647	94164	102793	140425	117719	160918	106147	6228738	6989237	4244907	6843034	7944309	6888444	4611388	5717184	4892726	6384978	6814795	5700474	5086199	7064368	6768117	5125567
methanolphosphate	289520	241	5393	91:189.0 98:118.0 99:213.0 109:13.0 110:42.0 115:116.0 117:125.0 118:94.0 119:81.0 121:107.0 122:6.0 123:105.0 130:13.0 133:646.0 134:53.0 135:408.0 136:125.0 137:176.0 143:34.0 144:4.0 151:78.0 158:18.0 160:2.0 163:856.0 164:67.0 165:58.0 167:92.0 168:16.0 181:147.0 184:128.0 195:233.0 198:4.0 210:1.0 211:438.0 212:72.0 213:19.0 225:3.0 228:46.0 239:1.0 241:2338.0 242:433.0 243:249.0 244:9.0 256…	13130		CAAULPUQFIIOTL-UHFFFAOYSA-N	0.83	0.17	17698	13329	32210	22101	59988	51948	42195	50536	49409	29199	14811	32995	23585	44714	46942	28696	41373	22263	19658	7841	35725	44608	30226	31235	347	22063	316	1389	3385	3262	235	216	376	485	7962	1341	224	2046	345	1609
melibiose	988497	361	4730	87:30.0 88:14.0 89:775.0 90:43.0 96:163.0 99:91.0 100:296.0 101:841.0 102:257.0 103:3880.0 104:223.0 105:205.0 109:146.0 113:136.0 114:48.0 116:215.0 117:1162.0 118:29.0 125:3.0 129:2842.0 130:613.0 131:483.0 133:1258.0 134:133.0 135:18.0 137:14.0 138:29.0 139:3.0 140:57.0 141:70.0 142:53.0 143:226.0 145:162.0 147:3683.0 148:373.0 149:291.0 150:67.0 153:61.0 154:4.0 155:526.0 156:117.0 157:540.0 …	440658	C05402	DLRVVLDZNNYCBX-ABXHMFFYSA-N	0	0.38	830	33204	653	884	776	201	422	561	949	882	704	82	1022	798	722	769	192	514	529	432	698	712	471	838	112279	148012	200381	149385	136697	78222	160861	99866	115437	132312	196392	132646	90085	115830	103218	140672
melezitose	1146704	361	16664	85:2882.0 86:356.0 87:1453.0 88:717.0 89:2493.0 90:260.0 94:146.0 95:522.0 96:449.0 97:1475.0 98:147.0 99:1815.0 100:130.0 101:4813.0 102:1108.0 103:59199.0 104:5259.0 105:2332.0 106:118.0 108:29.0 109:3609.0 110:126.0 111:1525.0 112:231.0 113:2422.0 114:582.0 115:2067.0 116:2464.0 117:12895.0 118:1303.0 119:1375.0 120:19.0 121:68.0 123:27.0 125:469.0 126:29.0 127:1837.0 128:405.0 129:57490.0 130…	92817	C08243	QWIZNVHXZXRPDR-WSCXOGSTSA-N	0	0.63	140	165	164	137	184	184	249	162	179	234	177	227	170	149	128	151	206	221	106	182	137	176	127	317	1506	1927	532	1592	315	1592	1465	1061	1774	1512	1726	1160	1554	1675	1326	1656
mannose-6-phosphate	822643	387	87363	85:710.0 86:42.0 87:399.0 88:164.0 89:1367.0 90:85.0 91:150.0 93:33.0 97:294.0 98:75.0 99:473.0 100:140.0 101:3796.0 102:450.0 103:7626.0 104:662.0 105:495.0 106:9.0 107:73.0 109:7.0 111:221.0 112:22.0 113:584.0 114:61.0 115:963.0 116:2026.0 117:5448.0 118:602.0 119:556.0 120:22.0 121:159.0 123:11.0 125:52.0 127:252.0 128:58.0 129:5358.0 130:583.0 131:1776.0 132:254.0 133:4847.0 134:592.0 135:816…	65127	C00275	NBSCHQHZLSJFNQ-QTVWNMPRSA-N	0.21	0	748	488	961	1201	669	496	380	571	787	980	448	437	606	641	1077	786	874	487	499	313	521	334	546	846	501	601	497	600	510	512	419	425	411	469	594	451	531	672	377	474
maltose	946601	361	1979	85:18.0 86:40.0 87:38.0 89:640.0 90:50.0 94:3.0 95:51.0 96:226.0 97:52.0 98:60.0 99:10.0 100:262.0 101:31.0 102:157.0 103:2571.0 104:171.0 105:231.0 108:7.0 109:86.0 111:17.0 112:13.0 113:130.0 114:62.0 116:82.0 117:1560.0 118:98.0 119:98.0 125:5.0 127:10.0 128:39.0 129:1849.0 130:331.0 131:223.0 132:24.0 133:813.0 134:81.0 140:25.0 141:77.0 142:107.0 143:428.0 145:58.0 147:3256.0 148:427.0 149:3…	439186	C00208	GUBGYTABKSRVRQ-PICCSMPSSA-N	0.46	0.04	853	6073	1171	1566	3774	8413	7811	6389	1520	1178	3419	3955	1535	1042	1219	1191	1351	3280	4441	6337	1168	1022	2667	1132	1210	2238	2510	2432	1958	7118	1985	1586	1815	1951	2622	1942	1808	1651	1378	1803
maltitol	976828	361	21702	85:3520.0 86:1058.0 87:4048.0 88:2717.0 89:13864.0 90:1254.0 91:1100.0 92:224.0 93:536.0 94:531.0 95:1398.0 96:393.0 97:5331.0 98:793.0 99:3677.0 100:559.0 101:13808.0 102:2729.0 103:123175.0 104:12108.0 105:5982.0 106:394.0 107:504.0 108:158.0 109:3358.0 110:352.0 111:3577.0 112:570.0 113:4772.0 114:1142.0 115:4247.0 116:5894.0 117:73813.0 118:7390.0 119:5408.0 120:474.0 121:357.0 122:75.0 123:2…	493591	D04845	VQHSOMBJVWLPSR-WUJBLJFYSA-N	0.08	0.17	1878	76910	1608	2632	2608	462	2831	390	3300	462	2001	1472	2008	1707	422	2139	2693	2398	385	3046	2440	965	2121	512	128101	238207	99535	165803	229388	192959	101192	196830	198939	109519	85274	149949	165530	232289	128224	145534
malonic acid	305372	233	16918	85:1026.0 86:1326.0 87:4220.0 88:2045.0 89:1145.0 90:185.0 91:256.0 93:120.0 94:177.0 95:78.0 96:135.0 97:304.0 98:370.0 99:12693.0 100:1810.0 101:5145.0 102:1329.0 103:2418.0 104:448.0 105:1540.0 107:59.0 108:167.0 109:3011.0 110:122.0 111:448.0 113:89.0 114:57.0 115:3728.0 116:2072.0 117:4257.0 118:696.0 119:863.0 120:61.0 122:131.0 124:104.0 126:90.0 127:206.0 130:370.0 131:7673.0 132:1197.0 1…	867	C00383	OFOBLEOULBTSOW-UHFFFAOYSA-N	0.13	0.96	177	611	150	331	1123	745	679	988	941	455	215	667	244	800	1167	843	981	178	293	369	272	268	186	336	4084	4202	2467	5446	6693	5456	4211	2868	3223	4033	5037	5159	3320	6034	3916	3515
malic acid	463180	233	1391	85:66.0 87:316.0 88:106.0 89:148.0 90:42.0 95:37.0 99:129.0 101:4462.0 102:488.0 103:641.0 104:93.0 105:294.0 115:533.0 116:432.0 117:2305.0 118:259.0 119:501.0 120:70.0 121:62.0 124:21.0 129:385.0 131:1945.0 132:129.0 133:6850.0 134:1075.0 135:667.0 136:51.0 137:33.0 139:20.0 142:41.0 143:745.0 144:107.0 145:145.0 147:21089.0 148:2969.0 149:2528.0 150:99.0 151:286.0 153:24.0 158:12.0 159:29.0 16…	525	C00711	BJEPYKJPYRNKOW-UHFFFAOYSA-N	1	0.83	38557	19473	21288	7517	15294	22790	18211	23628	32303	18644	30171	47391	36533	31281	28486	31237	20093	45864	36649	32738	41224	27462	42628	19391	5859	2643	2403	2457	4016	5338	2390	4948	2292	2599	2261	2468	5394	3551	2663	2620
lysine	663483	317	12	85:2755.0 86:29130.0 87:3786.0 88:12077.0 89:1291.0 90:709.0 92:136.0 93:103.0 94:668.0 95:313.0 96:506.0 97:609.0 98:2819.0 99:1955.0 100:31497.0 101:4429.0 102:7671.0 103:3645.0 104:565.0 105:379.0 106:83.0 107:97.0 108:128.0 109:134.0 110:753.0 111:416.0 112:6522.0 113:2018.0 114:7116.0 115:10574.0 116:3465.0 117:4929.0 118:1028.0 119:900.0 120:191.0 121:127.0 123:145.0 124:606.0 125:212.0 126…	5962	C00047	KDXKERNSBIXSRK-YFKPBYRVSA-N	1	0.96	99421	134859	14556	34003	103508	131803	134389	183054	153897	99415	102450	116690	14990	120934	135329	17672	104136	58576	18579	84061	92878	139890	151019	70022	3155278	1944049	1846921	2464470	2196666	2573158	2820103	2105050	2343737	3158598	2901687	2677310	2717919	2462156	2453350	2362039
loganin	995897	361	6406	85:570.0 86:106.0 87:378.0 88:293.0 89:309.0 91:421.0 94:30.0 96:321.0 97:260.0 98:77.0 99:204.0 100:35.0 101:329.0 103:5537.0 104:486.0 105:147.0 109:212.0 112:134.0 113:235.0 114:238.0 115:40.0 116:185.0 117:1079.0 118:14.0 119:502.0 120:116.0 125:94.0 127:74.0 128:182.0 129:2071.0 130:211.0 131:542.0 132:41.0 133:314.0 134:36.0 139:49.0 140:119.0 141:120.0 142:6.0 143:354.0 144:91.0 145:262.0 …	87691	C01433	AMBQHHVBBHTQBF-UOUCRYGSSA-N	0.17	0	1016	1853	1405	2005	1555	1869	1385	1522	1355	480	1253	207	1588	1169	1293	1315	1522	1064	918	649	953	1143	1533	1469	1743	2144	1920	1835	1179	1197	1980	1006	1373	1818	1856	1909	865	1693	1324	1862
linoleic acid	777414	337	165	85:1534.0 86:470.0 87:386.0 88:244.0 89:1256.0 90:176.0 91:6885.0 92:1525.0 93:8654.0 94:6153.0 95:14372.0 96:7918.0 97:3896.0 98:518.0 99:829.0 100:115.0 101:441.0 102:166.0 103:421.0 104:436.0 105:2615.0 106:995.0 107:4482.0 108:3591.0 109:5935.0 110:3865.0 111:1556.0 112:178.0 113:194.0 115:385.0 116:1903.0 117:9875.0 118:1041.0 119:1844.0 120:836.0 121:4850.0 122:2280.0 123:2389.0 124:1664.0 …	5280450	C01595	OYHQOLUKZRVURQ-HZJYTTRNSA-N	0.58	0	1912	3546	3380	3128	4188	4373	4420	2513	2635	2228	1809	1933	2016	2284	3252	1938	2602	888	922	1717	2019	2337	1979	2379	219	330	222	295	349	663	161	199	286	254	274	210	249	272	205	265
levoglucosan	569637	204	3169	85:775.0 87:165.0 88:163.0 89:177.0 90:42.0 91:21.0 92:2.0 95:13.0 97:132.0 98:53.0 99:731.0 100:180.0 101:2830.0 102:212.0 103:5456.0 104:270.0 105:366.0 109:317.0 111:424.0 112:33.0 113:818.0 114:131.0 115:724.0 116:1575.0 117:3643.0 118:337.0 119:568.0 120:38.0 125:69.0 126:44.0 127:263.0 129:5991.0 130:703.0 131:1830.0 132:221.0 133:3867.0 134:297.0 135:293.0 136:48.0 139:2.0 140:20.0 141:67.…	2724705		TWNIBLMWSKIRAT-VFUOTHLCSA-N	0.83	0	4539	4752	6061	4563	3941	2390	3052	3931	4284	11116	4851	4202	4325	5786	5630	4746	6065	6157	6051	7234	2806	2785	3835	3237	1228	1116	643	741	991	792	711	1100	785	695	906	849	914	871	815	829
leucine	346357	158	88421	85:2040.0 86:2126.0 87:2775.0 88:1401.0 89:3462.0 90:591.0 91:2381.0 92:1447.0 93:1888.0 94:327.0 95:755.0 96:903.0 97:576.0 98:1040.0 99:807.0 100:5071.0 101:1356.0 102:10051.0 103:9823.0 104:2138.0 105:4531.0 106:897.0 107:2995.0 108:268.0 109:811.0 110:613.0 111:134.0 112:235.0 113:439.0 114:344.0 115:8086.0 116:2810.0 117:3163.0 118:756.0 119:3916.0 120:691.0 121:3306.0 122:397.0 123:1227.0 1…	6106	C00123	ROHFNLRQFUQHCH-YFKPBYRVSA-N	0.75	0.79	693281	614743	628041	839385	681939	855518	585164	690810	816749	659378	680689	649202	944119	571584	687615	656511	729291	790236	580470	547295	725590	777684	964254	641967	33674492	19751544	26795885	16534458	22134587	25593018	26924867	30831887	28810908	25217250	27702432	28506574	28389449	26912396	27822607	29905566
lauric acid	548241	257	376628	87:1217.0 88:1520.0 90:483.0 95:5033.0 96:1257.0 97:2691.0 98:2109.0 101:2208.0 105:2906.0 107:1097.0 111:1730.0 112:1094.0 114:368.0 115:461.0 116:6131.0 117:62681.0 118:10226.0 119:1492.0 125:721.0 126:908.0 127:505.0 129:34769.0 131:11197.0 132:19932.0 133:650.0 134:1673.0 135:502.0 136:204.0 143:2197.0 145:9369.0 146:1108.0 147:1722.0 154:113.0 155:267.0 157:934.0 158:309.0 159:315.0 185:882.…	3893	C02679	POULHZVOKOAJMA-UHFFFAOYSA-N	0	0.54	9285	2371	9694	12282	8556	11758	14468	4980	3360	5244	5245	9647	10353	5233	7766	6351	12111	13994	6926	17637	6315	4802	5978	3497	2403	2506	2008	5517	2160	3405	964	1671	3377	2822	2000	4308	1924	2784	1223	3067
lactose	931361	204	104901	85:639.0 86:160.0 87:714.0 88:310.0 89:975.0 90:75.0 91:119.0 92:103.0 93:187.0 94:98.0 95:145.0 96:59.0 97:238.0 98:26.0 99:719.0 100:119.0 101:7077.0 102:725.0 103:19041.0 104:1602.0 105:854.0 106:56.0 107:82.0 108:56.0 109:1217.0 110:127.0 111:409.0 112:51.0 113:592.0 114:138.0 115:1066.0 116:2299.0 117:3338.0 118:385.0 119:500.0 120:57.0 121:71.0 122:105.0 123:134.0 124:27.0 125:87.0 126:40.0…	6134	C01970	GUBGYTABKSRVRQ-DCSYEGIMSA-N	0.79	0	20633	14745	31099	38101	41412	21933	12817	28595	53566	33097	39022	25799	49770	27995	55113	29177	42285	24050	16252	22221	2108	30531	40775	28478	99095	287711	800882	236599	246902	52609	1258017	118224	197628	190849	2104317	164106	108641	202682	195212	153575
lactitol	959541	361	62247	85:15165.0 86:3999.0 87:9771.0 88:6313.0 89:90957.0 90:7984.0 91:5304.0 92:614.0 93:862.0 94:1584.0 95:2674.0 96:1615.0 97:15793.0 98:2935.0 99:12184.0 100:25041.0 101:32274.0 102:16565.0 103:350649.0 104:34478.0 105:29796.0 106:4794.0 107:1805.0 108:900.0 109:11519.0 110:2403.0 111:9672.0 112:2642.0 113:15560.0 114:7078.0 115:12952.0 116:16047.0 117:175394.0 118:18910.0 119:17415.0 120:1844.0 12…	157355	C13542	VQHSOMBJVWLPSR-JVCRWLNRSA-N	0.33	0	485	2660	1715	2578	2450	3159	1972	2566	1797	2489	2106	1593	2725	2017	2606	1169	2591	2129	2357	1880	1715	318	2448	2131	4037	1400	8584	1259	4878	739	6158	1181	4368	5646	7960	996	897	4206	25291	5010
lactic acid	217657	191	80	85:8684.0 86:6573.0 87:72227.0 88:111565.0 89:22391.0 90:1554.0 91:2622.0 92:778.0 93:502.0 94:4760.0 95:1164.0 96:739.0 97:892.0 98:246.0 99:4891.0 100:2372.0 101:61750.0 102:48891.0 103:46949.0 104:6822.0 105:17397.0 106:1817.0 107:2274.0 108:297.0 109:91.0 111:450.0 113:4576.0 114:1039.0 115:35415.0 116:15880.0 117:1091636.0 118:122979.0 119:56962.0 120:3499.0 121:613.0 126:206.0 127:1515.0 12…	612	C01432	JVTAAEKCZFNVCJ-UHFFFAOYSA-N	0.17	0.08	210597	557624	518822	675618	510281	514909	466459	428395	282241	891015	842040	296429	914949	558678	664453	528646	654997	338471	370545	64439	379294	425306	395241	533141	2727290	1385587	1688149	1339316	1678767	1531696	1784974	2812618	1734610	2234122	2086608	1801656	2582948	1635093	1665013	1846562
kynurenine	769709	218	210712	85:61.0 86:203.0 87:88.0 88:39.0 89:88.0 90:106.0 91:556.0 92:336.0 93:61.0 94:42.0 96:61.0 97:218.0 99:34.0 100:1226.0 101:176.0 102:110.0 103:521.0 104:98.0 105:223.0 106:72.0 111:32.0 114:277.0 115:249.0 116:161.0 117:190.0 118:1701.0 119:339.0 120:411.0 121:121.0 123:38.0 128:66.0 129:162.0 130:879.0 131:491.0 132:570.0 133:536.0 134:815.0 135:221.0 136:16.0 139:33.0 143:50.0 144:162.0 145:69…	25245862	C01718	YGPSJZOEDVAXAB-UHFFFAOYSA-N	0	0.33	2590	2564	2791	3803	2031	2124	1715	1742	1479	3347	8678	9690	4254	1982	2065	4060	5209	12527	9675	11084	3491	8748	7277	1180	14106	8002	21814	5706	6031	4013	4322	12561	6829	3492	5092	6647	9255	4981	3544	6266
ketoisoleucine	302228	89	5691	85:978.0 86:597.0 88:128.0 89:4661.0 90:393.0 91:566.0 93:114.0 95:1.0 96:19.0 97:472.0 98:312.0 99:254.0 100:420.0 101:59.0 105:29.0 107:130.0 108:16.0 110:923.0 111:112.0 112:177.0 113:1093.0 114:791.0 115:569.0 116:189.0 117:229.0 118:57.0 119:154.0 125:3.0 126:122.0 127:35.0 128:231.0 129:566.0 130:499.0 131:118.0 132:21.0 133:191.0 134:229.0 140:270.0 141:113.0 142:85.0 144:77.0 146:342.0 14…	47	C03465	JVQYSWDUAOAHFM-UHFFFAOYSA-N	0	0.96	13344	27100	17455	15702	22170	27939	22376	21858	2326	8688	8920	30485	14686	6172	2364	21701	20980	7211	7417	15571	20989	2547	9263	7203	19001	14613	37651	45719	35528	73634	25940	24584	19295	30162	43907	28650	26403	45388	36680	23991
itaconic acid	386511	147	101725	92:53.0 94:44.0 95:223.0 96:124.0 97:3511.0 98:1385.0 101:481.0 103:529.0 104:70.0 105:199.0 111:73.0 112:51.0 113:132.0 115:136.0 116:86.0 118:39.0 119:269.0 120:15.0 122:569.0 123:35.0 125:60.0 126:53.0 127:28.0 131:790.0 132:78.0 133:1425.0 135:116.0 140:253.0 141:906.0 142:427.0 143:125.0 144:23.0 145:19.0 146:82.0 147:38445.0 148:6215.0 149:3614.0 151:19.0 155:64.0 156:81.0 157:185.0 159:50.…	811	C00490	LVHBHZANLOWSRM-UHFFFAOYSA-N	0	0.21	16297	45176	37205	43581	38273	56312	38167	52824	44101	66731	56438	20747	39884	35331	39284	39586	41666	32771	56821	17825	37821	34135	50239	57581	17036	27136	19070	19391	3492	7367	25164	30319	29564	10131	14773	15782	30530	31798	15089	10072
isothreonic acid	489385	292	1679	85:304.0 86:391.0 88:631.0 89:4158.0 90:414.0 91:179.0 92:233.0 93:215.0 94:45.0 96:145.0 97:116.0 98:15.0 99:816.0 100:110.0 101:2762.0 102:21122.0 103:20966.0 104:2634.0 105:1408.0 106:64.0 107:560.0 108:290.0 109:71.0 110:395.0 111:105.0 113:1032.0 114:253.0 115:1508.0 116:877.0 117:33848.0 118:3267.0 119:2907.0 120:140.0 121:96.0 122:8.0 124:18.0 125:13.0 127:531.0 128:50.0 129:6995.0 130:178…	151152	C00639	JPIJQSOTBSSVTP-GBXIJSLDSA-N	0.58	0.5	2011	3529	3453	3430	2213	3598	3431	3287	2740	2262	3507	2458	4536	2953	2994	3416	2421	3008	2902	2048	2454	2567	3260	2563	26936	32676	24718	31739	36926	49398	26189	29457	30179	30780	35131	31468	31615	36764	26734	26931
isoleucine	294504	86	152	85:118.0 86:12209.0 87:1168.0 89:114.0 90:45.0 91:130.0 92:61.0 94:25.0 98:39.0 99:61.0 102:80.0 103:250.0 104:38.0 107:46.0 109:38.0 112:40.0 115:35.0 119:42.0 125:16.0 130:446.0 132:65.0 133:52.0 134:465.0 136:42.0 142:156.0 146:654.0 158:24.0 170:253.0 171:188.0 185:48.0 188:208.0 189:71.0 280:21.0 297:29.0 298:26.0 299:24.0 313:23.0 314:21.0 321:13.0 322:20.0 323:15.0 325:30.0 327:29.0 328:14…	6306	C00407	AGPKZVBTJJNPAG-WHFBIAKZSA-N	0.79	1	545066	145768	375651	472952	352796	138034	127493	312436	487488	396530	329627	393465	531727	349020	383340	354872	381589	532999	381373	389438	559404	455689	583436	357097	17290212	19153113	22887821	28410938	18970138	28138706	24890926	27334370	24812847	23447827	27470922	25822467	27439801	26317416	18491713	25807954
isocitric acid	617338	245	32122	85:2447.0 86:626.0 87:1258.0 88:847.0 89:1234.0 90:260.0 91:1069.0 92:228.0 93:230.0 94:47.0 95:3308.0 97:857.0 98:490.0 99:1992.0 100:157.0 101:1347.0 102:1246.0 103:1778.0 104:706.0 105:2996.0 106:205.0 107:136.0 108:170.0 109:137.0 110:130.0 111:512.0 112:175.0 113:5118.0 114:643.0 115:1659.0 116:2844.0 117:4523.0 118:958.0 119:1389.0 120:194.0 121:151.0 122:61.0 123:48.0 124:33.0 125:32.0 126…	5318532	C00451	ODBLHEXUDAPZAU-ZAFYKAAXSA-N	0	0.33	1291	695	1111	1056	574	639	605	497	724	2173	628	603	820	944	767	665	1028	734	757	599	1127	1018	726	924	49709	45675	42559	42484	44392	50106	44754	53288	41745	46757	47706	42950	50596	49165	44038	44451
isobutylamine	242249	174	120464	86:5475.0 87:672.0 94:143.0 99:40.0 100:2940.0 101:290.0 102:346.0 103:258.0 114:214.0 115:177.0 117:785.0 118:310.0 128:3431.0 129:430.0 130:993.0 132:103.0 144:178.0 146:127.0 148:50.0 156:31.0 158:186.0 159:8.0 160:38.0 164:13.0 172:71.0 173:23.0 174:7127.0 175:1081.0 176:426.0 177:20.0 180:11.0 190:71.0 192:53.0 202:656.0 216:12.0 274:30.0 304:16.0 323:17.0 337:7.0 381:11.0 385:23.0 395:24.0 …	6558	C02787	KDSNLYIMUZNERS-UHFFFAOYSA-N	0.04	0.63	18993	11368	15347	20857	17751	12800	11478	11576	15993	29883	17227	16645	19889	10376	14553	14576	18254	16629	16890	17905	22275	18208	17301	22162	34403	78763	191141	161958	28308	219070	192338	37392	42803	29347	37858	49610	39864	16847	27466	29809
inositol-4-monophosphate	845976	315	4759	100:40.0 104:35.0 107:57.0 113:34.0 117:5.0 128:7.0 129:318.0 133:192.0 137:66.0 142:185.0 143:288.0 144:3.0 147:3716.0 148:705.0 150:3.0 151:84.0 153:82.0 155:66.0 156:40.0 158:31.0 159:5.0 163:11.0 164:91.0 166:55.0 167:35.0 168:65.0 169:49.0 173:33.0 177:50.0 178:26.0 180:12.0 181:79.0 182:9.0 183:29.0 189:11.0 190:133.0 191:543.0 192:52.0 194:70.0 195:10.0 196:25.0 201:25.0 207:133.0 209:68.0…	440043	C03546	INAPMGSXUVUWAF-GFWFORPUSA-N	0.83	0.08	17122	24582	21656	27598	24065	26962	22544	18906	25942	25231	24982	9815	22155	19513	20451	18337	22405	19793	16966	14421	19898	20166	20649	21455	643	547	343	393	493	437	394	311	484	505	502	322	594	362	367	280
inosine	897434	230	84524	85:1568.0 86:780.0 87:1166.0 88:560.0 89:1904.0 91:15501.0 92:2918.0 93:6326.0 94:1647.0 95:2401.0 97:1081.0 98:220.0 99:1165.0 100:804.0 101:3341.0 102:808.0 103:15276.0 104:2320.0 105:6001.0 106:3197.0 107:1491.0 108:2478.0 109:746.0 110:1136.0 111:1921.0 112:413.0 113:1448.0 114:353.0 115:3043.0 116:2998.0 117:9407.0 118:1635.0 119:4572.0 120:1119.0 121:826.0 122:365.0 123:390.0 124:342.0 125:…	6021	C00294	UGQMRVRMYYASKQ-KQYNXXCUSA-N	1	0.04	753175	1335653	1001326	1046514	822545	965158	821457	1264570	1102159	994894	774251	533263	780183	830940	887229	910830	986531	88395	936335	262538	1069508	1176782	1313477	1143733	56047	60508	59475	60391	57587	30221	45267	53476	51309	59170	68186	53454	48608	54928	48699	56812
indole-3-lactate	764079	202	390397	85:444.0 88:82.0 93:562.0 98:2672.0 99:397.0 100:151.0 102:683.0 103:415.0 105:150.0 106:86.0 115:522.0 117:416.0 120:61.0 125:33.0 127:108.0 128:271.0 129:831.0 130:1029.0 131:634.0 132:302.0 133:615.0 134:42.0 140:85.0 142:388.0 143:138.0 144:158.0 145:353.0 146:127.0 147:2739.0 148:571.0 149:215.0 153:26.0 154:62.0 156:176.0 158:86.0 160:83.0 162:56.0 164:36.0 168:77.0 170:236.0 171:61.0 172:1…	92904		XGILAAMKEQUXLS-UHFFFAOYSA-N	0	0.83	731	1198	1119	1366	1424	1199	1057	996	1588	1682	1487	834	2030	1374	1555	1477	1650	729	1041	828	773	856	1016	995	10211	12267	10698	10118	9827	11542	10361	10777	9928	11346	14014	11158	11537	14683	10514	11164
hypoxanthine	619122	265	378532	86:3698.0 100:5484.0 104:355.0 110:1928.0 112:2750.0 117:1009.0 123:1300.0 125:2210.0 130:909.0 142:11965.0 143:1541.0 158:2359.0 166:4129.0 172:2273.0 173:1904.0 174:3438.0 176:556.0 177:1531.0 180:1012.0 181:2145.0 188:269.0 193:3620.0 200:657.0 201:128.0 206:3777.0 214:604.0 216:518.0 218:197.0 219:258.0 220:178.0 226:295.0 234:123.0 235:802.0 238:1173.0 250:746.0 256:118.0 258:117.0 265:26629…	790	C00262	FDGQSTZJBFJUBT-UHFFFAOYSA-N	0.38	0	7248	44717	48787	58446	59273	37053	43157	72996	56219	57266	40833	24714	32603	20782	24278	62590	32172	16263	29455	11260	21582	65132	69330	35928	64389	125779	95857	119977	128051	119344	100994	75627	113313	124334	132915	118790	79036	142309	103714	118406
hypotaurine	525092	188	31223	86:1014.0 87:116.0 88:90.0 89:68.0 90:17.0 91:63.0 92:40.0 94:26.0 98:37.0 99:240.0 100:6173.0 101:708.0 102:301.0 103:213.0 104:146.0 105:183.0 106:48.0 110:49.0 113:142.0 114:1274.0 117:377.0 118:68.0 119:29.0 120:26.0 121:58.0 122:28.0 123:14.0 126:44.0 127:49.0 128:31.0 129:49.0 130:843.0 131:338.0 133:665.0 134:59.0 135:121.0 136:23.0 137:78.0 140:230.0 141:34.0 142:206.0 144:249.0 145:134.0…	107812	C00519	VVIUBCNYACGLLV-UHFFFAOYSA-N	0.79	0	8234	867	9554	7723	3826	9272	16080	25086	4164	1957	5286	2458	8877	4479	7749	11713	10841	4718	9643	1189	2912	4698	6784	2979	66063	75289	50396	74704	76667	110848	64481	76399	54643	76371	65881	54488	79072	78944	70646	51614
hydroquinone	422583	239	16709	85:15.0 86:19.0 88:14.0 91:275.0 94:176.0 95:72.0 96:114.0 97:3.0 98:65.0 110:71.0 112:755.0 113:60.0 120:6.0 123:15.0 124:34.0 130:1.0 134:225.0 135:23.0 138:35.0 140:20.0 144:12.0 147:267.0 167:13.0 174:41.0 182:51.0 196:25.0 211:51.0 212:37.0 223:305.0 224:15.0 225:20.0 237:5.0 239:2779.0 240:576.0 241:199.0 254:1651.0 255:346.0 256:81.0 258:5.0 261:4.0 299:12.0 301:9.0 316:15.0 327:20.0 333:7…	785	C00530	QIGBRXMKCJKVMJ-UHFFFAOYSA-N	0.33	0	563	977	601	628	832	836	618	753	920	795	738	658	738	446	782	367	538	652	794	782	698	966	713	636	450	427	775	655	592	670	412	678	484	646	663	642	763	835	497	436
homoserine	443878	218	2849	101:66.0 102:400.0 103:4169.0 104:311.0 105:88.0 108:5.0 113:20.0 114:56.0 115:64.0 116:6.0 117:924.0 118:50.0 125:1.0 128:3071.0 129:503.0 130:734.0 131:345.0 132:149.0 133:513.0 134:269.0 135:55.0 139:3.0 140:11.0 141:19.0 145:11.0 146:159.0 147:1347.0 148:40.0 149:294.0 157:459.0 158:17.0 159:17.0 172:20.0 177:38.0 180:8.0 184:17.0 185:46.0 191:9.0 199:4.0 200:1.0 202:287.0 204:73.0 208:3.0 21…	12647	C00263	UKAUYVFTDYCKQA-VKHMYHEASA-N	0.21	0.33	2211	981	1057	1948	889	1419	1143	1243	2034	5247	925	821	1712	2330	1717	1321	1095	1293	575	1187	2198	878	1378	1183	1876	2216	1225	2332	2887	2005	1379	1622	906	2027	2024	1731	1746	3359	2483	1363
histidine	664395	154	58170	132:965.0 153:2576.0 154:57570.0 155:11163.0 166:1042.0 167:250.0 226:659.0 238:1978.0 239:480.0 253:84.0 254:7954.0 255:1931.0 256:779.0 257:542.0 258:37.0 266:374.0 267:124.0 299:459.0 312:23.0 328:161.0 330:104.0 355:85.0 356:618.0 357:289.0 371:225.0 372:23.0 420:9.0 435:44.0 436:68.0	6274	C00135	HNDVDQJCIGZPNO-YFKPBYRVSA-N	0	0.63	5364	4892	1329	1390	2005	48553	44708	31791	3456	8902	7399	1117	811	2128	3293	1010	592	49206	45381	57586	2143	4656	3159	6986	1053816	558919	942520	1363943	500192	951696	560670	1109342	1291122	664315	1354062	1026941	1044218	513051	1355253	1310582
heptanoic acid	286291	187	122191	85:1365.0 86:1735.0 87:501.0 88:1264.0 89:1213.0 90:270.0 91:407.0 93:794.0 95:6639.0 96:513.0 97:544.0 99:1392.0 100:205.0 101:2510.0 102:402.0 105:3672.0 106:267.0 110:94.0 111:372.0 112:646.0 113:431.0 115:387.0 116:4334.0 117:46601.0 118:4453.0 119:1949.0 120:107.0 123:19.0 125:39.0 128:247.0 129:13878.0 131:16378.0 132:12189.0 133:2234.0 134:518.0 141:100.0 143:2895.0 144:360.0 145:3226.0 14…	8094	C17714	MNWFXJYAOYHMED-UHFFFAOYSA-N	0	0.42	1170	560	899	653	591	746	960	1303	872	1778	856	1341	784	934	1290	2145	1252	1612	780	733	2057	1387	1028	1430	1389	1305	1936	1566	1791	1516	1357	1745	1493	1056	1196	1825	1454	1985	1071	1252
heptadecanoic acid	751309	117	727	86:84.0 89:126.0 93:146.0 95:297.0 97:364.0 98:171.0 99:152.0 101:71.0 105:120.0 107:47.0 109:65.0 111:142.0 112:68.0 113:69.0 116:319.0 117:6884.0 118:515.0 119:190.0 123:26.0 125:38.0 129:2928.0 130:357.0 131:779.0 132:2003.0 133:510.0 134:126.0 141:18.0 143:248.0 145:1080.0 146:130.0 149:39.0 152:19.0 153:14.0 159:91.0 163:18.0 171:63.0 174:86.0 177:28.0 182:19.0 187:82.0 189:15.0 197:18.0 201…	10465		KEMQGTRYUADPNZ-UHFFFAOYSA-N	0.79	0	9954	1509	5713	10319	11507	14000	10761	8933	9372	11296	9091	6203	8586	5203	12364	1531	7842	8145	9200	7805	9899	5579	5279	10142	17917	19775	13413	19344	21436	29718	11612	24236	20293	19911	20953	18800	19529	24547	16894	18669
guanosine	954962	324	1966	85:1543.0 86:695.0 87:960.0 88:305.0 89:2775.0 90:249.0 91:343.0 93:203.0 94:284.0 95:499.0 96:239.0 97:2078.0 98:737.0 99:4070.0 100:2326.0 101:4073.0 102:1037.0 103:34450.0 104:3406.0 105:1568.0 106:62.0 107:214.0 109:142.0 110:455.0 111:1465.0 112:454.0 113:1897.0 114:483.0 115:8354.0 116:2447.0 117:6988.0 118:924.0 119:1155.0 120:232.0 121:117.0 122:147.0 123:259.0 124:207.0 125:458.0 126:538…	6802	C00387	NYHBQMYGNKIUIF-UUOKFMHZSA-N	0.79	0	18002	17412	14339	15752	14103	1467	1106	80698	66467	16847	2681	4499	6558	12352	17329	33023	11397	716	1177	1163	46774	80942	42094	30053	1049	2268	1950	3126	2127	1061	2335	1080	1718	2241	2659	1695	1266	2311	1703	1829
guanine	744307	352	2519	85:485.0 86:288.0 87:42.0 89:317.0 95:86.0 98:175.0 99:1474.0 100:782.0 101:980.0 102:75.0 103:1581.0 104:106.0 105:14.0 110:49.0 111:272.0 112:15.0 113:289.0 114:183.0 115:231.0 116:930.0 117:753.0 118:116.0 119:40.0 122:16.0 124:27.0 125:94.0 126:14.0 127:102.0 128:117.0 129:1922.0 130:538.0 131:1046.0 132:378.0 133:1248.0 135:247.0 137:42.0 138:19.0 139:86.0 140:23.0 141:220.0 142:118.0 143:24…	764	C00242	UYTPUPDQBNUYGX-UHFFFAOYSA-N	0.17	0.63	1078	2111	355	102	114	167	78	2841	3913	1778	2583	173	403	1389	1407	1426	319	134	202	130	1720	6499	1332	3378	1836	3601	2753	3630	4297	2934	3081	1983	2770	3527	4132	3738	1736	4723	4128	3956
guanidinosuccinate	557299	328	16942	85:1832.0 86:1207.0 87:1117.0 88:27.0 89:1062.0 90:204.0 91:2.0 94:274.0 95:305.0 96:156.0 97:614.0 98:1878.0 99:1503.0 100:6843.0 101:1518.0 102:3505.0 103:5270.0 104:709.0 105:462.0 106:458.0 107:2241.0 108:552.0 109:207.0 110:2103.0 111:770.0 112:7.0 113:930.0 114:496.0 115:2396.0 116:5193.0 117:3334.0 118:299.0 119:402.0 121:557.0 123:132.0 124:162.0 125:1811.0 126:37.0 127:1585.0 128:1650.0 …	439918	C03139	VVHOUVWJCQOYGG-REOHCLBHSA-N	0	0.17	436	523	504	459	275	343	408	350	264	592	278	412	349	208	354	304	253	427	496	410	446	343	628	199	5642	8690	1727	7996	10664	4808	3766	5554	6002	5816	7089	5569	4326	10410	6397	3822
glycolic acid	227215	177	34086	87:1425.0 92:213.0 93:59.0 94:53.0 100:1068.0 101:928.0 102:746.0 103:3767.0 104:374.0 105:894.0 106:225.0 109:62.0 115:803.0 116:336.0 119:879.0 120:116.0 121:21.0 133:7528.0 137:4.0 152:79.0 153:20.0 154:42.0 156:71.0 157:41.0 158:44.0 160:65.0 161:3953.0 162:856.0 163:458.0 164:50.0 165:50.0 166:7.0 168:24.0 173:188.0 175:46.0 176:27.0 177:10553.0 178:1655.0 179:815.0 180:109.0 182:15.0 184:77…	757	C00160	AEMRFAOFKBGASW-UHFFFAOYSA-N	0.21	0.79	1486	1728	1573	1524	2463	2545	2315	1945	2048	2416	1589	1801	1546	1805	3522	2658	1677	1836	1160	1842	2318	2639	1182	2707	10227	17943	6421	14170	21244	21509	7007	31884	33279	24207	24235	29090	10356	18613	15971	24768
glycine	368707	248	6	85:2882.0 86:87494.0 87:10917.0 88:4018.0 89:822.0 92:65.0 93:42.0 94:27.0 95:426.0 96:50.0 97:67.0 99:1489.0 100:53029.0 101:10140.0 102:5892.0 103:928.0 105:1276.0 110:146.0 113:1787.0 114:44.0 115:2820.0 116:1864.0 117:12472.0 118:47.0 119:3422.0 122:40.0 123:85.0 125:63.0 129:156.0 130:9640.0 131:7466.0 132:862.0 133:31722.0 134:5661.0 135:2633.0 144:2949.0 145:349.0 146:1208.0 147:26782.0 14…	750	C00037	DHMQDGOQFOQNFH-UHFFFAOYSA-N	1	0.83	261415	213476	334299	367111	304537	212320	291704	315483	367102	366293	352656	222797	377481	340488	381823	360305	364416	267441	274585	165435	294957	287637	296968	298436	1406132	426795	1946658	2778254	419121	1732020	1681717	3466314	2261001	3434693	1361543	3226265	2716733	3312564	1999384	2555508
glycerol-alpha-phosphate	593299	357	62254	87:8694.0 88:4191.0 89:11433.0 91:1884.0 92:79.0 93:566.0 94:275.0 101:102101.0 102:12242.0 103:100742.0 104:10244.0 105:10029.0 106:1478.0 107:3362.0 108:394.0 109:1271.0 114:1073.0 115:21169.0 116:22830.0 117:21094.0 118:3210.0 119:10846.0 120:1726.0 121:5718.0 122:528.0 123:2359.0 124:280.0 129:67176.0 130:12007.0 131:50454.0 132:6337.0 133:92102.0 134:12770.0 135:27101.0 136:3144.0 137:9042.0…	754	C03189	AWUCVROLDVIAJX-UHFFFAOYSA-N	1	0.92	45199	51944	47898	61253	53162	61639	60314	75539	41102	38190	36019	39165	43453	2273	3220	44647	46572	42007	56580	23772	33917	44472	47029	47195	3965	4263	3250	3583	2699	2666	2749	2535	2898	3146	3757	1549	2732	943	3194	2881
glycerol	343794	205	356573	86:30597.0 89:21613.0 103:125889.0 117:141953.0 119:14010.0 129:21400.0 133:67829.0 144:670.0 145:1272.0 174:91903.0 175:25811.0 176:7522.0 177:9204.0 203:9689.0 205:89790.0 206:17957.0 217:4799.0 218:30180.0 219:4801.0 220:2024.0 262:1689.0 263:842.0 264:272.0 265:218.0 277:210.0 293:1951.0 294:525.0 295:342.0 320:44.0 325:216.0 332:32.0 340:55.0 341:328.0 342:113.0 343:85.0 344:51.0 347:49.0 35…	753		PEDCQBHIVMGVHV-UHFFFAOYSA-N	0.54	0.96	161889	319983	113815	241763	163754	333665	299002	337685	417075	351123	266401	257882	301701	332351	254853	332184	368277	302832	233575	298133	342005	434281	278348	472300	1299789	871366	1152649	921713	952734	909527	1068581	1225172	965847	1253937	1245597	1011831	1141477	902208	1111619	1036209
glyceric acid	377495	189	48	87:199.0 89:698.0 90:111.0 93:56.0 98:33.0 99:176.0 100:63.0 101:1315.0 102:3672.0 103:4054.0 104:371.0 105:293.0 106:106.0 107:60.0 108:48.0 113:36.0 114:94.0 115:261.0 116:366.0 117:2480.0 119:409.0 122:34.0 130:941.0 131:1036.0 133:4658.0 135:416.0 142:23.0 147:8908.0 148:1388.0 149:813.0 157:22.0 158:22.0 159:33.0 161:42.0 162:30.0 163:86.0 166:42.0 175:382.0 176:31.0 177:220.0 189:3993.0 190…	439194	C00258	RBNPOMFGQQGHHO-UWTATZPHSA-N	0.96	0.92	37382	41900	50322	60800	52685	73625	39188	48749	59809	72584	54452	12852	67142	40142	51663	52295	57308	40105	30733	35453	43069	38831	54132	50133	15496	22301	21758	29793	31134	28039	25272	14972	23288	23241	26517	24108	15749	26808	19606	22430
glutaric acid	421260	261	1727	88:191.0 91:36.0 97:767.0 98:37.0 99:40.0 100:340.0 101:236.0 102:261.0 103:344.0 104:57.0 114:112.0 115:81.0 116:704.0 117:526.0 118:162.0 120:11.0 128:639.0 129:1748.0 130:358.0 131:182.0 132:119.0 133:497.0 135:53.0 142:34.0 143:21.0 144:1230.0 145:204.0 147:5413.0 148:702.0 149:827.0 151:43.0 158:934.0 159:179.0 160:47.0 186:172.0 187:30.0 189:439.0 199:13.0 203:445.0 204:296.0 205:234.0 217:…	743	C00489	JFCQEDHGNNZCLN-UHFFFAOYSA-N	0.71	0.33	524	472	737	1071	691	1054	831	617	764	1073	775	858	1011	863	781	901	1187	1371	385	1100	1041	649	903	688	783	804	565	781	874	614	420	566	515	534	753	764	553	651	485	464
glutamine	603222	156	64560	86:63520.0 87:26476.0 88:10436.0 89:2696.0 90:22879.0 91:10271.0 92:3191.0 94:8272.0 98:32189.0 100:283704.0 101:102293.0 102:53104.0 103:30897.0 104:16308.0 105:3811.0 106:1051.0 107:4566.0 108:491.0 110:5193.0 112:69405.0 113:63891.0 114:257965.0 115:221627.0 117:38567.0 118:8060.0 119:22087.0 120:1276.0 121:203.0 122:862.0 124:1533.0 126:46974.0 127:10770.0 128:283801.0 129:174180.0 130:98989.…	5961	C00064	ZDXPYRJPNDTMRX-VKHMYHEASA-N	0	1	7934	15511	9736	27641	17877	10737	35415	13278	12698	8063	8800	6132	31412	10282	9609	4594	8623	10621	8312	5049	6099	9924	13502	9492	16918613	17645831	17388547	18733471	10987909	5864746	19355966	11588388	17370836	20957309	17518559	12157892	10478004	11408307	19424815	16927286
glutamic acid	527086	246	16576	85:245.0 86:295.0 87:285.0 98:79.0 99:61.0 100:2357.0 101:271.0 102:77.0 103:118.0 105:365.0 107:114.0 110:281.0 112:55.0 113:180.0 114:317.0 115:763.0 116:106.0 117:121.0 125:9.0 128:4331.0 129:826.0 130:261.0 131:512.0 132:247.0 133:612.0 134:292.0 135:8.0 140:608.0 143:126.0 144:21.0 147:8471.0 148:873.0 149:1072.0 150:66.0 151:2.0 152:5.0 153:24.0 154:34.0 155:50.0 156:2334.0 157:559.0 158:59…	33032	C00025	WHUUTDBJXJRKMK-VKHMYHEASA-N	0.96	1	515369	66168	815873	674809	298524	412849	94004	852129	770595	236553	1221594	428540	1318040	117650	1016409	1083181	721925	534991	819427	328812	155345	623796	933152	593021	3480647	2092515	1852582	2320853	2497053	1754321	1789566	3559531	2019859	2297401	2815834	2302759	2807118	2746161	1912287	2243973
glucose-6-phosphate	808788	387	360626	85:5344.0 86:4973.0 87:3875.0 88:1564.0 89:27862.0 90:2608.0 91:2035.0 92:223.0 93:363.0 94:331.0 95:327.0 96:1058.0 97:1423.0 98:1289.0 99:4317.0 100:8178.0 101:29963.0 102:7778.0 103:23328.0 104:2845.0 105:16740.0 106:2260.0 107:1720.0 109:530.0 110:954.0 111:2033.0 112:1794.0 113:4192.0 114:7313.0 115:7360.0 116:11084.0 117:11837.0 118:1943.0 119:4329.0 120:670.0 121:2026.0 122:274.0 123:786.0…	5958	C00092	NBSCHQHZLSJFNQ-GASJEMHNSA-N	0.67	0	978	5297	2067	3465	3855	7864	7062	10848	1088	2093	10203	4413	4820	2896	1470	3766	1399	10905	12340	4249	733	507	7034	1884	3273	5021	3190	3874	5085	13096	3627	5672	4367	3943	4875	3288	3257	4500	3286	6443
glucose-1-phosphate	594647	217	3167	85:385.0 86:98.0 87:248.0 88:286.0 89:468.0 90:224.0 92:20.0 95:218.0 99:284.0 101:1180.0 103:1916.0 104:47.0 107:220.0 109:96.0 110:193.0 111:260.0 112:20.0 113:386.0 114:41.0 115:209.0 116:863.0 117:2309.0 118:189.0 119:243.0 125:12.0 126:151.0 128:127.0 129:1571.0 130:306.0 131:508.0 132:123.0 133:2331.0 134:352.0 135:130.0 136:1.0 139:40.0 140:858.0 141:105.0 142:138.0 143:915.0 144:125.0 145…	65533	C00103	HXXFSFRBOHSIMQ-VFUOTHLCSA-N	1	0.08	91924	178371	143455	162025	95125	214136	132651	82214	55501	234328	153089	133556	83658	130606	49362	115961	176497	168505	145653	86222	64124	44899	68839	97820	3776	2742	3443	4086	2334	8211	3261	4231	3493	3838	4029	3790	4238	4355	2864	2836
glucose	659798	319	22	85:955.0 86:739.0 87:1963.0 88:1249.0 89:23654.0 90:1741.0 91:1135.0 94:110.0 95:64.0 96:681.0 97:924.0 98:177.0 99:1302.0 100:4269.0 101:5985.0 102:2628.0 103:55876.0 104:5298.0 105:6003.0 106:471.0 107:134.0 108:44.0 109:106.0 110:151.0 111:715.0 112:295.0 113:1157.0 114:1065.0 115:1902.0 116:1693.0 117:24869.0 118:2407.0 119:3013.0 120:325.0 121:179.0 122:26.0 125:71.0 126:224.0 127:784.0 128:…	64689	C00221	WQZGKKKJIJFFOK-VFUOTHLCSA-N	0.88	1	340493	2683704	512417	577860	1786249	12737	2270900	812851	160013	554840	1239140	2718782	731028	462286	69005	375570	474238	2696920	2698951	1624288	346948	84409	702395	619380	169859	145570	145944	260217	178466	2168663	156752	234369	129375	127284	224981	179004	191055	191138	140245	94130
gluconic acid	693148	333	7501	87:39.0 89:155.0 99:15.0 100:306.0 101:268.0 102:393.0 103:2729.0 104:264.0 105:196.0 109:2.0 111:2.0 113:144.0 116:8.0 117:1117.0 118:12.0 127:30.0 129:1186.0 130:285.0 131:546.0 132:183.0 133:997.0 134:13.0 137:1.0 139:7.0 140:38.0 141:4.0 142:28.0 143:746.0 144:263.0 145:25.0 147:6161.0 148:1144.0 149:642.0 150:39.0 151:46.0 153:74.0 154:66.0 155:3.0 157:599.0 159:89.0 160:27.0 161:88.0 164:14…	6857417	C00800	RGHNJXZEOKUKBD-QTBDOELSSA-N	0.58	0.33	5422	2951	4274	4828	3075	4674	5061	3466	5115	6382	5994	3314	6830	4287	4608	4509	4230	5755	3638	5936	6144	5004	3344	4039	22590	25666	18344	26693	29144	28020	18844	24781	25434	22117	25522	23534	18840	22781	21197	22980
galactose-6-phosphate	828102	387	84204	85:352.0 86:18.0 87:173.0 88:29.0 89:238.0 90:3.0 95:35.0 97:215.0 98:44.0 99:408.0 100:111.0 101:1564.0 102:235.0 103:2611.0 104:160.0 105:125.0 107:126.0 108:137.0 109:343.0 111:347.0 112:25.0 113:1282.0 114:117.0 115:510.0 116:778.0 117:1716.0 118:101.0 119:265.0 120:13.0 121:88.0 125:45.0 127:291.0 128:9.0 129:11377.0 130:1380.0 131:1525.0 132:194.0 133:3384.0 134:381.0 135:599.0 136:15.0 137…	439404	C01113	NBSCHQHZLSJFNQ-SVZMEOIVSA-N	0.96	0	6046	1329	6337	9766	3810	908	84	3091	9008	7835	5549	1839	10628	7701	9609	9847	9312	78	2304	1615	5294	262	2926	4471	10720	12632	10669	12124	12867	7662	9540	9956	11092	11515	12814	10915	10072	11917	11639	11350
galactitol	669079	319	34096	85:369.0 86:196.0 87:1.0 88:484.0 89:1920.0 90:267.0 91:81.0 92:98.0 96:28.0 97:404.0 98:135.0 99:704.0 100:30.0 101:1474.0 102:211.0 103:16349.0 104:1773.0 105:733.0 106:67.0 107:210.0 108:70.0 109:20.0 110:52.0 111:280.0 112:158.0 113:398.0 114:150.0 115:494.0 116:897.0 117:7258.0 118:718.0 119:703.0 121:10.0 122:38.0 123:23.0 125:57.0 127:137.0 128:157.0 129:4680.0 130:738.0 131:2077.0 132:376…	5460044	C01507	FBPFZTCFMRRESA-UNTFVMJOSA-N	0.21	0	108160	130386	185861	225694	192182	226165	203467	218369	316463	216553	185794	148882	243617	201906	171251	151875	145551	219296	134064	139223	113129	114532	177526	183438	86386	76783	67379	96089	84630	334112	100107	101057	79107	76604	98982	94811	86754	87671	67612	69782
galactinol	1017580	204	1975	85:17.0 86:36.0 87:46.0 88:20.0 97:9.0 99:36.0 101:68.0 102:47.0 103:1462.0 104:144.0 105:69.0 111:44.0 116:13.0 117:137.0 118:2.0 122:4.0 124:26.0 125:24.0 129:1340.0 130:121.0 131:155.0 133:138.0 136:13.0 139:5.0 140:38.0 142:58.0 143:185.0 144:24.0 147:1783.0 148:114.0 149:219.0 153:11.0 154:30.0 155:123.0 156:92.0 157:109.0 158:4.0 159:4.0 161:42.0 163:14.0 164:29.0 165:10.0 168:5.0 169:376.0…	11727586	C01235	VCWMRQDBPZKXKG-ZNVDUFQESA-N	0.71	1	8108	15780	8509	8697	13333	14553	13737	15717	13809	9979	7926	8773	7263	12361	15373	13672	14717	11669	8123	7748	9300	13755	8508	13068	90110	109898	89954	117495	122476	88934	86128	95667	99006	105089	110184	88293	89245	118610	89639	93587
fumaric acid	392338	245	64523	87:4096.0 89:14447.0 93:5424.0 95:1377.0 97:17909.0 98:22930.0 99:25859.0 103:25556.0 104:4519.0 105:12225.0 106:1044.0 108:401.0 109:85.0 111:5421.0 113:36144.0 114:4711.0 115:203643.0 116:17056.0 117:40588.0 118:8308.0 119:17857.0 120:1207.0 121:1194.0 122:832.0 123:134.0 126:21945.0 127:60663.0 128:24748.0 129:5497.0 131:43947.0 132:16519.0 133:243740.0 134:26331.0 135:17144.0 136:749.0 138:22…	444972	C00122	VZCYOOQTPOCHFL-OWOJBTEDSA-N	1	1	41667	42050	42906	45416	42888	46658	38999	48306	49770	62817	44837	54540	66797	48809	56123	55167	61365	51943	52430	42739	55082	49572	64012	39477	26927	31741	23382	32411	34401	28800	22745	24243	24467	23251	30229	29084	23887	31632	20067	21193
fructose-6-phosphate	804279	315	6431	85:175.0 86:55.0 87:366.0 88:157.0 89:2236.0 90:436.0 92:4.0 94:18.0 96:197.0 98:32.0 99:369.0 100:408.0 101:1519.0 102:775.0 103:257.0 104:1131.0 105:281.0 106:108.0 109:60.0 111:305.0 113:195.0 114:242.0 115:86.0 116:26.0 117:911.0 118:370.0 120:83.0 121:101.0 122:34.0 124:89.0 126:163.0 128:84.0 129:4295.0 130:1211.0 131:850.0 132:289.0 133:2271.0 134:314.0 135:693.0 136:141.0 137:22.0 138:85.…	440641	C05345	BGWGXPAPYGQALX-ARQDHWQXSA-N	0.92	0	1660	4839	1990	3958	5202	7893	6762	6653	1825	4166	5991	3844	5393	3690	979	3225	3904	5807	5733	5002	1505	644	5256	2429	164	269	119	297	436	278	203	282	401	229	327	161	378	162	175	186
fructose-1-phosphate	803180	387	87944	85:2904.0 86:1256.0 87:2847.0 88:1255.0 89:29955.0 90:2888.0 91:1736.0 92:260.0 93:456.0 94:1104.0 95:539.0 96:1537.0 97:703.0 98:2163.0 99:2761.0 100:3841.0 101:9449.0 102:2472.0 103:74194.0 104:7528.0 105:6633.0 106:1031.0 107:1009.0 108:457.0 109:716.0 110:995.0 111:1390.0 112:1250.0 113:5102.0 114:3736.0 115:4741.0 116:3740.0 117:20204.0 118:2636.0 119:4150.0 120:584.0 121:1618.0 122:319.0 12…	439394	C01094	RHKKZBWRNHGJEZ-VRPWFDPXSA-N	0.17	0	379	975	1032	1566	664	1468	1224	4264	269	799	2577	1701	2767	676	158	849	828	4968	5032	2801	322	141	2870	1354	177	153	191	219	246	153	166	185	192	147	210	151	163	180	168	184
fructose	639442	307	21	85:1065.0 86:372.0 87:1570.0 88:1347.0 89:11886.0 90:1027.0 91:450.0 94:125.0 95:108.0 96:150.0 97:341.0 98:337.0 99:854.0 100:2150.0 101:3537.0 102:951.0 103:87115.0 104:8453.0 105:4107.0 106:219.0 110:160.0 111:332.0 112:91.0 113:824.0 114:1370.0 115:1277.0 116:899.0 117:11742.0 118:1067.0 119:1473.0 120:185.0 121:95.0 124:47.0 125:43.0 126:175.0 127:390.0 129:7908.0 130:1485.0 131:4620.0 132:6…	439709	C02336	RFSUNEUAIZKAJO-ARQDHWQXSA-N	0.83	0.33	5935	45831	10123	17133	33653	35421	45040	25994	2315	13273	32840	27758	24915	8600	1218	14381	22185	24818	33231	26755	4115	1070	33362	17783	8760	3048	3113	4303	3754	4128	7187	4643	2800	3126	4153	9316	5404	4447	2740	2912
ethanolamine	343800	174	45341	85:17544.0 86:175868.0 87:37978.0 88:16848.0 89:41209.0 90:4709.0 91:10643.0 92:1773.0 93:2745.0 94:638.0 95:902.0 96:1260.0 97:1477.0 98:2978.0 99:7231.0 100:169810.0 101:52380.0 102:24044.0 103:172854.0 104:24239.0 105:38562.0 106:5669.0 107:15911.0 108:1840.0 109:5126.0 110:2504.0 111:841.0 112:951.0 113:9857.0 114:19793.0 115:72673.0 116:28088.0 117:182126.0 118:22232.0 119:55318.0 120:8272.0…	700	C00189	HZAXFHJVJLSVMW-UHFFFAOYSA-N	0.83	0.21	310877	229860	414962	476342	377492	492347	381679	615602	256488	286617	272531	240810	288631	221202	195052	259661	321555	255440	309842	138727	341292	340292	496232	311420	89937	87507	85035	94530	140124	84913	78738	72432	72821	96080	94448	85029	72612	103609	125602	89384
ethanol phosphate	317291	211	100892	87:78.0 88:97.0 89:256.0 91:314.0 92:90.0 93:145.0 94:40.0 98:266.0 99:46.0 102:181.0 103:1317.0 104:160.0 105:416.0 106:296.0 107:321.0 108:142.0 109:166.0 110:48.0 113:54.0 114:59.0 115:794.0 116:181.0 117:169.0 118:90.0 119:551.0 120:74.0 121:445.0 123:467.0 127:77.0 128:49.0 129:30.0 131:211.0 132:149.0 133:4081.0 134:722.0 135:1706.0 136:99.0 137:1236.0 138:139.0 139:133.0 140:21.0 143:24.0 …	74190		ZJXZSIYSNXKHEA-UHFFFAOYSA-N	0.42	0.25	2170	2928	2082	1203	5846	7021	4438	3851	5873	851	631	4946	1282	4884	19692	15616	19452	1948	688	6603	12659	8299	2511	4066	756	4097	608	2352	5326	3094	389	627	768	905	4417	3543	565	4216	1106	2847
erythritol	471922	217	92	86:57.0 87:443.0 89:682.0 90:92.0 99:480.0 100:41.0 101:1823.0 103:7046.0 104:676.0 105:300.0 106:59.0 109:27.0 111:45.0 113:474.0 115:473.0 116:1861.0 117:6123.0 118:476.0 119:295.0 127:453.0 129:1559.0 130:129.0 131:448.0 133:1902.0 134:216.0 144:53.0 147:9776.0 148:785.0 149:656.0 158:25.0 159:8.0 163:98.0 169:60.0 174:40.0 175:153.0 176:58.0 177:60.0 183:21.0 189:1255.0 190:194.0 191:893.0 19…	222285	C00503	UNXHWFMMPAWVPI-ZXZARUISSA-N	0.54	0.5	2861	4785	5422	4386	3266	4957	4262	4859	4167	4452	2456	3442	5962	4733	4915	2179	3357	5517	7771	3303	930	2533	3880	2887	26545	21900	19793	25958	10320	23965	21366	33020	25763	25014	10938	25946	29230	30310	19460	23456
dihydroxyacetone	332120	89	22000	85:347.0 86:296.0 87:242.0 88:356.0 89:3561.0 90:168.0 97:34.0 98:98.0 99:129.0 100:1180.0 101:141.0 102:427.0 103:3726.0 104:261.0 105:358.0 110:95.0 111:8.0 114:1204.0 115:134.0 116:33.0 117:58.0 119:160.0 120:2.0 121:18.0 128:42.0 130:6.0 131:151.0 133:1424.0 134:167.0 135:46.0 136:7.0 139:4.0 142:708.0 143:3.0 147:3616.0 148:459.0 149:251.0 150:1.0 151:34.0 152:3.0 154:4.0 157:51.0 158:20.0 1…	670	C00184	RXKJFZQQPQGTFL-UHFFFAOYSA-N	0.83	0	2618	7905	5161	11383	8402	13651	3864	9611	6996	8993	7700	6417	12397	5078	3490	8275	1683	6714	3581	6396	6573	4945	8522	7292	467	1565	1661	5884	1449	1843	509	1241	2352	790	1755	1706	928	1259	5906	1909
diglycerol	591074	103	34153	85:905.0 86:267.0 87:916.0 88:733.0 89:1908.0 90:196.0 91:131.0 92:18.0 93:172.0 94:64.0 95:124.0 97:55.0 98:65.0 99:905.0 100:425.0 101:11757.0 102:1309.0 103:41609.0 104:3967.0 105:1938.0 106:282.0 107:68.0 108:95.0 109:75.0 110:106.0 111:279.0 112:76.0 113:288.0 114:248.0 115:2298.0 116:4465.0 117:13368.0 118:1598.0 119:1251.0 120:68.0 121:193.0 122:90.0 123:11.0 124:35.0 127:50.0 129:14510.0 …	42953		GPLRAVKSCUXZTP-UHFFFAOYSA-N	0.21	0	57919	77389	12883	15878	68794	17160	86747	10387	53730	12060	6737	6669	6274	10821	65218	58618	60096	21135	17466	3895	9120	58208	9292	59690	21660	27742	19486	27905	28518	25029	19068	21882	21023	24451	28079	23554	17412	29139	21618	23298
decanol	406505	215	401954	85:945.0 87:1407.0 88:264.0 89:7414.0 90:549.0 91:1421.0 92:116.0 94:41.0 97:4773.0 99:1585.0 101:3616.0 103:7195.0 104:514.0 105:221.0 111:166.0 112:346.0 113:584.0 114:804.0 115:1763.0 119:74.0 127:376.0 129:777.0 138:17.0 139:67.0 141:70.0 146:244.0 153:60.0 154:118.0 157:781.0 158:128.0 159:85.0 164:25.0 167:26.0 168:222.0 170:28.0 172:263.0 173:103.0 174:82.0 176:86.0 182:22.0 187:83.0 190:2…	8174	C01633	MWKFXSUHUHTGQN-UHFFFAOYSA-N	0.54	0	1347	1522	2077	1988	2229	2095	1385	1495	1455	2264	1478	1505	1890	1509	1818	1272	1655	1952	1360	1618	1873	1818	1771	1434	7988	363	6977	402	456	534	352	7849	7091	8202	7980	7128	7641	585	9758	7776
cytidine-5-monophosphate	700635	243	2246	85:144.0 86:125.0 87:68.0 95:74.0 97:27.0 99:140.0 100:73.0 101:52.0 102:63.0 103:170.0 105:12.0 107:4.0 111:73.0 113:108.0 114:60.0 115:113.0 116:36.0 117:50.0 119:18.0 121:11.0 123:12.0 125:20.0 129:308.0 130:71.0 131:47.0 133:687.0 135:189.0 137:50.0 140:12.0 141:91.0 142:23.0 143:12.0 144:18.0 147:1244.0 148:217.0 149:105.0 151:75.0 152:6.0 153:132.0 154:7.0 157:15.0 162:14.0 164:23.0 167:29.…	6131	C00055	IERHLVCPSMICTF-XVFCMESISA-N	0.38	0	5863	55488	14651	15250	20328	47870	63614	25638	2449	2415	8440	25183	7020	2330	2111	2636	2825	43505	30875	32304	6507	2845	23130	13292	461	1019	1327	356	1698	866	493	1720	1659	1898	1554	1161	600	714	568	408
cystine	804619	218	94	85:108.0 86:247.0 87:139.0 88:76.0 89:69.0 91:149.0 92:44.0 93:30.0 95:38.0 98:79.0 99:84.0 100:3048.0 101:429.0 102:207.0 103:131.0 104:31.0 109:39.0 111:37.0 114:248.0 115:750.0 116:370.0 117:152.0 118:99.0 119:32.0 120:118.0 121:41.0 122:20.0 128:86.0 129:101.0 130:257.0 131:402.0 132:617.0 133:343.0 134:123.0 135:57.0 143:27.0 144:115.0 145:43.0 146:3584.0 147:1813.0 148:1380.0 149:261.0 156:…	595	C01420	LEVWYRKDKASIDU-UHFFFAOYSA-N	0	0.96	527	1793	825	1497	1636	2062	1306	1367	507	1695	1658	1079	1498	1008	1050	1027	1223	2052	1168	882	959	600	1248	870	25078	38138	16456	53376	70842	75442	61876	27242	43540	58356	53684	59663	25976	67547	33882	35680
cysteine-glycine	715335	220	2787	85:185.0 86:404.0 88:100.0 90:67.0 91:332.0 92:34.0 94:53.0 97:57.0 98:151.0 99:49.0 100:1375.0 101:377.0 102:262.0 103:390.0 104:15.0 105:20.0 107:142.0 110:50.0 112:23.0 113:69.0 114:78.0 115:367.0 116:813.0 118:39.0 126:62.0 129:25.0 130:279.0 131:65.0 132:916.0 134:134.0 135:1.0 141:102.0 142:99.0 144:44.0 146:198.0 147:351.0 148:451.0 154:30.0 155:46.0 157:102.0 158:256.0 159:18.0 160:51.0 1…	439498	C01419	ZUKPVRWZDMRIEO-VKHMYHEASA-N	0	0.46	1104	813	1240	240	546	1366	662	530	1082	1177	872	986	1028	980	1317	701	856	1101	1055	1373	724	382	260	985	7207	9619	4706	8652	12363	11839	3756	13995	7168	5295	8993	9172	5503	14155	5626	5696
cysteine	500158	220	65	86:175.0 90:83.0 91:341.0 97:81.0 98:68.0 100:3118.0 101:289.0 102:126.0 103:157.0 104:40.0 106:71.0 111:61.0 112:46.0 113:48.0 115:193.0 116:681.0 117:121.0 119:107.0 120:61.0 130:238.0 132:808.0 133:307.0 135:39.0 146:182.0 147:1274.0 149:187.0 163:84.0 172:22.0 204:108.0 217:15.0 218:2544.0 219:362.0 220:2803.0 221:383.0 222:297.0 223:28.0 231:29.0 232:38.0 262:21.0 287:23.0 301:27.0 304:25.0 …	5862	C00097	XUJNEKJLAYXESH-REOHCLBHSA-N	1	1	3908	7229	8049	5149	8349	12411	14888	7659	2428	2554	22379	9950	22844	5508	3758	13533	7686	10999	12128	9633	2775	2053	14994	7050	49034	99921	29730	86260	120706	97365	37668	58881	41243	55374	67421	62342	48917	98679	76398	37659
conduritol-beta-epoxide	674080	129	161843	85:1974.0 86:458.0 87:1523.0 88:478.0 89:2570.0 90:298.0 91:415.0 92:303.0 93:7195.0 94:746.0 95:3791.0 96:1019.0 97:1027.0 98:325.0 99:1470.0 101:4753.0 102:927.0 103:33359.0 104:2866.0 105:2137.0 107:377.0 108:210.0 109:2412.0 110:311.0 111:1726.0 112:287.0 113:2297.0 114:396.0 115:2252.0 116:1401.0 117:4893.0 118:980.0 119:1597.0 120:80.0 121:364.0 122:33.0 123:965.0 124:233.0 125:916.0 126:66…	119054		ZHMWOVGZCINIHW-SPHYCDKFSA-N	0.04	1	3396995	75018	3087276	42502	3559093	1073395	306589	2473910	3658298	40938	3612355	2974439	40210	2922233	3583313	2924139	3195676	52008	3074227	3729745	4088971	3864950	3189500	4189884	34651	37936	34190	42475	48163	38576	33811	40061	33594	43033	45329	42833	36674	42055	35484	28320
citrulline	621404	157	1712	85:138.0 86:318.0 89:143.0 90:82.0 91:114.0 92:81.0 95:62.0 97:103.0 98:473.0 99:700.0 100:1254.0 101:216.0 102:109.0 103:52.0 104:50.0 107:195.0 108:36.0 109:94.0 110:101.0 111:43.0 113:64.0 114:128.0 115:311.0 116:35.0 117:38.0 118:54.0 120:48.0 122:24.0 124:39.0 126:87.0 127:262.0 128:173.0 129:140.0 130:668.0 132:139.0 133:229.0 134:91.0 138:26.0 140:306.0 141:1077.0 142:2134.0 143:284.0 144:…	9750	C00327	RHGKLRLOHDJJDR-BYPYZUCNSA-N	0	0.96	40769	19921	16451	42318	23313	16789	15130	22839	46580	58328	18555	15054	11926	33308	52563	32553	40785	9514	10904	8015	35718	59974	14186	44770	600214	475781	496059	622628	640396	517036	369675	652591	581893	460218	665616	584843	608739	652320	545221	471983
citric acid	617342	273	288	85:108.0 87:167.0 88:92.0 89:136.0 92:58.0 93:86.0 95:193.0 96:108.0 97:78.0 99:605.0 100:143.0 101:223.0 102:92.0 103:336.0 104:70.0 105:58.0 109:24.0 110:55.0 111:256.0 112:15.0 114:87.0 115:639.0 116:312.0 117:522.0 118:105.0 119:62.0 120:32.0 124:17.0 125:53.0 126:49.0 127:177.0 128:22.0 129:915.0 131:952.0 132:92.0 133:1929.0 134:60.0 135:258.0 136:35.0 137:44.0 139:90.0 140:83.0 141:331.0 1…	311	C00158	KRKNYBCHXYNGOX-UHFFFAOYSA-N	1	0.96	48312	35741	21835	24012	31570	38731	35171	28951	25326	51537	33338	28682	34088	44814	35523	21294	45111	47076	50651	32932	53071	47581	42398	47274	4134578	3565210	3262365	3380116	3509657	3243104	3212136	4077942	3560223	3987561	3911874	3182320	4127811	3743827	3199159	3424411
cis-gondoic acid	851223	367	104393	85:1497.0 86:566.0 87:363.0 88:24.0 89:581.0 90:161.0 91:714.0 93:1800.0 94:895.0 95:4892.0 96:6094.0 97:3226.0 98:3494.0 99:1252.0 100:20.0 101:221.0 104:109.0 105:816.0 107:942.0 108:504.0 109:2079.0 110:1772.0 111:1531.0 112:793.0 113:217.0 115:162.0 116:1877.0 117:17386.0 118:2027.0 119:1161.0 120:112.0 121:820.0 122:284.0 123:1359.0 124:688.0 125:544.0 126:29.0 127:112.0 129:16428.0 130:2228…	5282768	C16526	BITHHVVYSMSWAG-KTKRTIGZSA-N	0.96	0	636	1013	1089	1117	1050	1057	868	1016	2168	1039	1268	816	2066	1501	780	1926	2320	1055	765	720	747	1110	753	844	450	896	795	701	757	366	694	505	726	957	1216	1122	653	971	908	946
cholesterol	1081992	129	107941	85:3632.0 86:361.0 87:260.0 88:184.0 89:1840.0 90:224.0 91:19735.0 92:3558.0 93:17598.0 94:3666.0 95:27690.0 96:2308.0 97:6015.0 98:528.0 99:1362.0 100:194.0 101:2403.0 102:431.0 103:2268.0 104:1353.0 105:20245.0 106:4417.0 107:19313.0 108:3595.0 109:12520.0 110:1682.0 111:3917.0 112:319.0 113:1095.0 114:264.0 115:3639.0 116:2421.0 117:6917.0 118:2588.0 119:17045.0 120:8436.0 121:16416.0 122:2764…	5997	C00187	HVYWMOMLDIMFJA-DPAQBDIFSA-N	1	1	6498170	7063389	5738637	7397899	7306933	4090783	5937623	4896976	6450782	9106191	6782005	5585782	5886716	5320988	6420489	6056161	6772745	7108671	6183263	7245182	4608162	7205431	4496928	7713271	3804	15745	7288	12089	11025	12001	6502	7025	14047	10297	13154	11912	5990	15231	2098	12061
capric acid	451790	229	726	85:361.0 86:211.0 87:97.0 88:188.0 89:198.0 91:72.0 92:53.0 93:28.0 95:596.0 97:211.0 98:268.0 99:154.0 100:272.0 101:339.0 102:103.0 105:195.0 107:56.0 108:74.0 109:24.0 111:141.0 112:93.0 115:176.0 116:533.0 117:8029.0 118:528.0 119:291.0 122:50.0 123:33.0 125:55.0 126:57.0 129:3117.0 130:404.0 131:2042.0 132:1733.0 133:413.0 134:170.0 136:42.0 138:29.0 139:27.0 143:208.0 145:657.0 150:34.0 152…	2969	C01571	GHVNFZFCNZKVNT-UHFFFAOYSA-N	0.71	0.58	3168	2750	603	1128	2852	4005	2299	2620	2524	24821	2457	3682	3167	1575	3196	2739	2399	4041	2696	3183	4859	3343	2453	2523	2517	2463	1840	2501	3067	1432	1500	2266	2843	1920	2440	2840	1763	3112	2701	2306
campesterol	1105205	129	213180	85:1807.0 86:108.0 87:96.0 89:466.0 90:42.0 91:6310.0 92:939.0 93:4653.0 94:774.0 95:5896.0 96:455.0 97:1559.0 98:136.0 99:338.0 100:50.0 101:563.0 103:707.0 104:260.0 105:5314.0 106:920.0 107:4111.0 108:688.0 109:2300.0 110:281.0 111:626.0 113:136.0 115:935.0 116:346.0 117:1702.0 118:440.0 119:3825.0 120:1697.0 121:3224.0 122:427.0 123:824.0 124:111.0 125:280.0 126:46.0 127:171.0 128:447.0 129:1…	173183	C01789	SGNBVLSWZMBQTH-PODYLUTMSA-N	0.46	0	6299	7879	8553	3887	6243	8411	5337	6277	6204	5722	4925	6605	6693	5272	6768	5538	1764	4803	5502	7459	7118	1881	5109	8335	2047	2634	676	2592	2378	880	1564	2147	647	525	1231	658	1972	890	2156	607
cadaverine	631457	174	1661	85:5066.0 86:90202.0 87:9563.0 88:12245.0 89:1089.0 90:312.0 93:5.0 95:178.0 96:159.0 97:1143.0 98:4199.0 99:4660.0 100:46278.0 101:7513.0 102:10440.0 103:2705.0 104:659.0 105:9.0 106:310.0 108:4.0 109:158.0 110:577.0 111:439.0 112:15199.0 113:4665.0 114:6934.0 115:4758.0 116:7847.0 117:7818.0 118:1746.0 119:419.0 120:50.0 122:56.0 123:104.0 124:1379.0 125:251.0 126:3955.0 127:382.0 128:4739.0 12…	273		VHRGRCVQAFMJIZ-UHFFFAOYSA-N	0.71	0.63	29714	49590	23883	30552	34749	48808	53856	47014	5045	5670	4820	23650	4249	4183	5298	6213	4299	28042	25688	21533	12275	30654	30644	32592	29170	16796	14721	19145	19054	19886	13589	30182	15774	16369	12031	15817	23153	18137	14362	13453
beta-sitosterol	1128225	129	3174	85:2766.0 86:101.0 87:57.0 89:458.0 91:5648.0 92:1009.0 93:4837.0 94:854.0 95:7005.0 96:398.0 97:1583.0 98:69.0 99:841.0 101:529.0 102:39.0 103:648.0 104:289.0 105:5798.0 106:1007.0 107:5082.0 108:945.0 109:3381.0 110:296.0 111:1228.0 112:109.0 113:310.0 114:25.0 115:1041.0 116:430.0 117:2402.0 118:725.0 119:4929.0 120:2342.0 121:4665.0 122:692.0 123:1370.0 124:121.0 125:512.0 127:195.0 128:627.0…	222284	C01753	KZJWDPNRJALLNS-VJSFXXLFSA-N	0.63	0	4889	4636	6145	4730	1580	5461	5613	4827	5369	4221	8575	1873	5376	4076	6212	4964	4686	1538	1157	5342	6786	3656	5417	4537	233005	2209	223093	304529	314398	320116	215724	309376	2375	306874	325225	1826	236097	303589	2322	298626
beta-alanine	435564	248	148	85:228.0 86:3117.0 87:240.0 90:32.0 93:32.0 95:19.0 99:386.0 100:1891.0 101:337.0 102:313.0 103:237.0 104:118.0 107:63.0 113:116.0 114:91.0 117:236.0 119:17.0 120:39.0 129:105.0 130:635.0 133:1533.0 134:301.0 135:92.0 137:24.0 142:51.0 146:224.0 147:2196.0 148:431.0 160:346.0 161:56.0 162:41.0 164:29.0 168:16.0 170:19.0 172:67.0 173:3.0 174:3380.0 175:583.0 176:292.0 181:27.0 187:19.0 188:94.0 18…	239	C00099	UCMIRNVEIXFBKS-UHFFFAOYSA-N	0.71	0	1685	2791	3641	4370	884	3082	4138	6151	2177	2458	3098	1728	3800	2994	2444	3261	2002	2466	2977	1045	2256	1427	2898	2392	5527	1574	5089	2280	1413	4642	5000	4996	3700	4032	4470	3776	7019	2333	1698	4795
benzoic acid	339067	179	36	86:343.0 87:342.0 88:702.0 89:324.0 90:144.0 91:469.0 93:84.0 95:73.0 98:224.0 101:459.0 102:419.0 103:2363.0 105:19922.0 106:1506.0 107:541.0 108:41.0 109:28.0 115:81.0 116:11012.0 117:1187.0 118:403.0 119:326.0 120:194.0 121:192.0 128:258.0 130:1267.0 131:785.0 132:5944.0 133:1178.0 134:622.0 135:12484.0 136:1522.0 137:356.0 139:52.0 144:953.0 146:581.0 149:399.0 158:68.0 159:237.0 160:66.0 161…	243	C00180	WPYMKLBDIGXBTP-UHFFFAOYSA-N	0.83	0.29	24788	26777	19032	24201	19975	26265	19464	16212	14468	36237	18649	19671	23222	9407	21998	20365	22537	27985	19776	23819	33737	22153	20612	19041	61301	46406	59130	43301	51805	55242	51795	58541	64151	52364	52142	51515	59926	22435	41421	55454
aspartic acid	480387	232	79	87:91.0 96:51.0 97:57.0 98:86.0 99:100.0 100:3071.0 101:325.0 102:140.0 103:85.0 115:76.0 117:579.0 118:67.0 129:72.0 130:177.0 132:82.0 133:399.0 134:83.0 142:92.0 147:1028.0 148:289.0 149:74.0 160:33.0 163:47.0 164:28.0 173:22.0 174:51.0 188:319.0 189:76.0 190:42.0 202:314.0 203:31.0 204:79.0 216:94.0 218:511.0 219:116.0 220:18.0 232:2572.0 233:417.0 234:183.0 235:21.0 267:39.0 291:15.0 306:42.…	5960	C00049	CKLJMWTZIZZHCS-REOHCLBHSA-N	1	1	733135	374622	245002	529678	425797	445085	486579	325016	304751	229062	298373	389626	653832	546291	521055	637408	656864	629095	476513	486577	355133	515482	606790	230358	9165884	7100710	7339451	7027905	7641417	6229318	7021947	6140929	5985573	8718973	8901297	7641979	10407111	8094730	7839991	8083880
asparagine	553743	231	369588	85:5318.0 86:8685.0 87:4286.0 88:2645.0 89:20925.0 90:4572.0 91:1167.0 97:786.0 98:10621.0 99:4490.0 100:67427.0 101:13050.0 102:12363.0 103:140095.0 104:14184.0 105:14434.0 106:985.0 109:425.0 111:1873.0 112:1768.0 113:2060.0 114:17369.0 115:21135.0 116:183956.0 117:33418.0 118:14247.0 119:6078.0 120:784.0 125:6198.0 126:2492.0 127:2444.0 128:10059.0 129:22124.0 130:19769.0 131:39679.0 132:82439…	6267	C00152	DCXYFEDJOCDNAF-REOHCLBHSA-N	0.33	1	6374	56573	5370	9912	45095	64338	57947	73525	12422	30963	9055	38900	11346	171994	116875	88027	55022	70359	5339	70683	7732	103678	10089	52481	3271455	2926665	2722871	2807348	3065889	3666550	2571718	3242724	2575094	2937796	3196120	2797872	2818175	2969125	2328317	2725749
arachidonic acid	837115	91	64589	85:8972.0 88:4884.0 89:53747.0 90:12379.0 91:1986143.0 92:445814.0 93:1024668.0 94:368422.0 95:357548.0 96:41847.0 97:27251.0 103:48984.0 104:123674.0 105:867808.0 106:682595.0 107:374732.0 108:454293.0 109:137838.0 110:8677.0 111:1163.0 115:121297.0 117:1291545.0 118:216358.0 119:711032.0 120:374816.0 121:180393.0 122:78287.0 123:24472.0 127:6430.0 128:51855.0 129:620669.0 130:124204.0 131:50274…	444899	C00219	YZXBAPSDXZZRGB-DOFZRALJSA-N	1	0	79747	131649	122096	160672	124698	161551	154428	150408	203712	211766	139105	66710	203499	168872	182369	156671	207805	112830	100063	79897	54906	93582	111048	114235	40122	40031	37529	43061	45488	32417	32434	38012	39594	42450	42719	37980	40582	41821	45756	42475
arabinose	550621	217	17886	86:196.0 89:2673.0 90:148.0 94:55.0 96:34.0 98:43.0 99:8.0 100:396.0 101:964.0 102:266.0 103:16333.0 104:1233.0 105:1087.0 106:237.0 110:149.0 113:45.0 114:616.0 115:105.0 117:3661.0 118:554.0 119:207.0 120:10.0 124:7.0 126:124.0 127:161.0 128:115.0 129:1650.0 130:747.0 131:701.0 132:147.0 133:2102.0 134:407.0 138:78.0 140:8.0 141:65.0 142:245.0 143:71.0 144:85.0 145:240.0 147:7498.0 148:709.0 14…	6902	C00216	SRBFZHDQGSBBOR-ZRMNMSDTSA-N	0.21	0	21325	7373	45127	51990	41407	83968	45268	53346	12157	53725	12822	41517	75345	15916	15224	53656	33003	49654	41613	42732	8341	7600	56297	33584	22496	16115	14270	15465	17751	16752	16905	21252	14906	18217	18882	15343	22117	205673	14387	16472
aminomalonic acid	455754	133	413	86:2942.0 88:141.0 89:112.0 91:83.0 95:21.0 96:52.0 99:117.0 100:1404.0 101:500.0 102:258.0 103:262.0 105:161.0 113:119.0 114:63.0 115:110.0 116:295.0 117:454.0 119:188.0 120:63.0 121:40.0 122:45.0 131:1530.0 132:103.0 133:2100.0 134:376.0 143:19.0 144:92.0 147:5888.0 148:433.0 149:305.0 152:37.0 154:11.0 158:171.0 160:45.0 161:81.0 164:29.0 167:17.0 173:76.0 174:1023.0 175:272.0 176:72.0 178:67.…	100714	C00872	JINBYESILADKFW-UHFFFAOYSA-N	0.38	1	13320	85479	5733	10400	55756	60166	43102	53782	32932	33009	31700	28921	5412	56252	39742	3467	46369	6689	35664	23815	39564	34132	43022	44077	17353	27563	19760	28592	31449	70272	11953	26550	26433	20606	29846	22070	22666	29574	21566	18923
alpha-aminoadipic acid	573295	260	125502	85:5171.0 86:2872.0 87:1853.0 88:805.0 89:1528.0 90:266.0 91:249.0 92:126.0 93:125.0 94:122.0 95:131.0 96:1290.0 97:581.0 98:6263.0 99:3004.0 100:22245.0 101:4204.0 102:2216.0 103:6429.0 104:717.0 105:691.0 106:54.0 107:157.0 108:1397.0 109:428.0 110:436.0 111:454.0 112:1270.0 113:1070.0 114:2235.0 115:12931.0 116:5935.0 117:5889.0 118:1058.0 119:1156.0 120:208.0 122:78.0 123:104.0 124:144.0 125:…	92136	C00956	OYIFNHCXNCRBQI-BYPYZUCNSA-N	0.29	1	2310	1412	1838	1399	706	769	716	1108	3284	1522	3747	1113	1348	1705	1910	2655	895	1090	1713	861	1272	2080	2060	1058	252210	219691	108196	224139	239498	222611	153287	256534	172478	218392	238699	187369	210872	240020	170874	185518
alanine	244189	116	2	85:3158.0 86:13644.0 87:4068.0 88:3439.0 89:983.0 90:196.0 91:253.0 93:372.0 94:6680.0 95:665.0 97:207.0 98:1020.0 99:805.0 100:24444.0 101:7141.0 102:7827.0 103:18348.0 104:1762.0 105:2019.0 107:860.0 110:602.0 112:751.0 113:917.0 114:4190.0 115:4871.0 116:395401.0 117:48488.0 118:16494.0 119:2692.0 120:172.0 127:1339.0 128:5915.0 129:862.0 130:2771.0 131:6829.0 132:2965.0 133:10359.0 134:1720.0…	5950	C00041	QNAYBMKLOCPYGJ-REOHCLBHSA-N	1	0.96	121998	182883	149552	194624	179021	230633	186469	177425	229875	36674	164994	249220	202334	58747	189434	186401	201318	252168	181532	209140	69943	213387	220734	177778	2159790	2465987	2077756	2945366	3263789	2065043	668033	1954480	1377870	2463876	1854040	2735009	2018310	2617017	2727364	1581634
adipic acid	474435	111	125	85:2037.0 86:2852.0 87:703.0 88:641.0 89:904.0 90:27.0 91:64.0 92:167.0 93:122.0 94:58.0 95:60.0 96:79.0 97:441.0 99:4029.0 100:405.0 101:502.0 102:524.0 105:259.0 107:59.0 108:26.0 109:187.0 110:362.0 111:58622.0 112:3744.0 113:1086.0 114:171.0 115:1351.0 116:2824.0 117:11244.0 118:1055.0 119:703.0 120:50.0 123:10.0 124:19.0 125:208.0 126:57.0 128:229.0 129:9390.0 130:2687.0 131:1989.0 132:910.0…	196	C06104	WNLRTRBMVRJNCN-UHFFFAOYSA-N	0.75	0.08	10739	3743	7117	7100	777	5088	5377	3899	5911	12543	10955	7550	10080	5736	5341	4752	4660	14741	11801	14392	2791	4910	7429	5178	2183	4486	2134	3006	3569	3083	1840	3280	2671	2646	3719	3053	2191	4365	2432	2665
adenosine-5-monophosphate	1041375	315	26719	85:696.0 86:186.0 91:22.0 93:9.0 94:366.0 95:1191.0 97:483.0 98:151.0 99:737.0 101:1386.0 102:66.0 106:322.0 107:85.0 108:1903.0 109:373.0 111:385.0 112:345.0 113:986.0 114:85.0 115:885.0 116:368.0 119:38.0 120:49.0 121:622.0 123:185.0 125:488.0 126:42.0 127:526.0 129:4373.0 130:530.0 131:161.0 133:3619.0 134:404.0 135:4104.0 136:4066.0 137:529.0 138:164.0 139:179.0 140:1369.0 141:702.0 142:982.0…	6083	C00020	UDMBCSSLTHHNCD-KQYNXXCUSA-N	1	0	11679	19544	7374	10934	5954	5117	7234	7122	12132	38225	27935	5285	22291	5988	10602	8730	7895	7273	19905	7348	3599	4502	6948	8063	104	674	81	196	280	112	92	97	115	142	178	97	115	160	153	139
adenosine	918039	236	290	85:353.0 86:112.0 89:208.0 95:41.0 98:54.0 99:460.0 100:35.0 101:439.0 102:88.0 103:2553.0 104:236.0 105:110.0 109:159.0 111:217.0 113:236.0 115:473.0 116:284.0 117:469.0 119:106.0 120:28.0 126:71.0 129:719.0 130:43.0 131:300.0 132:124.0 133:869.0 134:103.0 135:182.0 136:60.0 137:23.0 138:121.0 139:38.0 142:46.0 143:329.0 144:32.0 145:58.0 147:1456.0 148:317.0 149:320.0 151:23.0 153:75.0 155:49.0…	60961	C00212	OIRDTQYFTABQOQ-KQYNXXCUSA-N	1	0	74313	4325	45553	103962	65607	14054	19668	114567	198927	33340	37318	10906	66192	134297	66300	168744	90993	9197	17731	7510	64853	79164	23365	2484	6668	7085	6211	1833	6993	6401	5979	6500	6734	6794	7521	5886	6744	6708	6765	6819
adenine	645687	264	379222	85:1702.0 92:308.0 99:1264.0 104:897.0 110:91.0 114:247.0 122:88.0 125:277.0 151:304.0 152:101.0 154:274.0 157:1140.0 165:1198.0 168:173.0 169:83.0 177:199.0 178:164.0 181:155.0 182:70.0 191:410.0 192:521.0 194:261.0 210:54.0 217:1540.0 225:47.0 227:76.0 239:77.0 264:11771.0 265:1200.0 267:132.0 268:62.0 278:1256.0 279:2160.0 308:27.0 319:996.0 342:80.0 357:63.0 383:30.0 396:63.0 449:22.0	190	C00147	GFFGJBXGBJISGV-UHFFFAOYSA-N	0.63	0	4651	7482	5704	7495	7765	6080	9480	9546	5822	6063	9851	7719	7654	6739	7583	10945	4565	3165	5493	1816	3618	5660	9531	5981	1726	1510	1518	1744	1635	1344	1744	1876	1516	1893	1914	1343	2486	1706	1387	1327
aconitic acid	586815	229	29	85:823.0 86:194.0 87:662.0 88:337.0 89:711.0 90:119.0 91:200.0 93:1018.0 94:224.0 95:1683.0 96:1733.0 97:6038.0 98:1174.0 99:1242.0 100:178.0 101:600.0 102:310.0 103:1548.0 104:242.0 105:655.0 107:259.0 108:172.0 109:241.0 110:546.0 111:911.0 112:674.0 113:694.0 115:1207.0 116:392.0 117:2280.0 118:273.0 119:1093.0 120:174.0 121:326.0 122:39.0 123:487.0 124:76.0 125:294.0 126:191.0 127:456.0 128:2…	643757	C00417	GTZCVFVGUGFEME-IWQZZHSRSA-N	0	1	385	611	432	623	514	588	574	479	337	564	431	409	365	443	494	332	374	569	662	438	458	541	459	518	26383	27198	22142	28807	32259	25202	20061	29603	24655	24267	30011	22455	27465	30287	20981	19882
9-myristoleate	630100	117	97452	85:228.0 86:53.0 87:39.0 88:34.0 89:134.0 91:250.0 92:59.0 93:329.0 94:170.0 95:740.0 96:1113.0 97:453.0 98:808.0 99:141.0 100:31.0 101:39.0 103:42.0 105:164.0 106:47.0 107:158.0 108:28.0 109:337.0 110:261.0 111:149.0 112:135.0 113:76.0 114:19.0 116:339.0 117:5224.0 118:387.0 119:294.0 120:38.0 121:146.0 123:249.0 124:249.0 125:105.0 126:26.0 127:40.0 129:3557.0 130:391.0 131:778.0 132:510.0 133:…			YWWVWXASSLXJHU-AATRIKPKSA-N	0.25	0	38930	41276	54259	35893	40660	57639	50565	38988	48905	103227	39935	36390	69012	36384	44498	52774	20081	37725	32758	38829	54835	70890	33278	33771	90443	14317	70147	13139	13550	88057	9591	94101	12135	11281	44376	85590	12028	110145	11105	81507
5'-deoxy-5'-methylthioadenosine	957131	164	110332	87:486.0 88:52.0 89:169.0 92:112.0 93:102.0 97:118.0 99:262.0 100:45.0 101:401.0 103:305.0 105:279.0 108:444.0 111:118.0 112:60.0 113:141.0 114:33.0 115:249.0 116:443.0 118:95.0 119:132.0 120:48.0 122:29.0 123:29.0 127:129.0 129:543.0 130:63.0 131:207.0 132:75.0 133:355.0 135:610.0 136:1497.0 141:96.0 142:190.0 143:251.0 147:953.0 148:122.0 149:272.0 151:54.0 153:56.0 155:72.0 157:89.0 162:59.0 1…			WUUGFSXJNOTRMR-IOSLPCCCSA-N	0.17	0	3951	3642	2499	3774	1144	3683	4117	1588	1244	4538	3691	4195	4786	672	669	879	2779	3940	4903	5143	3720	1740	3196	1175	1002	1732	1650	1748	1521	339	1355	1023	1480	1885	2172	1301	810	1447	1054	1277
4-hydroxyphenylacetic acid	542795	179	31555	85:74.0 89:848.0 90:484.0 91:340.0 93:30.0 95:3.0 97:50.0 98:40.0 101:1.0 102:542.0 104:207.0 105:301.0 107:207.0 109:9.0 112:6.0 113:36.0 114:37.0 116:22.0 117:97.0 119:14.0 121:91.0 123:17.0 130:32.0 133:307.0 134:89.0 135:516.0 136:71.0 137:25.0 142:12.0 145:27.0 147:753.0 149:559.0 150:125.0 151:12.0 153:1.0 161:273.0 162:35.0 163:909.0 164:2215.0 165:409.0 166:53.0 169:9.0 171:18.0 172:6.0 1…	127	C00642	XQXPVVBIMDBYFF-UHFFFAOYSA-N	0	0.42	188	196	178	150	25767	5294	4251	142	216	213	108	1994	168	205	278	18811	20665	158	164	270	201	184	180	186	931	2379	775	2710	2256	2268	1755	1280	2398	1841	1948	2231	1377	2867	1237	741
4-aminobutyric acid	488730	304	1842	85:2931.0 86:36127.0 88:1868.0 89:824.0 90:367.0 91:21.0 92:27.0 93:383.0 94:61.0 95:474.0 96:289.0 97:896.0 98:1926.0 99:2673.0 100:23284.0 101:4921.0 102:4701.0 103:1487.0 104:675.0 105:715.0 106:24.0 107:184.0 108:203.0 109:406.0 110:716.0 111:335.0 112:2089.0 113:1884.0 114:3527.0 115:3212.0 116:3300.0 117:5040.0 118:1020.0 119:1376.0 120:195.0 121:54.0 122:39.0 123:55.0 124:233.0 125:201.0 1…	119	C00334	BTCSSZJGUNDROE-UHFFFAOYSA-N	0.17	0	3211	2762	3203	3061	2882	1749	3803	4835	2965	1760	2536	3525	3217	3027	3649	4054	2525	2836	4947	998	2279	3743	5863	282	625	520	515	540	693	771	447	617	631	572	612	457	547	616	538	472
3-phosphoglycerate	610734	227	1667	85:3431.0 86:914.0 87:3880.0 88:915.0 89:5026.0 90:691.0 91:1326.0 92:1132.0 93:2666.0 94:226.0 95:1037.0 96:384.0 97:379.0 98:1535.0 99:3192.0 100:1292.0 101:64790.0 102:7687.0 103:9445.0 104:1320.0 105:3744.0 106:1380.0 107:1485.0 108:512.0 109:573.0 110:30.0 111:263.0 112:119.0 113:943.0 114:479.0 115:8290.0 116:19606.0 117:11090.0 118:1967.0 119:6002.0 120:1081.0 121:3497.0 122:403.0 123:1251…	724	C00597	OSJPPGNTCRNQQC-UHFFFAOYSA-N	0.96	0	3605	3520	3587	3887	747	2625	1312	1039	6806	9622	1363	2220	6192	7804	5957	7503	5188	4003	2010	2317	1359	1857	2644	4086	3291	2867	2650	2973	3182	2482	2446	3260	2747	2964	3377	2899	2930	3522	2710	2832
3-hydroxypropionic acid	269265	177	1977	85:317.0 87:1774.0 88:555.0 89:599.0 90:145.0 92:72.0 94:12.0 97:21.0 98:250.0 99:13.0 100:2863.0 101:1816.0 102:1129.0 103:1749.0 104:165.0 105:296.0 106:148.0 107:346.0 108:79.0 110:47.0 111:3.0 112:18.0 114:15.0 115:504.0 116:1895.0 117:741.0 118:214.0 124:3.0 125:97.0 127:452.0 128:11.0 129:912.0 130:261.0 131:1035.0 132:105.0 133:1862.0 134:111.0 135:188.0 139:1.0 140:13.0 142:22.0 143:205.0…	68152	C01013	ALRHLSYJTWAHJZ-UHFFFAOYSA-N	0	0.29	7451	4563	3110	3289	3206	5420	3756	3101	5843	14783	2561	4705	2855	11610	5423	3264	3582	4182	2230	3178	17210	5688	2924	3769	8428	9392	9620	9040	12310	4264	8372	7671	9646	9063	9610	10227	8712	11254	8743	6883
3-hydroxy-3-methylglutaric acid	521554	247	32000	85:626.0 88:16.0 99:275.0 100:730.0 101:73.0 102:61.0 103:177.0 105:4.0 109:1920.0 110:105.0 111:74.0 112:83.0 113:58.0 114:82.0 115:2396.0 116:497.0 117:648.0 119:126.0 122:1.0 128:36.0 129:150.0 131:335.0 133:955.0 134:20.0 135:5.0 140:38.0 141:84.0 142:47.0 144:16.0 147:3623.0 148:545.0 149:525.0 150:59.0 151:23.0 157:174.0 159:95.0 163:168.0 164:7.0 170:7.0 171:247.0 172:45.0 183:513.0 184:30…	1662	C03761	NPOAOTPXWNWTSH-UHFFFAOYSA-N	0.17	0.54	257	111	518	324	191	489	381	184	156	212	303	384	459	127	218	188	190	379	391	406	368	198	390	163	2892	3644	2294	2316	3231	15791	1646	3068	2549	1940	3918	2956	3760	3833	2915	2540
3-aminoisobutyric acid	452655	248	12265	85:597.0 86:13016.0 87:1490.0 88:949.0 89:797.0 90:166.0 92:362.0 93:86.0 98:30.0 100:7092.0 101:1294.0 102:1025.0 103:128.0 105:276.0 107:6192.0 108:70.0 112:39.0 113:827.0 114:1152.0 115:687.0 116:561.0 117:328.0 118:776.0 119:537.0 120:118.0 122:127.0 125:28.0 126:183.0 129:421.0 131:2577.0 132:376.0 133:6354.0 135:228.0 136:597.0 140:81.0 142:450.0 144:69.0 145:74.0 146:715.0 147:7387.0 148:1…	64956	C05145	QCHPKSFMDHPSNR-UHFFFAOYSA-N	0.71	0	1747	1619	970	215	1075	929	920	1246	759	4144	890	825	679	737	603	875	375	831	924	159	1019	1047	683	1050	205	4379	3022	5154	160	12184	3618	130	3866	161	4080	4477	3832	203	3774	3479
3-Amino-2-piperidone	450982	128	17252	85:149.0 86:228.0 88:126.0 95:40.0 96:24.0 97:26.0 98:232.0 99:160.0 100:2174.0 101:65.0 102:204.0 107:151.0 108:9.0 110:284.0 112:18.0 113:58.0 114:291.0 115:2315.0 116:372.0 117:1264.0 118:74.0 126:149.0 128:4043.0 129:730.0 130:178.0 131:382.0 132:540.0 140:14.0 141:1443.0 142:450.0 144:52.0 145:121.0 153:223.0 154:45.0 157:14.0 168:13.0 169:631.0 170:64.0 171:53.0 182:25.0 184:80.0 197:1.0 19…	5200225		YCCMTCQQDULIFE-UHFFFAOYSA-N	0	0.96	2144	3304	1178	1328	2017	3320	1308	1052	49897	2726	581	1975	698	1980	2287	1080	1979	643	568	643	1774	2019	1019	1211	34605	53542	12890	48621	29475	51070	22030	32556	34221	53808	57756	56387	36293	31393	11321	10226
3,6-anhydro-D-galactose	588886	231	102714	85:192.0 86:135.0 87:64.0 88:217.0 89:4369.0 90:296.0 91:328.0 92:63.0 93:171.0 94:173.0 95:2021.0 96:291.0 97:94.0 98:608.0 99:333.0 100:613.0 101:2506.0 102:326.0 103:4816.0 104:494.0 105:1735.0 106:197.0 107:96.0 108:60.0 109:30.0 110:66.0 111:435.0 112:245.0 113:287.0 114:68.0 115:458.0 116:580.0 117:2812.0 118:407.0 119:583.0 121:215.0 122:64.0 123:123.0 124:59.0 125:104.0 126:952.0 127:256.…	16069996	C06474	WZYRMLAWNVOIEX-BGPJRJDNSA-N	0.17	0	1814	2879	2379	2994	1842	3806	2485	3060	851	1685	1979	2172	2320	1472	1093	2462	3132	2766	3428	1814	1735	1232	3256	2737	2735	801	777	880	3404	1562	2389	582	606	834	3122	2573	3062	681	716	2595
2-picolinic acid	383668	180	121035	86:84.0 92:84.0 93:239.0 95:84.0 106:547.0 108:158.0 109:135.0 115:87.0 120:119.0 122:176.0 124:29.0 125:35.0 128:45.0 136:2525.0 137:206.0 138:56.0 142:41.0 148:162.0 150:356.0 151:110.0 152:531.0 153:126.0 157:71.0 166:36.0 167:140.0 180:3764.0 181:391.0 182:142.0 204:31.0 219:28.0 226:18.0 232:21.0 257:32.0 267:68.0 287:53.0 288:18.0 289:25.0 293:23.0 294:25.0 298:27.0 322:15.0 332:14.0 472:15…	1018	C10164	SIOXPEMLGUPBBT-UHFFFAOYSA-N	0.58	1	1528	28790	2690	1631	4351	5717	3103	4560	5374	1033	686	4127	1593	4731	3586	2842	3507	2501	970	1914	2632	4119	3337	8340	32980	18026	27672	24056	20320	23632	28071	26350	30184	30578	22853	20271	27969	21153	28374	24681
2-monopalmitin	890356	129	2080	85:1173.0 86:178.0 88:144.0 89:1066.0 90:126.0 91:140.0 94:99.0 95:941.0 96:63.0 97:733.0 98:502.0 99:592.0 100:60.0 101:2348.0 102:302.0 103:7151.0 104:680.0 105:645.0 107:102.0 109:408.0 111:290.0 112:75.0 113:755.0 115:765.0 116:501.0 117:1096.0 118:156.0 119:207.0 123:127.0 125:88.0 127:131.0 128:189.0 129:12972.0 130:1803.0 131:2768.0 132:385.0 133:1642.0 134:217.0 135:186.0 137:85.0 139:19.…	123409		BBNYCLAREVXOSG-UHFFFAOYSA-N	1	0	75517	64187	58197	73109	78259	69656	71180	74560	65997	75235	46689	86352	74656	60913	62946	56835	75603	85876	83605	107399	84753	73387	89427	69207	44373	159254	122665	150005	147534	40952	108289	97157	47198	136285	160137	125977	40899	127360	113151	135845
2-monoolein	945300	129	134406	85:303.0 86:170.0 87:451.0 88:282.0 89:1209.0 91:276.0 93:762.0 94:318.0 95:1457.0 96:676.0 97:1770.0 98:462.0 99:761.0 101:2625.0 102:550.0 103:20868.0 104:1612.0 105:1283.0 106:173.0 107:434.0 108:163.0 109:753.0 110:365.0 111:534.0 112:164.0 113:1037.0 115:470.0 116:275.0 117:1823.0 118:183.0 119:440.0 120:109.0 121:586.0 123:443.0 125:137.0 126:206.0 128:174.0 129:18683.0 130:2393.0 131:3802.…	5319879		UPWGQKDVAURUGE-KTKRTIGZSA-N	1	0	37738	37930	69415	97196	69445	67823	50388	76986	66283	58122	44432	32138	73251	46715	57198	53594	6856	48437	55772	26975	52410	55902	81886	57500	427208	538620	873084	513647	477649	125762	556591	331471	479188	590590	911544	524342	296910	400864	429027	597934
2-ketoisocaproic acid	310761	89	208	85:129.0 86:213.0 88:136.0 89:5113.0 90:387.0 91:282.0 98:690.0 99:3574.0 100:584.0 101:86.0 103:142.0 104:34.0 105:37.0 110:2780.0 111:140.0 113:196.0 114:693.0 115:2338.0 116:377.0 117:158.0 118:61.0 119:177.0 123:21.0 126:192.0 128:49.0 134:174.0 135:32.0 140:183.0 143:201.0 150:40.0 151:21.0 153:18.0 154:48.0 156:80.0 157:32.0 158:269.0 159:57.0 162:23.0 167:25.0 172:42.0 173:31.0 174:195.0 1…	70	C00233	BKAJNAXTPSGJCU-UHFFFAOYSA-N	0.13	0.63	1546	2369	1242	1914	1166	484	391	658	1857	2265	482	2661	2604	1157	1385	1809	1700	2139	1814	2081	2832	1588	1639	2153	76076	88759	148382	157927	123122	255816	96349	80222	56522	144785	202669	173933	87494	190564	142742	105685
2-hydroxyvaleric acid	309587	131	25922	85:783.0 86:12.0 89:96.0 95:343.0 99:185.0 101:10.0 110:16.0 113:33.0 115:380.0 116:57.0 117:78.0 127:85.0 130:28.0 131:2537.0 132:259.0 133:199.0 147:2527.0 148:299.0 149:168.0 189:23.0 200:55.0 204:42.0 205:87.0 247:159.0	98009		JRHWHSJDIILJAT-UHFFFAOYSA-N	0.71	0.04	5475	7615	6723	7455	3685	9981	6046	6013	8537	3922	7542	8464	8652	6733	6582	17183	11442	8133	7602	13902	9904	8220	8395	7346	59107	130463	44281	97328	163871	85696	36518	38568	29128	92489	86249	60426	33837	109089	132887	53626
2-hydroxyisovaleric acid	280835	145	170069	87:587.0 89:557.0 91:409.0 96:190.0 98:189.0 99:1642.0 101:1126.0 103:1385.0 104:607.0 105:630.0 106:109.0 109:118.0 112:182.0 113:479.0 115:2063.0 118:1242.0 119:483.0 120:140.0 123:36.0 124:13.0 126:256.0 128:210.0 129:1513.0 131:3446.0 132:418.0 133:6444.0 136:76.0 139:32.0 141:44.0 143:692.0 144:1141.0 145:57367.0 146:9593.0 147:35591.0 148:7582.0 149:4899.0 150:445.0 151:226.0 152:53.0 153:7…			NGEWQZIDQIYUNV-UHFFFAOYSA-N	0	0.38	3494	3111	2974	3219	4690	56846	2261	2429	3355	6533	4423	2506	3096	2364	3640	2457	2896	46953	3571	4008	2284	4281	3925	3610	103808	61207	120983	87776	77019	98195	97888	110253	98866	96173	147818	121268	105181	99732	90902	119064
2-hydroxyhexanoic acid	323093	159	106285	85:2528.0 86:217.0 89:1183.0 91:1239.0 92:10.0 95:533.0 96:320.0 97:3794.0 99:1207.0 100:413.0 101:9121.0 102:2348.0 103:244244.0 104:22720.0 105:10978.0 106:385.0 107:98.0 111:328.0 113:645.0 114:79.0 115:3049.0 116:1091.0 117:13399.0 118:1166.0 119:2183.0 120:143.0 121:80.0 123:138.0 125:211.0 126:184.0 127:839.0 128:82.0 129:7199.0 130:1397.0 131:13592.0 132:1792.0 133:21896.0 134:3009.0 135:1…	99824		NYHNVHGFPZAZGA-UHFFFAOYSA-N	0	0.67	577	15105	705	818	666	15446	11797	477	899	958	631	15693	824	725	666	518	495	664	687	774	888	917	642	850	11843	15740	23274	19983	20338	16983	15961	16736	17630	19644	26454	22749	17336	26530	18712	20010
2-hydroxyglutaric acid	508940	247	64653	85:49170.0 94:4316.0 95:8610.0 96:411.0 99:3425.0 101:2531.0 107:138.0 108:287.0 109:460.0 112:3773.0 116:10630.0 117:5990.0 129:189957.0 130:27268.0 131:17646.0 133:14331.0 134:3025.0 135:3017.0 143:753.0 145:236.0 147:66751.0 148:9317.0 149:28512.0 150:3531.0 151:2259.0 157:51462.0 159:7840.0 161:1150.0 162:214.0 163:4874.0 165:462.0 169:1849.0 170:49.0 185:1987.0 186:1991.0 190:250.0 192:795.0…	43	C02630	HWXBTNAVRSUOJR-UHFFFAOYSA-N	0.92	0	3405	4822	5758	2762	1322	4530	4420	4706	4479	2182	4499	2534	3756	3603	4215	4431	2965	3179	2945	2422	2257	1404	2313	1258	1657	3338	1405	3643	3705	1947	1593	2237	1425	1504	2167	1857	2455	4157	3419	1441
2,5-dihydroxypyrazine	397526	241	2254	85:168.0 86:172.0 87:115.0 93:14.0 97:710.0 98:27.0 100:66.0 108:4.0 109:15.0 111:179.0 113:419.0 114:172.0 115:562.0 127:101.0 128:126.0 129:169.0 130:13.0 140:38.0 144:10.0 145:499.0 146:11.0 167:155.0 168:17.0 172:5.0 174:1.0 177:4.0 182:157.0 183:31.0 197:1.0 211:11.0 213:6.0 215:3.0 241:1811.0 242:397.0 243:132.0 255:138.0 256:387.0 257:73.0 258:12.0 302:5.0 311:2.0 328:1.0 337:1.0 395:8.0 4…	23368901		USHRADXTTYICIJ-UHFFFAOYSA-N	0.33	0.92	895	699	989	1097	989	674	747	976	655	1417	956	805	1434	703	991	980	912	820	843	640	646	661	351	888	5566	5138	4585	6139	6507	4529	3480	5103	4084	4069	6111	4973	4838	5925	4396	4604
2,3-dihydroxypyridine	372944	240	351308	85:661.0 90:182.0 91:342.0 92:647.0 97:134.0 100:225.0 101:209.0 102:67.0 105:95.0 108:236.0 111:215.0 112:225.0 114:170.0 116:105.0 118:36.0 122:211.0 124:85.0 125:159.0 131:256.0 134:294.0 136:77.0 137:281.0 138:29.0 140:111.0 141:150.0 142:79.0 148:161.0 150:636.0 151:129.0 152:657.0 153:64.0 154:52.0 165:110.0 166:780.0 167:242.0 168:514.0 169:32.0 174:44.0 176:21.0 181:117.0 183:52.0 185:99.…	28115		GGOZGYRTNQBSSA-UHFFFAOYSA-N	0.42	0.46	2045	2820	2289	1979	2249	2904	1712	2794	3404	879	974	1817	1636	2436	2454	1753	2371	2473	1350	2335	2767	2404	1003	5694	1819	3459	1902	2346	4112	2932	1416	1100	1509	1218	3984	1838	1871	2883	1542	2468
2,3-dihydroxybutanoic acid	384796	292	31743	87:433.0 88:146.0 89:211.0 95:50.0 101:566.0 102:5460.0 103:1435.0 106:74.0 107:123.0 108:62.0 110:72.0 115:2014.0 116:220.0 117:16374.0 118:1491.0 119:1168.0 123:31.0 124:14.0 129:1092.0 130:2991.0 131:2301.0 132:1136.0 133:5833.0 136:86.0 137:44.0 139:22.0 143:92.0 147:7382.0 148:1170.0 149:1275.0 150:167.0 151:189.0 161:37.0 162:19.0 163:129.0 175:52.0 177:157.0 178:19.0 179:13.0 180:15.0 183:…	250402		LOUGYXZSURQALL-UHFFFAOYSA-N	0	0.5	112	84	64	64	86	110	84	69	115	133	56	45	76	84	87	87	82	128	93	137	233	123	79	104	638	863	784	641	736	628	662	349	649	608	650	969	556	1131	435	813
1-monostearin	959214	203	648	85:2387.0 86:245.0 88:342.0 89:880.0 90:108.0 91:126.0 93:404.0 94:183.0 95:2259.0 96:306.0 97:2167.0 98:609.0 99:768.0 100:91.0 101:4087.0 102:436.0 103:4290.0 104:462.0 105:416.0 106:95.0 107:246.0 108:39.0 109:1410.0 110:130.0 111:1003.0 112:196.0 113:337.0 114:74.0 115:511.0 116:2218.0 117:3517.0 118:444.0 119:328.0 120:48.0 121:179.0 122:22.0 123:677.0 124:97.0 125:278.0 128:153.0 129:4761.0…	24699	D01947	VBICKXHEKHSIBG-UHFFFAOYSA-N	1	1	250009	184487	160370	203277	198229	183471	166304	163615	164362	267049	138668	260036	188355	170961	163644	166542	183118	259658	282617	336542	240036	185070	177519	207142	522	9028	6513	5948	10000	7869	6782	1210	12793	5746	6109	9893	9799	7359	5282	8172
1-monopalmitin	900644	371	391871	85:3051.0 86:1.0 87:217.0 88:553.0 89:1186.0 90:64.0 94:336.0 95:2990.0 96:87.0 97:1809.0 98:645.0 99:1106.0 101:5698.0 102:617.0 103:4448.0 104:447.0 105:471.0 109:1280.0 111:804.0 113:313.0 115:292.0 116:2917.0 117:3820.0 118:377.0 121:148.0 122:78.0 123:492.0 124:109.0 125:482.0 128:132.0 129:4579.0 130:808.0 131:2381.0 132:1264.0 133:2875.0 134:541.0 135:93.0 137:479.0 138:41.0 139:102.0 140:…	14900		QHZLMUACJMDIAE-UHFFFAOYSA-N	1	0.33	287699	204318	173938	212491	221401	220527	214668	218897	179609	218855	136190	305101	207527	204931	201231	203901	240507	285496	301664	356847	284772	231001	212961	184408	10234	18883	9474	17436	16541	11613	10116	8193	18890	12999	10042	13980	13460	14290	9477	13773
1-monoolein	952623	129	7508	85:574.0 86:56.0 87:709.0 88:73.0 89:747.0 90:78.0 91:856.0 92:154.0 93:1294.0 94:580.0 95:2736.0 96:562.0 97:1409.0 98:812.0 99:402.0 100:65.0 101:4011.0 102:484.0 103:7050.0 104:595.0 105:742.0 106:156.0 107:791.0 108:155.0 109:1114.0 110:270.0 111:672.0 112:115.0 113:214.0 114:24.0 115:456.0 116:1288.0 117:2529.0 118:273.0 119:379.0 120:122.0 121:917.0 122:237.0 123:624.0 124:165.0 125:190.0 1…	5283468		RZRNAYUHWVFMIP-KTKRTIGZSA-N	0.96	0	43251	47605	42622	61533	92486	63825	61410	49810	62464	82820	55929	57698	67254	46306	43087	41162	54324	92233	63704	66507	63776	44395	3643	60815	388573	653781	374881	637660	593677	269463	413118	431655	542460	690033	648430	467915	511900	579935	497224	500775
1-methylinosine	1026110	259	66733	87:140.0 88:47.0 89:252.0 95:255.0 97:358.0 99:1376.0 100:343.0 101:537.0 103:3899.0 104:471.0 110:564.0 112:6.0 113:742.0 114:317.0 115:1273.0 117:1581.0 118:106.0 119:1.0 121:62.0 126:161.0 127:491.0 129:1660.0 130:151.0 131:1101.0 132:429.0 133:839.0 134:31.0 140:148.0 141:466.0 142:548.0 143:507.0 144:989.0 145:386.0 146:403.0 148:606.0 150:220.0 151:470.0 153:486.0 154:66.0 155:320.0 156:164…	65095		WJNGQIYEQLPJMN-IOSLPCCCSA-N	0.38	0	681	278	605	1705	787	794	557	779	651	1766	278	393	1015	413	605	579	576	808	1350	181	666	729	761	933	214	187	176	311	191	125	200	232	225	236	188	190	254	186	113	202
1,5-anhydroglucitol	633603	217	209168	85:8076.0 87:8514.0 88:4105.0 89:11826.0 91:2299.0 93:1315.0 97:9162.0 99:7502.0 101:39453.0 103:19594.0 104:9922.0 105:4488.0 107:1196.0 112:683.0 113:13185.0 114:2377.0 115:20033.0 116:21845.0 117:18727.0 118:2184.0 119:10738.0 126:1063.0 128:3432.0 129:44263.0 130:15890.0 131:24830.0 134:12410.0 135:7684.0 136:682.0 140:166.0 141:1645.0 143:8913.0 144:3126.0 145:2858.0 147:130247.0 148:26087.0…	64960	C07326	MPCAJMNYNOGXPB-SLPGGIOYSA-N	0	0.17	1862	2238	1505	3024	1397	43537	29660	1338	2647	5445	2455	21836	3779	2841	4258	3086	3804	26930	88196	1545	4548	2787	1627	2948	8348	9177	8331	10698	9298	9587	1540	9562	10029	5920	9502	12217	10384	10610	2427	8588
513662	750707	215	513662	85:2818.0 86:1135.0 87:752.0 89:1187.0 92:290.0 93:285.0 95:1376.0 96:1146.0 97:23817.0 98:26411.0 99:5637.0 100:1467.0 101:2055.0 102:781.0 104:155.0 105:869.0 107:584.0 109:915.0 110:1167.0 111:5523.0 112:2733.0 113:34164.0 114:2855.0 115:721.0 116:1224.0 117:4956.0 118:445.0 123:693.0 124:2134.0 125:10930.0 126:3166.0 127:6552.0 128:1036.0 129:1385.0 130:2896.0 131:1342.0 132:741.0 140:458.0 1…				0.92	0	14105	6664	16459	15744	17950	15268	9049	16893	17194	663	3084	12081	18351	15302	20233	14124	15219	11900	5072	8952	12799	18318	17475	19129	660	813	649	940	741	1044	689	883	813	833	866	908	1039	1095	786	916
513654	445252	216	513654	85:2469.0 86:2631.0 87:3150.0 88:915.0 89:444.0 96:2157.0 97:632.0 98:20822.0 99:5042.0 100:18495.0 101:2473.0 102:1914.0 103:1277.0 104:314.0 105:206.0 109:209.0 110:312.0 112:900.0 113:2667.0 114:11111.0 115:3021.0 116:1466.0 117:4694.0 118:875.0 119:730.0 123:210.0 124:116.0 127:474.0 130:122.0 131:5235.0 132:1977.0 133:7847.0 134:1115.0 136:134.0 137:365.0 141:282.0 142:7700.0 143:1673.0 144:…				0.83	0	20869	1053	9540	15881	1395	953	1153	1359	4964	58165	212	948	1539	4273	4105	1034	1013	525	519	542	6779	3366	1134	1320	962	321	678	724	860	788	831	914	727	874	958	997	962	794	290	862
513648	403884	97	513648	87:111.0 91:6329.0 92:1315.0 93:2066.0 94:4099.0 95:901.0 96:5501.0 97:65245.0 98:5185.0 103:478.0 104:732.0 105:1210.0 106:824.0 107:1626.0 108:1514.0 109:448.0 110:2121.0 112:317.0 116:121.0 117:1394.0 118:823.0 119:260.0 120:1490.0 121:544.0 122:1687.0 123:1967.0 124:1385.0 132:112.0 134:228.0 136:673.0 141:177.0 146:236.0 155:122.0 163:141.0 165:1831.0 166:183.0 168:57.0 196:166.0 201:244.0 2…				1	0	38570	103045	19186	35094	46154	219508	98915	44687	22453	72624	28256	91916	74177	32652	6398	34459	43136	175948	63002	33373	28861	18752	30179	25726	406	397	363	41784	732	304	2158	419	518	602	2814	393	1927	936	725	415
513646	366152	120	513646	85:2285.0 90:1022.0 91:94537.0 92:6581.0 93:6291.0 94:17259.0 96:1184.0 105:1348.0 108:3282.0 109:187.0 110:1040.0 111:255.0 118:762.0 120:60794.0 121:3243.0 122:5226.0 123:702.0 124:278.0 134:2561.0 136:521.0 137:1042.0 138:336.0 148:272305.0 149:19199.0 150:14729.0 151:1349.0 154:237.0 157:185.0 162:7708.0 163:1213.0 164:718.0 165:1486.0 166:404.0 167:426.0 169:164.0 177:15754.0 178:1069.0 179:…				1	0	16590	130732	21942	8659	75659	144602	121952	59911	89722	28806	47496	76637	47679	41821	91243	29839	35245	98410	58704	57345	14530	71490	50374	22657	51509	50541	38936	52435	58229	49937	31008	49335	49664	51773	52039	46825	46629	53660	53518	50240
513641	401256	162	513641	85:3393.0 86:8677.0 91:22946.0 92:1264.0 93:1992.0 94:2940.0 99:2386.0 104:318.0 108:4205.0 110:92.0 112:551.0 120:10901.0 122:222.0 125:169.0 126:116.0 134:26685.0 135:1503.0 136:1976.0 141:935.0 144:245.0 147:1165.0 148:2429.0 150:174.0 162:129945.0 163:10183.0 164:5722.0 172:327.0 173:75.0 176:6443.0 177:497.0 178:278.0 184:152.0 200:129.0 291:57.0 292:37.0 298:64.0 411:21.0 418:19.0 447:26.0 …				1	0	36383	297306	51488	32267	164282	334797	317119	152238	187841	59921	121627	165268	104895	100025	198940	66111	78246	229631	125478	139853	38101	147404	111931	54488	1159	1044	806	1002	1127	726	779	1127	810	993	1016	828	1355	1216	1261	843
513619	328710	147	513619	85:2756.0 86:3191.0 87:6415.0 89:286.0 90:316.0 94:652.0 95:810.0 96:181.0 97:643.0 98:508.0 99:8869.0 100:2908.0 101:3033.0 102:1395.0 104:67.0 105:1393.0 109:330.0 111:699.0 112:288.0 113:4592.0 114:956.0 115:3463.0 118:1132.0 119:1199.0 123:80.0 125:1004.0 126:129.0 127:4257.0 128:970.0 129:1253.0 130:1181.0 131:8782.0 132:2101.0 133:18331.0 134:966.0 135:1475.0 139:195.0 140:135.0 141:14304.0…				0	1	6572	27855	5955	15978	5110	24265	5567	7657	36044	9426	7742	5442	13137	27073	67801	8578	9024	5650	4677	1625	11851	19596	6256	41238	48903	94142	271908	135884	106646	78895	169458	46790	188395	220174	221657	217893	60785	43048	160789	158022
513612	816299	320	513612	85:7566.0 86:6797.0 87:4359.0 88:1519.0 89:9765.0 91:923.0 93:1018.0 94:1875.0 96:3594.0 98:5144.0 99:5790.0 100:2521.0 101:6227.0 102:4383.0 103:21527.0 104:2603.0 109:2060.0 111:1777.0 113:3594.0 114:2080.0 115:2580.0 117:27102.0 118:3927.0 119:4547.0 122:737.0 124:466.0 126:1985.0 128:6169.0 129:20956.0 130:14155.0 131:8731.0 132:1189.0 133:15602.0 134:1295.0 135:2416.0 139:1977.0 141:4009.0 1…				0	0.88	91	198	110	105	239	557	575	170	173	234	94	156	151	146	74	83	237	248	139	308	221	103	139	201	25256	34035	25955	25591	36452	14733	10601	31891	31948	25643	24141	27611	30479	40076	26503	24911
513611	868468	298	513611	85:6011.0 86:6493.0 88:1696.0 92:1440.0 94:2434.0 95:3331.0 96:4068.0 97:2146.0 98:3731.0 99:18678.0 100:21220.0 101:4158.0 102:2657.0 107:664.0 108:1002.0 109:1916.0 110:3897.0 111:2153.0 112:2720.0 113:4091.0 114:3181.0 115:7329.0 116:3762.0 121:609.0 122:748.0 123:688.0 124:1204.0 125:1230.0 126:6412.0 127:6129.0 128:17344.0 130:4440.0 131:3158.0 132:2228.0 134:1545.0 135:1742.0 136:1243.0 137…				0	1	135	206	58	201	180	350	570	128	150	126	100	138	95	121	113	96	147	186	101	172	102	109	99	123	15690	28570	30977	27418	26726	3747	25146	15243	29456	37020	49115	42586	12685	41642	36688	41016
513602	816836	304	513602	85:8393.0 86:42756.0 87:6808.0 88:4524.0 89:9636.0 91:1748.0 93:2010.0 95:4569.0 96:12992.0 97:4256.0 99:15565.0 101:20668.0 102:11253.0 103:74464.0 104:14824.0 106:3085.0 107:1700.0 108:3964.0 109:5324.0 110:7429.0 111:6491.0 112:5786.0 113:5031.0 114:7231.0 115:14957.0 116:8045.0 117:33371.0 118:13234.0 119:8405.0 121:2544.0 122:2576.0 124:2939.0 126:4332.0 127:7312.0 129:63107.0 131:25647.0 13…				0	1	47	177	112	78	86	204	43	75	174	249	203	173	106	60	108	92	110	99	141	128	85	113	75	104	62029	101109	86558	94575	84832	32444	81941	66622	81059	79489	91849	72641	62086	76265	59946	79647
513601	978601	174	513601	85:20762.0 86:178091.0 87:26759.0 88:28293.0 89:37185.0 90:6838.0 91:3804.0 92:2024.0 93:3669.0 94:19194.0 95:10519.0 96:16186.0 97:12402.0 98:11065.0 99:17461.0 100:110361.0 101:48650.0 102:51089.0 103:184131.0 104:22599.0 105:11707.0 106:6270.0 107:2243.0 108:7189.0 109:6544.0 110:8286.0 111:10382.0 112:34300.0 113:17787.0 114:16015.0 115:23077.0 116:31374.0 117:114639.0 118:18261.0 119:15091.0…				0	1	525	1255	702	278	423	368	284	267	1103	1498	133	455	806	493	2121	501	557	162	118	398	245	1422	577	813	450670	209622	761274	449969	360948	165526	376093	299699	356711	507000	750653	412446	202966	300557	364740	495404
513596	416059	204	513596	85:39312.0 86:2849.0 89:99779.0 90:15674.0 91:13509.0 93:950.0 94:594.0 95:9845.0 98:21729.0 100:7853.0 102:10066.0 103:4708.0 104:2621.0 105:8306.0 110:1409.0 112:404.0 113:5787.0 114:14096.0 115:8901.0 116:12778.0 117:24930.0 119:30316.0 120:29187.0 121:2647.0 123:336.0 128:2763.0 133:16226.0 134:3794.0 137:78.0 138:161.0 141:888.0 142:3365.0 143:51091.0 144:6705.0 145:1848.0 146:2200.0 147:791…				0.04	1	969	700	845	757	1150	1100	776	919	1935	1184	1603	1098	756	1136	2521	1008	879	970	779	1167	1425	2338	1563	962	15646	30079	48383	39815	43805	144456	39756	14448	23990	48856	58412	32989	18289	55093	29828	31420
513590	1011528	179	513590	85:625.0 86:1182.0 87:1238.0 88:320.0 89:3528.0 90:808.0 96:501.0 97:646.0 99:783.0 100:1183.0 101:1073.0 102:608.0 103:14081.0 104:1115.0 105:863.0 106:146.0 111:484.0 114:595.0 115:1158.0 117:13028.0 118:1238.0 119:693.0 123:175.0 129:10880.0 130:1944.0 131:2895.0 132:758.0 133:4498.0 134:1252.0 135:667.0 137:103.0 138:220.0 142:6741.0 143:2390.0 144:684.0 145:153.0 146:401.0 147:31327.0 148:58…				0	1	468	1844	136	360	352	341	369	328	278	329	336	322	369	202	251	219	264	281	239	357	469	239	261	441	15564	25083	19370	25882	19966	5239	20922	11208	17586	28006	19832	19742	12393	18310	15050	20884
513589	405905	85	513589	85:49266.0 86:4643.0 87:1479.0 88:760.0 89:26404.0 90:1107.0 91:2558.0 98:7566.0 99:2761.0 100:3573.0 101:4843.0 104:1930.0 110:1812.0 113:656.0 114:2558.0 115:9502.0 116:3185.0 117:8251.0 118:2093.0 119:4833.0 120:12278.0 121:560.0 122:184.0 128:2636.0 131:4094.0 133:2665.0 134:827.0 135:972.0 137:57.0 142:715.0 143:766.0 145:4917.0 146:1233.0 147:15400.0 149:1527.0 150:286.0 151:138.0 154:174.0…				0	1	434	725	1158	6791	4680	1520	729	354	4944	6674	2628	1761	991	4916	5838	6826	441	6304	3246	695	901	918	1273	4147	13464	41049	52142	40835	45032	107324	38085	13355	30218	58812	77601	47514	18727	66818	37204	42546
513588	908186	338	513588	85:1534.0 87:3599.0 88:2422.0 89:9857.0 90:1615.0 91:25084.0 93:1661.0 94:1868.0 102:5136.0 103:30202.0 104:9483.0 105:4651.0 109:2928.0 110:2122.0 111:2009.0 113:2541.0 114:2999.0 115:4694.0 117:24391.0 118:4775.0 119:3593.0 120:7533.0 121:876.0 122:667.0 123:545.0 126:1189.0 127:3269.0 128:2910.0 129:30440.0 130:13406.0 131:8662.0 132:6690.0 133:14486.0 136:479.0 138:659.0 139:1998.0 140:951.0 …				0	1	53	125	171	222	173	315	1604	90	153	141	10970	179	11122	52	123	115	164	2027	125	209	117	160	98	117	5486	12761	3960	10961	11932	10035	7469	7065	7781	9754	9829	8521	7181	10638	8268	8085
513586	1086772	202	513586	85:228.0 86:236.0 87:286.0 89:1244.0 103:5247.0 113:228.0 117:5608.0 129:3699.0 130:561.0 133:1641.0 142:1423.0 143:579.0 145:463.0 146:199.0 147:10824.0 148:2002.0 149:967.0 154:83.0 157:401.0 158:247.0 159:282.0 160:102.0 166:118.0 171:172.0 172:346.0 174:144.0 183:119.0 185:60.0 187:220.0 189:1039.0 190:208.0 194:105.0 200:1419.0 201:492.0 202:41660.0 203:8525.0 204:3010.0 205:3257.0 206:618.0…				0	1	58610	71881	1258	69134	63372	65027	52068	46288	65212	86671	59554	55603	61615	52071	62918	50419	57014	1207	56544	65733	990	66708	1076	69243	31582	45312	45742	44452	37234	17586	50685	28487	33063	55321	61249	40178	25195	33979	32262	49518
513585	885530	366	513585	85:7599.0 86:13896.0 87:40952.0 88:6395.0 89:17258.0 90:5101.0 91:9936.0 92:2149.0 95:2243.0 96:3401.0 97:2873.0 99:2766.0 100:10719.0 101:19774.0 102:10163.0 103:57293.0 104:2441.0 105:1272.0 106:6188.0 107:1162.0 108:2531.0 109:918.0 111:1673.0 112:4009.0 113:4846.0 114:5527.0 115:10710.0 116:10122.0 117:25187.0 118:14460.0 119:7594.0 120:2505.0 121:1010.0 124:717.0 126:2808.0 128:5680.0 129:57…				0	1	138	144	89	98	188	107	180	123	137	78	102	102	113	64	68	132	70	78	66	97	107	126	76	168	14787	23266	23032	23629	20269	16741	19764	12702	15086	17833	23244	20436	11822	20918	17981	15503
513584	938868	392	513584	85:7949.0 86:7030.0 87:3192.0 89:5145.0 94:7126.0 97:3846.0 98:1367.0 100:4743.0 101:13929.0 102:11214.0 103:38370.0 104:6524.0 110:5613.0 111:26927.0 112:24497.0 113:10552.0 114:4588.0 115:10520.0 116:8143.0 117:14822.0 118:4353.0 119:6146.0 122:1981.0 123:3226.0 124:2086.0 125:2259.0 128:11243.0 129:56565.0 130:15884.0 131:19215.0 132:6036.0 133:21400.0 134:2092.0 135:4151.0 137:1751.0 138:1492…				0	0.88	125	38	139	108	92	71	93	58	90	121	78	98	75	77	71	72	64	85	53	85	82	109	63	142	21389	22228	85131	24241	27052	7409	15928	18445	26948	18445	19200	21519	12791	19054	20245	21645
513580	871850	298	513580	85:16285.0 86:11999.0 87:5740.0 88:4165.0 89:32173.0 90:7548.0 91:1253.0 92:836.0 93:2782.0 94:3109.0 95:5002.0 96:6602.0 97:5272.0 98:10717.0 99:37814.0 100:39999.0 101:27370.0 102:13698.0 103:55618.0 104:7044.0 105:3256.0 106:2329.0 107:2430.0 108:3394.0 109:3485.0 110:3607.0 111:4971.0 112:5175.0 113:9738.0 114:8971.0 115:15889.0 116:8129.0 117:49338.0 118:3238.0 119:5664.0 120:3630.0 121:1293…				0	0.83	129	155	167	214	126	156	104	102	186	121	116	74	95	166	166	157	153	126	88	179	112	133	136	251	22095	31570	38789	32005	32398	13913	28305	21756	30930	49073	57231	44005	20409	42907	35652	46075
513579	810072	437	513579	85:6456.0 86:7514.0 87:7995.0 88:6780.0 89:18635.0 90:3140.0 91:1207.0 92:1273.0 94:1602.0 95:818.0 96:2233.0 97:2169.0 98:6367.0 99:9724.0 100:7180.0 101:23729.0 102:12658.0 103:104028.0 104:11625.0 105:7082.0 106:2606.0 108:1392.0 109:2817.0 110:957.0 111:5266.0 112:4244.0 113:7030.0 114:4084.0 115:5589.0 116:10196.0 117:103359.0 118:10070.0 119:7425.0 120:1801.0 121:475.0 122:1023.0 123:551.0 …				0	1	134	112	101	105	96	80	90	83	186	139	97	72	99	97	109	89	84	28	74	109	131	160	124	129	28093	46473	33862	35902	34639	45493	36430	34142	39397	34855	37405	29835	31868	36599	32136	33662
513575	882798	300	513575	85:21582.0 86:18271.0 87:21727.0 88:11052.0 89:74800.0 90:7673.0 91:4925.0 92:3379.0 93:5021.0 94:8454.0 95:6948.0 96:7204.0 97:12837.0 98:11648.0 99:35746.0 100:90667.0 101:74402.0 102:36847.0 103:178085.0 104:20022.0 105:11717.0 106:5091.0 107:2278.0 108:4611.0 109:5724.0 110:6184.0 111:15291.0 112:19075.0 113:26202.0 114:12673.0 115:37996.0 116:54473.0 117:182392.0 118:20490.0 119:20942.0 120:…				0	1	326	708	421	540	447	508	378	584	315	299	281	306	299	177	373	343	305	265	275	324	358	347	705	359	166371	250008	123413	241551	259809	192039	188857	192851	203393	214578	204377	183595	230014	216868	139858	201625
513574	911213	377	513574	85:8397.0 86:11014.0 87:12153.0 88:3795.0 89:33265.0 90:14574.0 91:1807.0 92:2272.0 94:3093.0 95:4586.0 96:6864.0 97:2682.0 98:24213.0 99:15655.0 100:30644.0 101:48905.0 102:25950.0 103:165550.0 104:13355.0 105:10515.0 106:2224.0 108:2896.0 109:10401.0 110:3763.0 111:6061.0 112:11299.0 113:18662.0 114:24608.0 115:31393.0 116:90864.0 117:101930.0 118:27691.0 119:18207.0 120:4336.0 121:2169.0 124:2…				0	1	168	353	124	192	158	308	377	264	1157	185	110	157	140	955	84	995	1215	1583	163	701	68	830	207	142	99879	149299	176917	139210	133807	46949	115231	91679	107821	125504	185026	134519	76570	120114	104556	135193
513571	1008971	179	513571	86:300.0 88:323.0 89:3672.0 97:665.0 99:1115.0 100:848.0 102:707.0 103:16998.0 104:3096.0 105:1820.0 106:192.0 110:255.0 111:390.0 112:535.0 113:206.0 114:214.0 115:1426.0 117:12526.0 118:1595.0 119:1473.0 120:801.0 123:130.0 124:221.0 127:566.0 128:146.0 129:8991.0 130:1555.0 131:2207.0 132:688.0 133:4160.0 134:654.0 135:500.0 137:205.0 140:439.0 141:490.0 142:7401.0 143:1518.0 144:924.0 146:241…				0	1	468	334	452	510	333	209	294	118	348	302	355	413	390	279	299	289	303	317	208	363	469	468	261	199	25733	38167	32025	36867	38265	16982	35294	25484	31694	40598	45900	32509	25785	34622	29172	33343
513566	950570	200	513566	85:4436.0 86:1128.0 89:26057.0 90:3333.0 91:3511.0 92:1694.0 94:6603.0 95:1087.0 97:8993.0 98:3698.0 99:6773.0 100:50500.0 101:21556.0 102:18293.0 103:158700.0 104:23431.0 105:9126.0 106:1950.0 108:5185.0 110:4057.0 112:8149.0 113:11911.0 114:21276.0 115:13438.0 116:14758.0 117:110700.0 118:15299.0 119:17255.0 120:2273.0 122:5062.0 123:3572.0 124:5936.0 125:4319.0 126:11858.0 127:4113.0 128:59206…				0	0.96	1949	1925	1703	1938	1966	1783	1476	1512	2124	2150	1628	1807	1766	1559	2119	1696	1584	1716	1327	2499	2422	2310	1765	1991	50865	87345	110212	89165	74089	5631	77742	47965	60820	99613	100160	55862	65838	82177	56106	61674
513558	898820	390	513558	85:7584.0 86:9164.0 87:11989.0 88:2980.0 89:32950.0 90:8148.0 91:4942.0 92:4130.0 93:2074.0 94:1839.0 95:3460.0 96:3649.0 97:4288.0 98:16513.0 99:13311.0 100:24863.0 101:30167.0 102:11878.0 103:85843.0 104:13507.0 105:5973.0 106:4903.0 107:1790.0 108:1042.0 109:4164.0 110:2640.0 111:5679.0 112:4599.0 113:11774.0 114:15140.0 115:17268.0 116:53225.0 117:84658.0 118:16666.0 119:10441.0 120:2167.0 12…				0	0.92	308	585	446	441	340	386	384	595	470	426	320	219	424	390	416	471	460	169	363	197	437	609	529	460	46252	92814	22034	72880	67810	40865	43208	52097	57955	55449	65816	54016	46791	66013	51495	50817
513555	782554	362	513555	85:4937.0 87:6344.0 88:6527.0 89:20873.0 96:3527.0 98:2069.0 99:4916.0 101:18456.0 103:109579.0 104:11637.0 105:6365.0 106:1820.0 111:2376.0 112:3121.0 113:8753.0 114:3261.0 115:9818.0 116:17294.0 117:89518.0 118:7778.0 119:3739.0 124:530.0 127:3047.0 128:60217.0 129:74110.0 130:23345.0 131:24011.0 133:49211.0 134:6899.0 135:3991.0 140:918.0 141:3269.0 142:14186.0 143:15343.0 144:22952.0 145:6615…				0	1	201	138	239	265	238	137	207	114	212	329	196	152	186	84	156	146	80	183	155	191	229	213	204	70	40693	102571	71000	86984	75566	25162	81545	48635	52095	105345	94846	54752	86172	92956	57665	50867
513554	774109	320	513554	85:3468.0 86:5051.0 87:3580.0 88:2351.0 89:11860.0 90:1110.0 95:189.0 99:2656.0 100:4536.0 101:18169.0 102:7366.0 103:33499.0 104:3091.0 105:2961.0 108:281.0 111:2277.0 112:701.0 113:2310.0 115:4027.0 116:11280.0 117:32877.0 118:5166.0 119:555.0 121:266.0 123:126.0 124:237.0 126:661.0 127:1156.0 128:14802.0 129:43010.0 130:33393.0 131:16362.0 132:2768.0 133:25631.0 134:167.0 135:2376.0 140:1032.0…				0	1	150	3643	579	218	1961	3988	4562	1797	1734	688	1593	2033	139	681	2057	545	544	2814	1896	2548	672	1530	1363	506	73590	98879	80162	109924	118147	380658	83212	80754	94576	33326	103597	84810	97093	107032	78489	87669
513553	897377	392	513553	85:21448.0 86:6269.0 87:9382.0 88:5149.0 89:25694.0 91:3659.0 92:2723.0 94:5513.0 95:5532.0 96:14377.0 97:6112.0 98:5954.0 99:12747.0 100:8774.0 101:34182.0 102:20389.0 103:128309.0 104:16485.0 105:7809.0 106:3824.0 107:2412.0 108:6632.0 109:5362.0 110:4753.0 111:8104.0 112:17022.0 113:12901.0 114:2156.0 115:16118.0 116:25074.0 117:78345.0 118:5719.0 119:9415.0 120:3198.0 121:329.0 122:4242.0 123…				0	1	444	848	592	604	507	602	637	872	1306	691	510	351	443	483	675	716	569	497	603	309	689	839	853	718	133752	132485	153882	131969	117528	55185	102466	122262	108297	129882	157091	119887	98977	90505	105619	128697
513552	995322	174	513552	85:719.0 86:56092.0 87:9665.0 88:6625.0 89:13449.0 90:1918.0 91:1384.0 92:304.0 93:1278.0 94:5278.0 95:3205.0 96:3175.0 97:4161.0 100:34395.0 101:15061.0 102:9954.0 103:62276.0 106:2793.0 107:751.0 108:2031.0 110:650.0 111:2238.0 112:9036.0 113:5299.0 114:4301.0 115:4963.0 116:6342.0 117:63104.0 118:9749.0 119:2117.0 120:802.0 121:398.0 122:1128.0 124:1755.0 126:2432.0 127:2747.0 128:4182.0 129:5…				0	1	1206	551	986	1356	685	432	234	649	1981	1914	879	380	1376	1413	1892	1466	1489	296	424	376	1340	1459	659	1183	258608	416106	339142	393028	330621	80302	377447	220058	285850	466119	466331	325037	229745	300099	283755	353089
513551	840376	319	513551	85:14688.0 86:8548.0 87:15167.0 88:11249.0 89:55283.0 90:6830.0 91:1654.0 92:1873.0 94:4952.0 95:1082.0 96:4355.0 97:5532.0 98:4871.0 99:14349.0 100:27435.0 101:46567.0 102:13705.0 103:413563.0 104:39356.0 105:20378.0 106:4560.0 107:1656.0 108:3385.0 109:1602.0 110:2090.0 111:5931.0 112:5624.0 113:16404.0 114:10809.0 115:18736.0 116:18722.0 117:245176.0 118:26324.0 119:19901.0 120:2922.0 121:1641…				0.04	1	871	4572	1374	1694	2974	4779	4422	3969	10630	1186	2437	2601	1642	1080	8085	1215	1445	3123	3125	2219	912	666	2221	1292	91749	202124	141590	187200	169256	58662	145971	110954	129674	214519	193161	129031	163408	174092	126461	122507
513550	942782	463	513550	85:27165.0 86:7138.0 87:11569.0 88:6197.0 89:10208.0 91:6875.0 94:4604.0 95:1818.0 97:2422.0 98:2316.0 99:6863.0 100:52853.0 101:25295.0 102:29294.0 103:108974.0 104:10067.0 105:4008.0 108:3987.0 109:3345.0 110:3064.0 111:9879.0 112:21014.0 113:5874.0 114:7773.0 115:11516.0 116:11274.0 117:46588.0 118:14718.0 119:5565.0 120:2408.0 122:2216.0 123:2913.0 126:4673.0 127:2138.0 128:32599.0 129:96759.…				0	0.96	97	946	118	112	47	188	78	53	86	166	59	59	126	52	73	50	60	60	65	107	130	80	64	160	226912	226943	298642	240426	265374	7948	205625	203485	261472	180360	252068	255363	138526	193820	196502	277403
513549	966056	204	513549	85:16588.0 86:145337.0 87:22851.0 88:22521.0 89:35555.0 90:6332.0 91:4106.0 92:1214.0 93:1688.0 94:15850.0 95:8319.0 96:14073.0 97:7374.0 98:8562.0 99:13385.0 100:91838.0 101:36264.0 102:39939.0 103:160641.0 104:16742.0 105:9758.0 106:4147.0 107:943.0 108:6591.0 109:6251.0 110:7616.0 111:8806.0 112:26031.0 113:15137.0 114:15875.0 115:19452.0 116:24890.0 117:115588.0 118:16981.0 119:11872.0 120:65…				0.04	1	2328	192844	1730	51885	1665	3462	3738	2875	5661	61351	964	1897	1675	3060	3331	3525	3860	2835	3004	2942	57850	2697	1732	3445	654762	1309843	398791	1213702	1265820	452536	608946	792200	1154344	1049480	901494	939318	677599	1135601	996069	866489
513548	896336	287	513548	85:5165.0 86:5785.0 87:5777.0 88:2455.0 89:13170.0 92:266.0 93:1988.0 95:2117.0 96:2515.0 97:2970.0 98:14476.0 99:3444.0 100:22508.0 101:11392.0 103:45044.0 104:2619.0 105:4275.0 107:1856.0 111:3738.0 113:4027.0 114:705.0 115:4329.0 116:7659.0 117:30826.0 118:2110.0 119:3111.0 120:871.0 123:196.0 124:824.0 125:1069.0 126:5764.0 128:2255.0 130:5004.0 131:5359.0 133:15514.0 134:5630.0 135:3354.0 13…				0	0.96	2428	4755	3487	3599	2784	3114	2800	4697	3678	3419	2719	1880	2644	2996	3089	3300	3269	166	3071	1156	3611	3907	4704	3780	168109	411590	299958	330439	276641	222631	339771	192191	195783	426317	355680	189521	316389	307918	234887	203088
513547	538066	244	513547	85:7685.0 86:5196.0 87:3668.0 88:1418.0 89:6325.0 91:24145.0 93:4237.0 95:505.0 97:964.0 101:12603.0 102:6052.0 103:13773.0 104:2355.0 106:696.0 109:1100.0 110:41452.0 111:5446.0 112:6232.0 113:2667.0 114:14915.0 115:8958.0 116:6205.0 117:50360.0 118:10957.0 119:8727.0 120:16342.0 121:1899.0 123:510.0 124:2712.0 126:140869.0 127:14398.0 128:5963.0 129:5481.0 130:32780.0 131:6598.0 132:9979.0 133:…				0	1	1366	973	755	1438	755	796	776	627	782	884	944	540	1571	703	1106	699	1270	774	816	535	1002	1063	752	750	259579	492909	570652	509103	519532	501277	396537	282498	450018	740762	769446	623948	273935	754523	556298	604142
513544	862446	274	513544	85:7480.0 87:3821.0 88:3298.0 89:6716.0 90:2217.0 94:918.0 96:11076.0 97:4690.0 99:17272.0 100:20763.0 101:16527.0 102:18463.0 103:54326.0 104:11250.0 105:2229.0 111:2000.0 113:6319.0 114:5014.0 115:7672.0 116:2798.0 117:42697.0 118:5159.0 119:3493.0 121:222.0 124:954.0 126:1412.0 127:1641.0 128:9809.0 129:15452.0 130:3240.0 131:7761.0 132:2792.0 133:17758.0 134:3982.0 135:760.0 140:309.0 141:183…				0	1	173	394	202	217	151	204	137	150	235	238	174	144	119	90	119	79	126	221	192	194	244	345	189	130	599674	868105	717055	842670	880156	681674	755239	654350	727569	747067	838299	653609	626148	772795	601334	649412
513542	600685	330	513542	85:68723.0 86:30483.0 87:14541.0 88:3598.0 89:7126.0 91:3259.0 92:996.0 93:476.0 94:11884.0 95:5060.0 96:40492.0 97:14514.0 98:29680.0 99:58105.0 101:16400.0 102:21817.0 103:32836.0 104:2852.0 105:6873.0 106:1451.0 107:4141.0 108:21245.0 109:3827.0 110:25644.0 111:4386.0 112:44973.0 113:20251.0 114:25919.0 115:40088.0 116:20033.0 117:111396.0 118:17108.0 119:14739.0 120:943.0 121:2492.0 122:7120.…				0	0.96	3583	10394	7824	12464	8476	12865	7926	12812	3648	1488	2833	4538	4279	3516	12367	5875	5378	5605	6185	1506	2698	3952	6000	4753	1202111	1902588	2212197	1957611	1960203	1463025	1843275	1249270	1995895	2640304	2551865	1946491	1200626	2283727	2345733	2255588
513180	275572	174	513180	86:53949.0 87:3524.0 91:680.0 92:1046.0 93:22937.0 94:1455.0 95:8206.0 96:552.0 98:1097.0 100:186283.0 101:20171.0 102:9579.0 107:123.0 109:295.0 113:1887.0 114:4624.0 115:1791.0 120:781.0 127:786.0 128:532.0 130:4521.0 135:1589.0 136:169.0 140:681.0 147:15603.0 150:1646.0 151:1628.0 154:499.0 156:212.0 158:404.0 169:209.0 172:558.0 174:120395.0 175:18637.0 176:6970.0 184:148.0 225:214.0 230:186.…				0.29	0	35380	45540	40287	52250	51087	55367	40758	44296	19765	42252	34899	34035	48205	21959	34494	39076	50078	31714	28191	32229	69280	31787	11151	47001	5232	3193	4006	4970	3258	4917	4720	5088	4279	4724	5403	3713	5373	3607	3459	4496
513010	161083	116	513010	85:779.0 86:8153.0 87:1317.0 88:984.0 89:317.0 93:571.0 95:1333.0 97:606.0 98:7135.0 99:418.0 100:20500.0 101:1688.0 102:418.0 104:155.0 109:292.0 113:5149.0 114:2697.0 115:1341.0 116:510458.0 117:51522.0 118:18291.0 119:224.0 125:231.0 131:5235.0 132:488.0 142:210.0 148:1851.0 155:97.0 160:75.0 174:2170.0 176:132.0 185:554.0 188:618.0 195:102.0 198:35.0 203:160.0 206:84.0 236:51.0 269:36.0 271:9…				0.5	0	159186	282263	229104	308620	300754	426725	245565	198669	260536	371983	373333	425416	348869	328533	443297	208110	243059	14317	275572	293688	459889	359684	371114	429451	3645	0	3513	8604	7561	4648	5185	7580	8367	10220	9070	7736	9862	334	10931	7982
510278	622595	301	510278	85:3479.0 86:538.0 87:888.0 88:1003.0 89:104.0 93:1097.0 95:874.0 97:1607.0 98:13599.0 99:4053.0 100:2415.0 101:1495.0 102:2252.0 103:4724.0 108:211.0 111:1592.0 112:712.0 114:31641.0 115:5676.0 116:2084.0 117:927.0 124:520.0 127:2613.0 128:887.0 129:1196.0 130:7186.0 131:3152.0 132:799.0 133:2730.0 134:631.0 135:552.0 137:138.0 140:617.0 143:832.0 144:2160.0 147:7953.0 149:3098.0 154:1494.0 156:…				0	0.92	1178	1579	1643	1733	1386	1461	1845	1795	1223	1347	993	857	1198	1271	1444	1091	1518	1007	1237	816	1143	1654	1444	1286	26737	28785	23787	22964	30384	24604	19593	24055	23051	24919	26291	23666	27039	31004	20514	22570
509844	283819	88	509844	87:990.0 88:13731.0 89:402.0 101:3002.0 109:130.0 113:142.0 115:577.0 126:80.0 129:1292.0 141:128.0 143:363.0 144:185.0 159:141.0 160:832.0 173:41.0 201:1455.0 202:166.0 209:76.0				0	0.75	24457	10762	12140	15597	12077	14003	10474	9541	12836	33276	19557	11485	14136	11478	12636	10486	11325	13390	11137	15812	32383	13183	12593	11408	14231	15222	139423	24446	22542	19143	144162	21184	16453	18596	19954	20306	18876	160819	15004	11814
505647	572386	258	505647	85:13762.0 86:6369.0 87:6103.0 88:705.0 89:3216.0 94:6760.0 95:6763.0 96:70635.0 97:8199.0 98:3405.0 99:7278.0 100:15754.0 101:3903.0 102:4142.0 103:13558.0 104:1453.0 105:6069.0 109:187.0 112:2585.0 113:7525.0 114:1272.0 115:2968.0 116:7732.0 117:10089.0 118:2819.0 119:5251.0 120:560.0 122:461.0 123:2559.0 124:9504.0 125:1572.0 126:4657.0 127:1255.0 129:42500.0 131:12225.0 132:1368.0 133:33612.0…				0.04	0.96	78	639	47	299	215	374	283	208	108	456	826	278	757	352	73	585	367	259	178	249	113	133	350	234	774913	1356336	1510227	1502381	1569971	1391231	1146874	812391	1306879	1975811	2047963	1727618	811219	1952567	1521907	1679022
505282	892884	387	505282	85:5163.0 86:1185.0 87:5772.0 88:3846.0 89:61497.0 90:5610.0 91:3400.0 92:816.0 93:1174.0 94:1758.0 95:694.0 96:2091.0 97:4463.0 98:4057.0 99:4275.0 100:6276.0 101:16995.0 102:4976.0 103:130599.0 104:12971.0 105:12442.0 106:2041.0 107:1652.0 108:1347.0 109:1172.0 110:1517.0 111:1872.0 112:1477.0 113:8825.0 114:5853.0 115:8846.0 116:7291.0 117:68167.0 118:6745.0 119:9913.0 120:1127.0 121:2689.0 12…				0.25	0	113	1353	162	294	994	1764	1892	1185	789	243	1671	1072	622	190	363	294	236	1415	508	890	113	106	786	289	373	697	255	642	878	269	544	648	629	666	553	403	373	402	487	611
480041	502310	300	480041	86:3368.0 87:1949.0 88:2084.0 90:1810.0 91:1142.0 92:301.0 96:864.0 97:1744.0 99:1545.0 100:10094.0 101:3213.0 102:1896.0 104:332.0 106:711.0 108:1549.0 110:13479.0 111:3459.0 112:1435.0 113:1810.0 115:2494.0 116:2999.0 117:924.0 118:2777.0 121:622.0 122:721.0 124:205.0 125:878.0 126:208.0 127:864.0 128:4586.0 129:14007.0 130:7131.0 131:2463.0 132:952.0 133:1417.0 134:3454.0 138:886.0 140:2960.0 …				0	0.29	698	427	1040	824	683	498	745	604	513	619	901	403	935	969	1029	553	810	553	723	651	584	484	702	386	846	1292	1116	1465	1844	1247	1199	1035	1230	1259	1387	1365	1247	2020	1291	1378
476050	868426	179	476050	87:3563.0 90:6710.0 91:16661.0 95:2910.0 99:2701.0 102:8159.0 103:12896.0 104:2238.0 105:8239.0 108:882.0 109:1312.0 111:7047.0 115:2845.0 117:7311.0 119:3570.0 121:1760.0 122:397.0 123:437.0 130:18477.0 131:5993.0 133:17918.0 135:7083.0 137:388.0 139:652.0 143:6434.0 144:1561.0 145:4093.0 146:831.0 147:83842.0 148:13765.0 149:27565.0 150:4270.0 151:915.0 159:1603.0 162:119.0 163:6985.0 164:9072.…				0.29	0	9294	2015	4367	9668	2119	10162	2456	1726	604	1170	701	2071	2404	832	607	2102	1504	9266	7095	1302	6099	925	1723	1216	8864	15970	17764	15240	15623	7651	12631	9046	15813	20182	23861	20045	8298	20156	17745	19637
474148	317255	148	474148	87:173.0 91:26787.0 92:2262.0 93:1778.0 94:3596.0 108:538.0 113:240.0 117:5669.0 120:12116.0 122:671.0 126:192.0 127:248.0 128:1590.0 132:455.0 136:98.0 142:182.0 148:81281.0 149:5566.0 150:3697.0 151:599.0 162:297.0 163:7305.0 164:139.0 165:176.0 181:226.0 183:118.0 201:559.0 211:665.0 214:97.0 215:613.0 216:157.0 231:169.0 241:105.0 245:46.0 246:180.0 255:347.0 256:155.0 270:107.0 271:70.0 317:…				0.5	0	19097	117431	23589	4485	71932	135336	112625	54547	84261	34511	58877	78271	49884	43713	95230	29054	34923	92653	61314	53936	22886	74263	46000	25966	16607	12012	15814	20156	17768	15033	12629	15556	17042	16617	18184	19246	13920	19651	16592	18275
474043	766328	174	474043	85:1008.0 86:23725.0 87:2048.0 88:1118.0 96:962.0 97:921.0 98:1090.0 99:1124.0 100:11249.0 101:1914.0 102:2019.0 103:1455.0 104:268.0 108:710.0 110:654.0 111:190.0 112:810.0 113:753.0 114:1627.0 116:1269.0 117:2908.0 118:562.0 122:152.0 123:488.0 124:846.0 126:1355.0 127:698.0 128:1828.0 129:1643.0 130:3890.0 131:2123.0 132:542.0 133:3146.0 134:442.0 136:569.0 140:1640.0 141:698.0 142:1508.0 144:…				0.25	0.42	1377	1492	1164	1458	1026	1257	1480	2160	2765	5075	1980	810	3012	4370	3147	3937	3247	952	853	896	5751	2770	1279	2153	71630	123840	50340	117831	109198	239476	95934	77377	96189	154195	75389	76562	150403	116454	113100	80121
471797	446789	351	471797	86:4816.0 87:12825.0 88:1484.0 95:419.0 96:567.0 100:7120.0 101:6269.0 102:2427.0 104:911.0 105:2149.0 106:206.0 113:1854.0 115:2291.0 116:1330.0 117:8305.0 119:1736.0 120:165.0 131:6295.0 132:8093.0 133:5022.0 141:903.0 144:803.0 145:280.0 147:50894.0 148:6059.0 149:7035.0 150:404.0 158:704.0 159:94.0 160:3273.0 161:1803.0 162:965.0 163:391.0 164:221.0 166:148.0 168:160.0 189:2525.0 190:1460.0 1…				0.25	0.21	3103	771	1725	1965	797	460	656	733	1009	6727	850	418	773	6925	977	568	572	656	477	426	9669	1611	978	883	516	553	502	708	779	1194	442	549	579	634	747	642	533	793	619	525
471794	192034	140	471794	85:1452.0 86:1261.0 90:110873.0 91:5208.0 93:1042.0 96:6283.0 97:63916.0 98:2217.0 102:922.0 103:3875.0 105:2560.0 106:990.0 108:4165.0 110:61162.0 112:45602.0 118:1480.0 120:2636.0 126:1993.0 128:10234.0 137:1682.0 140:665814.0 141:37200.0 142:1928.0 144:162.0 145:535.0 146:342.0 147:5383.0 148:1128.0 152:164.0 153:1986.0 155:709.0 159:336.0 163:973.0 172:451.0 182:105.0 184:269.0 187:124149.0 1…				0.46	0.04	82000	144868	85718	104254	121282	187439	113438	70500	39376	157609	93577	154655	77906	75714	85420	75871	60810	98587	93151	133225	96984	98972	22826	117496	815	225	866	707	572	692	799	971	771	796	737	831	129266	724	434	836
471696	304237	110	471696	86:13631.0 89:2315.0 90:1601.0 91:6152.0 92:3166.0 95:684.0 98:3435.0 100:1906.0 106:2736.0 107:2615.0 109:1695.0 110:96993.0 111:3989.0 114:910.0 116:7952.0 118:7284.0 120:1481.0 126:5085.0 127:42259.0 128:3414.0 130:6165.0 131:1110.0 132:456.0 134:80928.0 135:5382.0 136:6981.0 137:1490.0 138:352.0 139:100.0 140:1466.0 144:675.0 151:351.0 156:410.0 158:69.0 166:217.0 167:315.0 168:101.0 178:279.…				0.33	0.63	1913	2622	1889	2105	2610	2741	2511	1781	1868	1552	2248	1090	2696	2060	3491	2204	2370	3282	2420	2644	3721	3425	1855	2527	2977	3585	8189	9223	6512	3349	5829	4448	4032	2999	10947	9946	3020	1427	2623	807
470902	367915	102	470902	85:178361.0 86:5545563.0 87:929902.0 92:7308.0 95:24880.0 97:8396.0 98:4625.0 99:140998.0 100:3339245.0 101:792657.0 102:958895.0 103:307734.0 105:154489.0 108:592.0 111:9799.0 113:224454.0 114:183610.0 115:311935.0 116:467263.0 117:1054474.0 119:384040.0 120:60281.0 121:33976.0 124:5627.0 125:338.0 128:28699.0 130:948860.0 131:1154471.0 132:297453.0 133:2576143.0 135:110714.0 139:4227.0 141:3001…				0	0.46	101914	69512	115174	157186	102845	82711	89748	102923	113050	174003	159540	69548	147982	101887	118169	117575	118676	99969	129101	69546	104531	105583	105180	109829	589734	608967	433941	646829	753815	573781	327738	49404	592363	328912	636570	344096	532763	151087	304771	379457
425777	598029	266	425777	86:279.0 89:1549.0 90:108.0 97:236.0 104:250.0 107:102.0 112:29.0 115:601.0 121:637.0 125:93.0 126:437.0 133:1020.0 134:207.0 135:670.0 137:619.0 141:121.0 147:878.0 149:314.0 162:105.0 163:173.0 164:17.0 166:94.0 170:56.0 178:265.0 179:58.0 180:45.0 181:233.0 192:60.0 193:398.0 194:68.0 195:436.0 196:68.0 197:71.0 206:15.0 209:73.0 210:97.0 211:163.0 223:678.0 225:183.0 226:62.0 235:91.0 236:46.…				0.25	0.17	5032	1126	3336	2317	313	1107	1023	1222	1514	43986	4808	541	2096	2961	1351	1227	793	618	2999	219	4003	2201	2079	1670	2222	2694	3191	2731	2808	1414	2566	2245	3013	3221	382	2752	1961	3015	3253	110
424986	1017981	311	424986	85:24202.0 86:2192.0 87:3049.0 88:1461.0 89:4568.0 91:11438.0 93:9222.0 94:10613.0 95:70514.0 96:29306.0 97:31867.0 98:19333.0 99:15742.0 100:8279.0 101:9774.0 102:3356.0 103:43672.0 104:5148.0 107:4810.0 108:4169.0 109:27032.0 110:8478.0 111:14086.0 112:6284.0 113:17407.0 114:2949.0 115:10093.0 116:10107.0 117:4478.0 120:1685.0 121:5523.0 122:2865.0 123:10100.0 124:4895.0 125:2790.0 126:2994.0 1…				0.21	0.04	8883	176	13718	11872	14105	11132	12460	10604	7351	429	17168	8195	13568	8093	16115	8101	11931	15489	6530	20322	20801	9104	12154	182	119	11497	158	226	133	154	111	110	158	115	170	158	158	171	99	232
423461	561979	158	423461	86:179.0 99:101.0 100:354.0 101:326.0 103:203.0 109:231.0 110:116.0 113:90.0 115:256.0 116:180.0 117:143.0 126:179.0 127:341.0 128:147.0 140:94.0 141:235.0 142:401.0 144:180.0 147:253.0 148:455.0 149:611.0 150:126.0 156:46.0 158:6440.0 159:860.0 160:271.0 170:202.0 171:79.0 172:79.0 183:52.0 185:83.0 189:51.0 192:103.0 198:46.0 199:1168.0 200:232.0 209:109.0 220:35.0 227:386.0 228:78.0 232:81.0 2…				0	0.29	1018	1249	1506	1170	705	872	992	943	2605	1423	1283	961	1293	1282	1382	1417	1576	1205	1250	1002	997	693	1614	1083	12110	27375	20189	29318	29483	10586	19316	22398	20032	25284	27634	23904	19148	32417	23423	23877
422827	1249582	311	422827	86:79.0 89:346.0 90:42.0 91:1401.0 92:251.0 93:1414.0 94:908.0 95:8446.0 97:3164.0 98:1861.0 100:765.0 102:105.0 103:4801.0 105:235.0 106:98.0 107:91.0 109:2643.0 112:457.0 123:1090.0 125:175.0 127:2316.0 129:39052.0 130:1251.0 133:207.0 140:120.0 142:914.0 143:737.0 149:112.0 151:202.0 155:2924.0 156:636.0 157:84.0 158:239.0 159:115.0 164:82.0 165:146.0 169:268.0 170:465.0 171:297.0 173:46.0 174…				0.75	0	176858	158273	198226	179236	191604	198085	136731	136920	162146	204721	184311	151940	180431	120873	192718	150447	163472	181880	175229	184002	180460	160373	156693	183720	222	466	211	313	400	404	154	171	354	263	338	339	199	452	260	256
421695	494965	269	421695	86:2788.0 92:509.0 98:2750.0 100:6069.0 105:362.0 111:788.0 112:2103.0 114:695.0 115:667.0 124:399.0 127:1376.0 130:351.0 142:1277.0 144:6643.0 145:1068.0 147:1279.0 148:120.0 151:93.0 153:949.0 154:430.0 158:1887.0 159:55.0 166:419.0 171:177.0 172:239.0 174:1717.0 179:351.0 180:551.0 181:893.0 182:674.0 183:913.0 187:100.0 195:579.0 196:743.0 197:250.0 199:520.0 200:459.0 210:110.0 211:476.0 212…				0	0.42	209	177	143	149	100	207	109	194	496	292	372	199	403	367	631	410	99	153	126	182	176	304	224	205	2817	3398	3060	4089	5027	3149	2922	2647	3139	3860	4418	3577	1359	2403	3736	2200
417964	852910	378	417964	85:340.0 86:263.0 87:422.0 88:251.0 89:2154.0 90:193.0 92:114.0 94:154.0 96:395.0 97:293.0 98:1843.0 99:886.0 100:833.0 101:1571.0 102:833.0 103:3896.0 104:324.0 105:408.0 106:113.0 109:169.0 110:38.0 112:134.0 113:333.0 114:106.0 115:527.0 116:1221.0 119:250.0 120:143.0 121:53.0 123:35.0 124:96.0 125:49.0 126:224.0 127:171.0 128:376.0 129:4184.0 130:1063.0 131:1747.0 132:470.0 133:2579.0 134:403…				0	0.92	117	294	87	113	99	68	93	100	181	99	136	85	128	70	273	136	90	108	100	144	125	312	159	125	57413	81934	47684	65218	52796	57247	62587	56312	48563	59316	77520	57096	78491	75012	44290	47737
417666	1021711	179	417666	94:66.0 124:40.0 142:73.0 147:648.0 151:64.0 161:93.0 177:218.0 179:13357.0 180:2076.0 181:512.0 209:91.0 219:250.0 220:26.0 222:75.0 234:23.0 242:22.0 250:49.0 253:69.0 265:132.0 273:19.0 275:51.0 277:36.0 279:76.0 293:42.0 297:28.0 307:55.0 308:23.0 310:19.0 322:20.0 323:35.0 328:36.0 335:26.0 337:12.0 353:17.0 367:27.0 369:41.0 383:31.0 395:96.0 396:32.0 409:15.0 410:20.0 411:46.0 412:28.0 413…				0	0.25	318	286	453	409	480	436	256	454	527	539	467	314	319	479	466	366	491	497	383	363	669	595	529	425	1629	2101	1354	2075	1750	724	1876	1256	1857	1742	2356	1364	1245	1656	1290	1875
414449	167014	147	414449	88:2014.0 101:2123.0 102:1586.0 103:16098.0 104:1098.0 105:1815.0 131:2422.0 132:353.0 133:3748.0 143:244.0 147:80160.0 148:11736.0 149:5834.0 150:609.0 191:6602.0 192:1034.0 193:227.0				0	0.29	8444	5759	2903	0	15835	11402	15578	19748	3830	0	0	22618	4672	7459	14306	14679	15724	9603	0	13164	11805	826	3201	11123	78715	19083	161321	57019	11200	43063	171174	181118	155568	60241	57978	86642	208794	57459	15144	84097
413547	757817	348	413547	85:133.0 86:135.0 89:1116.0 94:67.0 95:136.0 99:78.0 101:429.0 102:93.0 103:4628.0 104:262.0 105:182.0 107:91.0 108:80.0 109:63.0 112:93.0 113:174.0 114:137.0 115:302.0 117:2704.0 118:117.0 119:252.0 129:2932.0 130:337.0 131:606.0 132:77.0 133:1981.0 135:152.0 138:23.0 140:37.0 141:111.0 142:421.0 143:806.0 144:1086.0 145:43.0 146:67.0 147:6666.0 148:871.0 149:410.0 154:44.0 155:46.0 157:1321.0 1…				0	0.38	44	82	43	122	80	51	45	116	261	113	106	98	115	64	179	56	50	88	120	65	112	375	123	82	266	2033	1657	2211	1876	375	1636	326	1269	2571	2378	1518	748	2322	1681	1561
408446	624095	157	408446	85:1022.0 86:423.0 87:1138.0 89:3324.0 95:158.0 97:449.0 98:136.0 99:1419.0 101:3518.0 102:924.0 103:12596.0 104:1243.0 105:2026.0 111:1254.0 112:122.0 113:1288.0 114:525.0 115:1301.0 116:968.0 117:8569.0 118:773.0 119:1294.0 125:136.0 127:661.0 129:8983.0 130:1039.0 131:4648.0 132:796.0 133:9493.0 134:1381.0 135:584.0 137:71.0 142:788.0 143:3071.0 144:541.0 147:35811.0 148:5494.0 149:4530.0 150:…				0	0.25	40309	18738	32980	41540	22663	17358	15751	21969	45709	47834	17619	14508	18691	32365	51615	31744	39964	13911	15910	15591	40228	59145	20110	43838	80597	87847	83343	87679	94671	562736	74276	61919	87129	89616	91842	78973	84752	90492	87445	74529
407347	783921	376	407347	86:1846.0 87:1588.0 88:909.0 89:3340.0 90:636.0 93:398.0 94:216.0 95:360.0 98:318.0 99:1367.0 100:2899.0 101:3771.0 102:1087.0 103:18782.0 104:1795.0 105:1119.0 109:329.0 111:346.0 112:464.0 113:1014.0 115:2021.0 116:1245.0 117:11851.0 118:1315.0 119:1845.0 123:119.0 125:132.0 126:299.0 129:14341.0 130:3055.0 131:3233.0 132:1147.0 133:5246.0 134:1458.0 137:157.0 138:286.0 140:246.0 142:7191.0 143…				0	0.96	119	71	93	95	152	94	71	125	93	206	138	132	79	141	102	72	73	72	84	130	171	122	187	137	13005	18524	15458	19652	16208	3623	17855	16197	4550	21446	9225	13726	24670	22849	8989	11733
407259	851484	117	407259	85:801.0 86:580.0 87:1639.0 89:10042.0 91:2001.0 92:584.0 93:675.0 95:1199.0 96:971.0 99:4683.0 101:8278.0 102:4700.0 103:60913.0 104:6594.0 113:6519.0 114:879.0 115:5945.0 116:2706.0 117:151556.0 118:14020.0 119:6761.0 120:1149.0 122:229.0 124:1485.0 127:1291.0 128:4392.0 129:43317.0 130:974.0 131:12913.0 132:3070.0 133:21888.0 134:3288.0 135:2840.0 138:458.0 140:3315.0 141:2925.0 142:20161.0 14…				0	1	8835	14786	14996	15651	16205	17588	14407	15234	17392	18378	17505	10342	19279	13083	17012	14743	18458	8619	9779	11603	12409	13791	13915	16167	247815	850200	343963	776829	711911	272085	519982	512270	593967	840961	670389	495536	664284	719905	545999	215796
407159	869404	322	407159	85:5823.0 86:1468.0 87:5878.0 88:1907.0 89:11130.0 90:1390.0 94:1148.0 95:758.0 96:4393.0 98:2933.0 99:2903.0 100:3824.0 101:5339.0 102:1527.0 103:44808.0 104:10066.0 105:3707.0 106:874.0 107:558.0 108:604.0 109:556.0 110:685.0 111:286.0 112:1373.0 113:2774.0 114:1596.0 115:1708.0 116:2110.0 117:35494.0 118:1249.0 119:2407.0 120:531.0 122:551.0 124:782.0 125:451.0 126:728.0 128:3195.0 129:43283.0…				0	0.96	109	312	101	88	89	121	94	113	170	111	75	127	158	103	190	116	74	173	103	152	107	215	158	213	9958	20355	11724	19736	21991	15106	13931	11206	15988	17249	13562	12343	11928	17412	13452	15218
407011	829016	350	407011	86:3692.0 89:32381.0 90:5114.0 93:1731.0 94:3514.0 95:2543.0 97:5006.0 98:5390.0 102:16434.0 103:30457.0 104:13446.0 105:3216.0 106:2622.0 107:1268.0 108:2358.0 109:4506.0 110:1703.0 111:7548.0 112:4020.0 113:10800.0 114:6649.0 115:2667.0 116:48496.0 117:46375.0 120:880.0 121:1104.0 122:1057.0 123:435.0 126:2801.0 128:24149.0 129:75334.0 131:42079.0 132:4610.0 133:9018.0 134:15107.0 135:10212.0 1…				0	0.83	81	496	105	71	140	92	43	87	601	108	80	187	82	92	284	86	80	71	105	88	106	567	110	117	1432947	1600561	1651011	1338696	1278636	1175086	1412935	1546405	1687115	1462718	1709266	1036629	1501311	1425251	1532505	1366571
406909	486807	258	406909	85:87358.0 86:86218.0 88:20393.0 89:12473.0 90:1499.0 91:661.0 92:2203.0 93:9812.0 94:54894.0 95:11114.0 96:20925.0 97:20412.0 98:72059.0 99:105622.0 100:236397.0 101:41547.0 102:59708.0 103:95164.0 104:13156.0 105:50935.0 106:7607.0 107:10402.0 108:60256.0 109:7825.0 110:36813.0 112:258093.0 113:94861.0 114:92767.0 115:107348.0 116:29489.0 117:212311.0 118:36894.0 119:48170.0 120:9078.0 121:6968…				0	0.38	209526	211887	187832	151878	82789	287286	238881	160695	182629	204198	114440	178210	195001	361592	150015	220144	183402	157918	115614	117707	249034	105910	120393	99116	1935322	2053567	2092873	2044929	2251735	3277440	1985437	2166073	2226316	2171419	2186234	1795516	2222913	2090375	1936321	1906986
406883	752555	158	406883	85:1218.0 86:1547.0 88:592.0 89:2894.0 92:336.0 94:479.0 95:172.0 96:549.0 97:389.0 98:594.0 99:1202.0 100:2698.0 101:4069.0 102:1921.0 103:10745.0 104:832.0 105:1239.0 106:117.0 109:444.0 110:323.0 113:1086.0 114:1135.0 115:1577.0 116:2005.0 117:11484.0 118:1498.0 119:1328.0 120:206.0 122:217.0 127:705.0 128:806.0 129:12291.0 130:2230.0 131:3024.0 132:460.0 133:7039.0 134:1231.0 135:653.0 140:27…				0	0.46	1226	1118	1126	1402	878	1132	968	604	641	266	757	834	1319	599	721	539	575	1685	1575	1495	902	572	1181	692	25252	15574	16939	30369	34484	33588	17818	34471	27787	3650	33319	26809	23898	34765	22867	26930
406882	850155	314	406882	85:1166.0 86:581.0 87:652.0 88:646.0 89:3667.0 91:1419.0 92:527.0 93:775.0 95:2074.0 97:338.0 98:1442.0 101:2867.0 102:1514.0 103:12316.0 104:1397.0 106:494.0 107:2693.0 108:879.0 109:504.0 110:552.0 111:926.0 115:1559.0 117:11891.0 118:1358.0 119:1597.0 120:61.0 121:323.0 122:147.0 123:393.0 124:186.0 125:206.0 126:770.0 127:735.0 128:440.0 129:14741.0 130:2009.0 131:3990.0 132:511.0 133:7823.0 …				0	0.88	1069	647	356	266	269	139	218	181	1538	1451	1555	366	188	2647	375	1281	1377	256	138	195	308	220	271	1464	1299	2304	1483	2915	2763	1652	2010	1922	2522	2287	2603	2117	1470	1742	2125	2003
406869	931292	332	406869	85:4677.0 86:2097.0 87:2737.0 88:1660.0 89:8386.0 90:1658.0 91:2189.0 92:1313.0 93:578.0 94:1896.0 95:2045.0 96:2310.0 97:1233.0 98:1885.0 99:4038.0 100:3276.0 101:10829.0 102:3327.0 103:24800.0 104:2565.0 105:2345.0 106:1489.0 107:1930.0 108:2001.0 109:559.0 110:1461.0 111:1956.0 112:3125.0 113:4420.0 114:1638.0 115:4066.0 116:6233.0 117:16500.0 118:3542.0 119:2325.0 120:1006.0 121:643.0 122:308…				0	0.75	162	251	283	254	256	202	207	217	291	298	325	232	417	263	299	205	237	221	153	221	154	261	326	213	15231	40561	4529	36498	37802	6389	13333	18099	33594	28116	26248	28941	20948	26435	27758	22836
406860	767204	303	406860	85:2326.0 87:1793.0 88:104.0 89:9969.0 90:949.0 91:1172.0 92:541.0 94:2653.0 95:795.0 96:3877.0 98:1836.0 99:2961.0 100:5267.0 101:10023.0 102:4681.0 103:26583.0 104:3462.0 105:2944.0 107:248.0 108:1560.0 109:1592.0 110:118.0 111:356.0 112:1653.0 113:3896.0 114:2744.0 115:5921.0 116:3726.0 117:23755.0 118:3489.0 119:3282.0 120:379.0 122:527.0 124:750.0 125:597.0 126:1061.0 127:1618.0 128:6637.0 1…				0	0.58	109	132	93	129	120	64	105	84	130	157	91	69	142	132	187	114	192	200	106	151	151	95	93	127	6369	12173	6589	10798	13313	4665	8297	8411	7368	8682	10622	9434	8991	6461	7742	8853
406853	812814	377	406853	85:3481.0 87:3122.0 89:6608.0 91:885.0 94:498.0 96:461.0 97:579.0 98:666.0 99:1884.0 100:3101.0 101:7211.0 102:3022.0 103:21311.0 104:1897.0 105:2136.0 106:280.0 107:279.0 108:202.0 109:1178.0 110:638.0 111:1415.0 112:1414.0 113:2469.0 114:1684.0 115:3428.0 116:4379.0 117:47075.0 118:6365.0 119:2573.0 120:420.0 122:124.0 123:286.0 124:620.0 125:441.0 126:547.0 127:1594.0 128:3032.0 129:21318.0 13…				0	1	116	261	96	79	123	117	97	41	157	111	73	93	106	67	249	83	71	90	71	180	110	319	101	70	119748	197250	130718	171824	154281	429157	168156	141852	167838	175189	195851	130625	153826	146884	132677	152525
406852	814664	303	406852	85:855.0 86:1299.0 87:2003.0 88:1006.0 89:3201.0 90:674.0 94:1897.0 96:964.0 98:737.0 99:1950.0 100:1822.0 101:2191.0 102:613.0 103:19463.0 104:1896.0 105:962.0 108:798.0 109:579.0 111:483.0 112:635.0 113:1058.0 114:1196.0 115:1483.0 117:17509.0 118:1856.0 119:1231.0 121:420.0 124:372.0 125:401.0 126:462.0 127:1137.0 128:734.0 129:16076.0 130:1612.0 131:3679.0 132:747.0 133:9473.0 134:1229.0 135:…				0	0.71	171	206	125	163	119	118	102	93	140	167	118	135	107	104	106	129	151	74	183	129	168	105	88	166	8480	22531	13468	19834	21771	11445	16743	7833	11880	16842	17957	9977	16136	18406	13808	8169
406846	506983	202	406846	85:8013.0 86:8689.0 87:1814.0 88:990.0 89:10371.0 90:2684.0 94:1921.0 95:2039.0 96:3667.0 97:2575.0 98:4681.0 99:5927.0 100:22950.0 101:5057.0 102:9047.0 105:748.0 107:279.0 110:989.0 111:650.0 112:5486.0 113:1502.0 117:8369.0 118:3948.0 119:2081.0 123:606.0 124:571.0 125:1091.0 126:11970.0 127:1703.0 128:3268.0 129:4831.0 130:4216.0 131:2506.0 132:3602.0 133:8815.0 134:1287.0 135:783.0 140:3447.…				0	0.83	5842	733	1558	1860	838	1141	581	711	3409	5117	866	990	1089	3023	1525	892	1160	954	977	842	4887	1812	1289	650	72029	32200	85497	50493	40908	161076	115911	86782	90889	94361	87623	86317	124661	56267	39176	79209
406845	811526	350	406845	85:5109.0 86:3114.0 87:6868.0 88:4488.0 89:17769.0 90:3490.0 91:2274.0 92:727.0 94:2207.0 95:1292.0 96:2236.0 97:2046.0 98:3583.0 99:6796.0 100:8174.0 101:22847.0 102:10359.0 103:93413.0 104:9435.0 105:5501.0 106:1081.0 107:972.0 108:1229.0 109:2904.0 110:700.0 111:3680.0 112:1855.0 113:6927.0 114:2990.0 115:9375.0 116:17410.0 117:48313.0 118:6634.0 119:4936.0 120:1389.0 121:1038.0 122:621.0 124:…				0.13	1	146	432	50	145	232	108	139	96	299	141	188	290	82	49	346	84	92	167	153	499	157	754	182	121	331113	583007	352433	470322	466666	827153	464901	372207	486951	517418	564951	389334	390499	431229	396375	443863
406704	818215	274	406704	85:383.0 86:306.0 89:133.0 94:23.0 101:126.0 102:48.0 103:976.0 106:22.0 113:64.0 115:145.0 117:553.0 124:30.0 133:140.0 134:51.0 142:259.0 144:194.0 145:31.0 147:1909.0 148:275.0 149:207.0 150:21.0 154:29.0 155:43.0 156:73.0 166:19.0 168:20.0 172:65.0 182:21.0 185:41.0 187:29.0 191:144.0 192:35.0 203:21.0 205:83.0 217:334.0 218:43.0 219:18.0 231:58.0 232:21.0 234:20.0 238:14.0 241:39.0 252:36.0 …				0	0.83	95	305	91	149	142	185	183	90	206	215	118	142	96	95	137	132	80	82	118	139	249	192	93	139	15220	24867	16964	18680	20279	19274	16229	20039	18622	16140	16545	13791	20396	18967	13908	14862
404012	486090	111	404012	89:5155.0 90:767.0 97:17953.0 98:11776.0 99:5053.0 101:8464.0 102:6054.0 103:46827.0 104:5016.0 105:2854.0 107:373.0 109:856.0 111:99516.0 112:10076.0 115:4665.0 116:4765.0 117:6061.0 118:1329.0 119:1647.0 120:351.0 123:372.0 125:416.0 127:1449.0 128:3717.0 130:9192.0 132:1908.0 134:2573.0 135:1248.0 136:279.0 137:62.0 140:11591.0 141:4516.0 142:5261.0 144:15697.0 145:2108.0 146:1325.0 147:115909…				0.17	0.42	62543	145909	88756	64339	12451	152404	107475	90447	117135	72424	79906	80831	140801	114544	115583	128889	101492	75350	53674	69159	58074	53224	69194	70624	58556	69570	50910	70171	76877	36401	54471	68805	64419	72774	74697	58356	91264	79557	70705	59686
403811	406959	242	403811	85:153.0 86:1426.0 88:1025.0 89:766.0 90:146.0 94:124.0 95:255.0 96:385.0 97:1264.0 98:505.0 99:2150.0 100:5004.0 101:1015.0 102:3806.0 103:503.0 104:223.0 106:190.0 109:239.0 110:2700.0 111:592.0 112:272.0 113:380.0 114:1593.0 115:3472.0 116:1839.0 118:111.0 120:316.0 121:97.0 122:3433.0 123:233.0 128:1083.0 129:1103.0 130:2937.0 131:314.0 132:214.0 134:1096.0 136:84.0 138:114.0 139:199.0 142:86…				0.33	0	1739	1798	1580	2083	1852	1384	1403	1555	1936	2215	1344	1010	1805	1618	2388	1391	1397	1180	1250	747	2389	2446	1752	1851	5934	9068	4591	9837	10205	6177	4436	4961	4606	6366	5821	4042	5250	10562	8648	4989
401144	912175	91	401144	86:111.0 87:105.0 88:228.0 89:910.0 90:147.0 91:23551.0 92:1756.0 98:49.0 99:35.0 101:366.0 102:553.0 103:1307.0 104:493.0 105:3693.0 106:319.0 108:25.0 113:79.0 114:30.0 115:1560.0 116:234.0 117:68.0 126:226.0 127:1464.0 128:3959.0 129:13230.0 130:1471.0 131:72.0 137:34.0 139:109.0 141:61.0 150:110.0 151:192.0 152:414.0 153:75.0 162:19.0 163:110.0 164:142.0 165:795.0 166:108.0 167:32.0 168:30.0 …				1	0	87067	100851	96297	118132	108140	80235	78822	82141	82518	123155	82783	72687	105158	66859	85082	70804	100330	83118	84647	77915	81498	91730	108230	102462	15115	21977	13295	20024	20996	11765	12376	14590	18304	18490	23725	17938	16923	19508	16133	20712
401104	768168	243	401104	85:8332.0 86:1003.0 87:4125.0 88:1138.0 89:11316.0 90:1662.0 91:2543.0 92:709.0 93:896.0 94:789.0 95:1377.0 96:918.0 97:2575.0 98:2364.0 99:6219.0 100:1063.0 101:15368.0 102:2742.0 103:29936.0 104:2720.0 105:3987.0 106:1413.0 107:2784.0 108:800.0 109:20481.0 110:1637.0 111:6778.0 112:1047.0 113:6435.0 114:1380.0 115:7492.0 116:7972.0 117:19439.0 118:2451.0 119:5942.0 120:924.0 121:4728.0 122:567.…				0.63	0	1107	5996	1596	1323	884	10217	2530	3720	3298	2514	4235	4291	4872	2378	4462	2669	2969	4962	2900	79750	1521	2624	496	1941	2151	2386	1871	3071	3464	3872	1616	1888	2541	1896	2888	2170	2591	2628	2104	2294
396036	497470	202	396036	85:1417.0 86:1866.0 88:160.0 89:782.0 90:311.0 92:32.0 94:72.0 95:268.0 99:1118.0 100:7911.0 101:1440.0 102:8090.0 103:2850.0 112:1311.0 114:365.0 115:1821.0 116:1728.0 117:2760.0 118:284.0 119:229.0 121:143.0 122:100.0 126:236.0 127:151.0 128:549.0 129:1692.0 130:1263.0 132:928.0 133:4109.0 134:502.0 135:380.0 136:77.0 139:217.0 142:1625.0 144:2330.0 146:452.0 150:302.0 152:33.0 158:27630.0 159:…				0.29	0.88	5864	2554	2549	3052	1821	2593	1791	2822	7947	6520	1553	1755	1703	6068	4093	1680	492	1966	920	1890	6530	3440	2947	2672	90725	26559	143182	79344	28271	160284	158338	91788	107435	97322	103325	87338	139264	55779	35874	96492
395390	871010	378	395390	85:1183.0 86:500.0 87:985.0 88:533.0 89:2517.0 90:313.0 92:82.0 94:457.0 95:920.0 97:1411.0 98:1288.0 99:10007.0 100:3319.0 101:3825.0 102:2068.0 103:7621.0 104:1121.0 105:698.0 106:231.0 108:243.0 109:476.0 110:527.0 111:1331.0 112:887.0 113:1707.0 114:652.0 115:1707.0 116:2509.0 117:9212.0 118:904.0 119:1083.0 120:209.0 122:181.0 124:347.0 125:581.0 126:429.0 127:640.0 128:1098.0 129:11685.0 13…				0	1	82	176	113	132	108	84	49	63	308	86	168	99	89	145	247	96	99	103	69	188	90	289	86	147	362405	380018	337365	333590	328448	204730	309224	352397	265484	384417	423858	322952	337461	338380	319046	360726
395386	951493	273	395386	85:915.0 86:259.0 88:586.0 89:4438.0 90:529.0 91:597.0 94:940.0 98:645.0 99:1633.0 100:2210.0 101:2556.0 102:948.0 103:21429.0 104:1914.0 105:1823.0 106:509.0 107:1065.0 108:418.0 111:515.0 112:866.0 113:688.0 114:593.0 115:2585.0 116:3793.0 117:15428.0 118:1880.0 119:1404.0 120:244.0 124:655.0 125:127.0 126:1605.0 127:823.0 128:2980.0 129:12279.0 130:1819.0 131:6492.0 133:7327.0 134:1163.0 135:1…				0	0.5	104	899	450	585	671	983	985	686	452	774	668	497	674	398	370	463	452	769	694	154	137	253	597	590	137567	344867	232069	328627	288259	44129	264155	158998	240231	371172	334059	219412	224907	287847	225088	229948
395356	379083	99	395356	85:7387.0 86:9413.0 88:6121.0 89:4493.0 90:602.0 94:2093.0 96:652.0 97:11996.0 98:3973.0 99:416030.0 100:33489.0 101:12102.0 102:1834.0 103:6240.0 104:247.0 111:8773.0 112:43072.0 113:5254.0 114:1996.0 115:1556.0 116:3768.0 117:6157.0 118:1088.0 125:42.0 128:1465.0 129:339.0 130:8348.0 132:709.0 141:633.0 142:1590.0 144:3651.0 145:483.0 146:414.0 154:53.0 156:507.0 158:1762.0 159:438.0 160:6066.0…				0.96	1	165612	1448864	302183	183075	765316	1415666	1209569	731601	787709	55691	327235	774836	341761	300754	856202	368136	452959	769591	341114	415516	189095	629392	537637	313274	248372	176642	178869	143861	135851	173444	171912	170139	216146	185956	240707	129833	187054	140088	128428	211729
395318	458000	113	395318	87:593.0 88:189.0 89:505.0 91:636.0 92:1103.0 93:286.0 96:385.0 97:3724.0 98:5678.0 99:1049.0 100:890.0 101:115.0 103:1147.0 105:371.0 106:79.0 107:192.0 109:179.0 110:504.0 111:1558.0 112:488.0 113:32554.0 114:2354.0 115:1053.0 116:354.0 117:1626.0 118:223.0 119:1871.0 120:218.0 125:418.0 126:6371.0 127:6434.0 128:524.0 130:1057.0 131:612.0 133:8184.0 134:1228.0 135:866.0 137:158.0 138:144.0 139…				0.63	0	4967	13011	8106	3940	11905	8765	5970	12265	10046	2875	1214	5240	9826	9252	10624	8686	11377	4346	1447	2551	7781	9274	3996	19278	1208	1450	851	1328	1741	2709	1145	1384	1077	1352	1336	1274	2095	1827	1407	1307
390398	402432	138	390398	93:293.0 94:342.0 95:350.0 96:942.0 97:3811.0 98:17190.0 99:690.0 101:386.0 106:126.0 108:530.0 109:477.0 110:6050.0 111:549.0 112:301.0 122:58.0 123:221.0 124:3653.0 125:3531.0 126:246.0 131:1513.0 132:271.0 136:167.0 137:35.0 138:11628.0 139:1711.0 140:1091.0 150:57.0 152:2196.0 153:4725.0 154:329.0 163:84.0 167:1295.0 168:127.0 180:3310.0 181:402.0 194:462.0 195:2046.0 196:133.0 198:40.0 199:3…				0.33	0	1074	890	1455	1819	1307	1683	1246	678	950	1948	1412	667	1475	932	524	1005	977	1706	1420	1367	1381	1405	1251	1703	279	328	180	287	747	130	261	205	184	252	309	235	225	907	363	167
390218	673852	361	390218	86:734.0 87:808.0 88:212.0 89:6146.0 90:503.0 91:255.0 93:95.0 94:179.0 101:2312.0 102:412.0 103:13219.0 104:110.0 105:1113.0 109:136.0 110:392.0 111:586.0 112:345.0 113:146.0 114:486.0 115:1108.0 116:1267.0 117:7622.0 118:146.0 119:353.0 120:157.0 121:90.0 125:188.0 127:297.0 129:6528.0 130:1974.0 131:3516.0 133:3904.0 135:624.0 138:153.0 143:1356.0 144:589.0 146:332.0 147:17228.0 148:4092.0 149…				0.46	0	198407	1913	175368	221104	20095	49726	61514	5445	97452	269768	20705	33528	2850	81317	197672	89590	174445	13738	33671	11412	219787	213472	5010	95825	1288	1438	1036	1674	1863	2329	1255	1675	1336	1548	1625	1507	1644	1743	1308	1173
390194	514902	142	390194	86:74.0 96:158.0 98:130.0 99:376.0 100:289.0 106:106.0 114:46.0 115:115.0 117:432.0 124:41.0 131:182.0 133:230.0 137:42.0 142:9942.0 143:1423.0 144:418.0 145:74.0 147:2771.0 148:467.0 149:83.0 170:211.0 171:91.0 186:6454.0 187:985.0 188:239.0 198:26.0 214:39.0 216:1837.0 218:61.0 235:19.0 244:72.0 245:28.0 257:36.0 288:624.0 289:129.0 290:49.0 297:22.0 303:12.0 337:16.0 391:21.0 440:17.0 442:22.0…				0.96	0.71	34664	28803	28744	25174	13091	29973	27341	38386	77038	25857	18032	26418	21135	21966	48777	33296	17368	20632	13741	12967	65230	26067	19483	22087	37273	10916	12208	11930	23119	26062	13669	25520	14722	17885	12641	9917	81401	16656	10133	6545
390179	802240	246	390179	89:129.0 101:160.0 114:145.0 117:173.0 128:182.0 129:183.0 182:48.0 205:95.0 207:211.0 226:29.0 230:46.0 239:31.0 246:4231.0 247:1056.0 248:393.0 256:32.0 258:22.0 303:43.0 342:231.0 343:78.0 376:29.0				0	0.63	149	162	126	188	107	147	166	128	209	190	173	131	127	143	98	211	170	161	209	158	134	131	211	140	30205	26438	27042	23913	28530	24618	24999	37634	28681	22646	28439	24629	25166	27748	18253	24498
390163	903530	370	390163	85:1045.0 86:1775.0 87:863.0 88:3241.0 89:1352.0 90:454.0 91:830.0 92:258.0 95:821.0 96:970.0 97:1052.0 98:2255.0 99:323.0 100:2531.0 101:4791.0 102:1405.0 103:3608.0 105:313.0 106:172.0 108:535.0 109:1200.0 110:280.0 111:251.0 112:2043.0 114:595.0 115:963.0 116:3601.0 117:9930.0 118:1468.0 119:1716.0 122:629.0 124:423.0 126:1250.0 128:1278.0 130:12587.0 131:2175.0 132:987.0 133:1735.0 134:230.0 …				0.58	0	2058	5771	2437	2707	2652	3033	2439	2079	1851	2773	2181	2597	2580	1997	2470	1744	2568	3094	1999	3674	2604	2760	2067	2525	2179	2748	2335	2645	2434	1428	2146	1957	2597	2427	2511	2134	2177	2256	2156	2183
390137	721291	174	390137	86:3517.0 87:252.0 88:202.0 96:209.0 100:3174.0 101:474.0 102:670.0 112:297.0 113:79.0 114:210.0 115:1368.0 116:385.0 118:183.0 126:143.0 128:1245.0 129:224.0 130:397.0 131:569.0 132:280.0 133:513.0 140:164.0 142:105.0 144:83.0 146:68.0 147:2821.0 148:472.0 149:313.0 154:404.0 155:135.0 156:503.0 157:133.0 158:80.0 160:75.0 172:266.0 174:17321.0 175:3286.0 176:1406.0 177:94.0 186:91.0 187:38.0 19…				0.33	0.08	13243	12193	8699	11600	9037	14692	10671	6340	5033	10213	9349	11929	9630	6868	7260	6228	6696	16332	10998	15525	9868	8913	8899	10158	4234	3059	3507	5020	4145	4879	2159	4037	3167	2832	3681	3996	3879	5521	3734	3790
390135	628121	214	390135	87:188.0 89:2734.0 91:6304.0 92:815.0 93:6789.0 94:3810.0 97:93.0 99:143.0 100:645.0 101:395.0 103:8639.0 104:713.0 105:871.0 106:57.0 107:1544.0 112:221.0 113:217.0 114:109.0 115:411.0 116:208.0 117:3285.0 118:420.0 119:810.0 120:9008.0 121:7743.0 122:645.0 126:72.0 128:142.0 129:2689.0 130:1094.0 131:730.0 132:117.0 133:1634.0 134:206.0 135:281.0 137:88.0 142:30.0 143:279.0 144:66.0 145:91.0 14…				0.13	0.13	48555	3646	17883	19377	33613	11895	7052	3231	13608	33143	19306	8311	7232	50540	38782	17570	12808	9669	6923	15728	32942	52120	23258	9439	21425	29841	29808	4700	25534	25214	4740	5609	28673	2969	3941	19647	22513	38854	6089	7668
387765	701058	88	387765	86:3849.0 87:2795.0 88:48503.0 89:2274.0 90:1916.0 98:603.0 99:1528.0 100:6870.0 101:1136.0 102:377.0 104:262.0 105:176.0 112:2340.0 114:456.0 115:1320.0 116:2620.0 117:2569.0 120:355.0 122:115.0 125:202.0 126:227.0 127:408.0 132:497.0 136:461.0 139:160.0 141:174.0 142:874.0 143:585.0 144:145.0 152:178.0 153:254.0 154:243.0 155:342.0 156:340.0 158:170.0 161:261.0 168:596.0 169:619.0 170:1939.0 17…				0.58	0	114676	25595	158124	241764	98335	79615	106523	98810	55412	30996	35558	81098	80838	68418	55229	55580	77247	84018	142354	47300	126871	61536	93328	36402	1833	2268	837	1304	1376	2911	1216	1842	1435	2003	2933	1437	1800	2367	2744	1143
384997	326938	159	384997	85:2976.0 88:2608.0 89:2196.0 91:4311.0 92:255.0 93:117.0 94:183.0 95:440.0 96:91.0 97:1684.0 99:3619.0 100:1213.0 101:3062.0 102:2633.0 103:61442.0 104:6065.0 105:4349.0 106:537.0 107:227.0 110:1084.0 111:264.0 113:583.0 114:325.0 115:5407.0 116:512.0 117:28139.0 118:2851.0 119:3206.0 120:339.0 122:97.0 125:110.0 127:2447.0 129:1827.0 130:2447.0 131:8028.0 132:2312.0 133:24233.0 134:3913.0 135:1…				0	0.92	546	716	598	707	772	783	695	564	452	400	732	806	831	577	640	571	548	659	517	372	550	500	840	247	20717	19186	28874	22992	24053	21571	19984	20761	20935	27113	30836	28679	17884	26476	24182	24894
384942	700321	307	384942	86:201.0 87:557.0 88:122.0 89:3298.0 90:471.0 93:219.0 94:200.0 95:705.0 99:67.0 101:825.0 102:582.0 103:16520.0 104:1158.0 105:191.0 106:199.0 109:288.0 114:108.0 115:477.0 116:750.0 117:1320.0 119:535.0 123:173.0 124:61.0 129:3829.0 130:633.0 131:1717.0 133:2788.0 134:400.0 135:662.0 136:66.0 141:128.0 142:300.0 143:745.0 144:110.0 147:8148.0 148:2415.0 149:1174.0 150:416.0 151:145.0 153:114.0 …				0.08	0.17	401	3658	227	357	1998	3803	2493	1689	570	659	1147	2083	1523	980	381	414	324	3750	1685	3152	221	295	1771	1211	2034	2524	2110	2352	2697	3320	1747	2541	2469	708	1064	2046	2066	2694	2232	2433
384928	778414	261	384928	87:1880.0 88:1159.0 89:6725.0 90:791.0 92:2488.0 100:1276.0 101:15807.0 102:2096.0 103:33254.0 104:3720.0 113:2058.0 114:290.0 115:1787.0 116:14979.0 117:33034.0 118:4555.0 126:398.0 127:1270.0 129:59748.0 130:7195.0 133:10020.0 141:981.0 142:1277.0 143:19078.0 144:2448.0 147:36314.0 148:4891.0 149:5475.0 155:2733.0 157:3001.0 160:909.0 161:3538.0 166:555.0 168:354.0 169:698.0 171:12130.0 172:226…				0	0.67	511	1189	553	646	1068	1020	977	898	999	728	986	801	1391	596	1511	818	1040	973	890	1129	519	1024	900	828	141875	176487	152148	172870	161833	552909	150743	151874	160089	163131	177048	126190	172238	151856	149068	157880
384912	842469	109	384912	85:3080.0 86:1771.0 87:376.0 88:387.0 89:495.0 90:180.0 91:1298.0 93:793.0 94:2605.0 95:5226.0 96:11085.0 97:6153.0 98:403.0 99:631.0 101:455.0 105:699.0 107:1513.0 108:4462.0 109:14571.0 110:5892.0 111:3007.0 112:354.0 116:3328.0 117:41879.0 118:3988.0 119:2962.0 121:3708.0 122:2033.0 123:2312.0 124:1231.0 125:548.0 126:72.0 127:316.0 129:17500.0 130:1827.0 131:1556.0 132:3808.0 133:1368.0 134:5…				0.21	0	7814	12305	11516	13452	6209	11541	11732	9965	20806	21802	16809	6828	20651	11379	19955	17185	16044	8747	9668	4960	7749	9698	9294	11193	1994	4065	1690	3608	3645	716	1913	2361	3441	3877	4041	1779	4147	3951	2420	3060
384894	245864	154	384894	85:3909.0 86:2811.0 87:4097.0 89:3676.0 92:140.0 95:1075.0 96:3593.0 97:3242.0 99:691.0 104:5282.0 106:16427.0 107:19299.0 108:1489.0 109:313.0 110:2550.0 111:2017.0 120:1045.0 121:2835.0 122:292.0 123:228.0 124:1105.0 125:432.0 126:5030.0 127:7870.0 130:6633.0 131:11529.0 132:2104.0 136:188.0 137:252.0 139:172.0 140:148.0 143:3816.0 145:104.0 147:168042.0 148:25815.0 149:13028.0 150:8132.0 151:4…				0.08	0.79	14492	5458	13121	19780	7859	20052	5441	4112	21465	34182	12020	10901	22691	21821	25544	20095	15300	7859	14832	19148	23409	24481	8210	7226	84990	92489	65990	101235	134771	95227	68720	85927	74582	87355	103747	102783	66481	109012	82977	66148
384892	968542	223	384892	85:562.0 87:244.0 89:677.0 90:88.0 93:70.0 97:181.0 99:378.0 101:211.0 102:524.0 103:1130.0 104:218.0 111:138.0 114:71.0 116:125.0 117:421.0 119:156.0 120:51.0 121:656.0 122:216.0 125:47.0 126:111.0 127:176.0 129:954.0 133:810.0 135:214.0 138:43.0 143:2896.0 144:228.0 145:138.0 147:8549.0 148:990.0 149:931.0 150:140.0 151:240.0 152:42.0 157:169.0 163:158.0 165:848.0 166:148.0 170:37.0 171:510.0 1…				0	0.46	227	359	333	437	441	387	260	157	267	228	157	292	161	217	265	200	183	3502	270	282	319	262	218	306	4780	6273	5083	6107	5514	3994	4423	4686	5434	5489	6027	5160	5006	6311	4750	4516
381724	766896	91	381724	85:7374.0 86:1197.0 87:422.0 88:2251.0 89:5005.0 90:2041.0 91:133390.0 92:31597.0 93:41204.0 94:8492.0 95:4775.0 100:1252.0 102:597.0 103:11688.0 104:9242.0 105:52465.0 106:33226.0 107:14519.0 108:1728.0 109:1375.0 111:1041.0 115:12427.0 116:9832.0 117:71965.0 118:11462.0 119:29719.0 120:25852.0 121:6249.0 122:2464.0 127:1553.0 128:3113.0 129:32731.0 130:7884.0 131:30219.0 132:10104.0 133:17478.0…				0.54	0	6913	16837	9141	7750	10705	15636	5545	15848	5220	4596	4405	5903	4740	5215	6456	5629	6562	8620	7224	5699	4790	8488	6814	9365	3952	1987	1148	1659	1970	2169	968	3603	1831	1463	1911	1772	4845	2124	1237	1838
381720	423894	171	381720	86:607.0 87:1139.0 95:238.0 97:5346.0 99:1819.0 100:5159.0 101:3784.0 102:672.0 109:1827.0 111:18525.0 113:4884.0 114:548.0 115:638.0 117:2249.0 118:348.0 124:404.0 125:5063.0 127:14355.0 128:2978.0 129:1404.0 131:9226.0 133:620.0 140:2359.0 141:2312.0 143:14525.0 145:1153.0 155:19552.0 156:5379.0 157:1760.0 162:134.0 168:524.0 169:245.0 170:2169.0 171:54025.0 172:7580.0 173:2452.0 176:399.0 185:…				0	0.21	1617	9411	1566	1288	1493	1536	1417	1210	7110	705	747	1332	1443	1403	1537	1723	1313	1312	735	1772	2139	1595	1941	1697	7836	41310	16549	51819	33850	12557	10811	13146	20812	14432	12088	12209	9886	14968	12858	13665
380652	363200	212	380652	88:204.0 91:172.0 94:108.0 119:228.0 120:345.0 123:89.0 127:130.0 137:73.0 152:98.0 170:584.0 190:77.0 211:444.0 212:2964.0 214:124.0 222:54.0 234:26.0 240:203.0 243:39.0 248:70.0 300:310.0 315:746.0 316:115.0 330:91.0 334:28.0 338:31.0 374:28.0 403:27.0 417:28.0 426:36.0 440:51.0 451:32.0 457:33.0 469:34.0				0	0.21	2837	19523	5550	10841	8647	9471	1836	7330	8392	4399	1895	6373	8302	7787	7231	5512	7293	4358	4798	15442	5467	7147	4992	8849	5458	3296	5056	4232	3390	6503	5597	5462	4286	4474	4892	4372	6685	3601	2861	4316
380112	484679	299	380112	137:150.0 163:137.0 181:160.0 182:180.0 191:282.0 205:80.0 211:337.0 225:79.0 240:65.0 256:52.0 283:110.0 298:71.0 299:1751.0 300:413.0 301:127.0 302:62.0 303:27.0 314:237.0 315:126.0 316:55.0 320:39.0 325:50.0 330:60.0 390:28.0				0.21	0	3356	1490	3088	3241	12315	11342	9403	4079	11477	258	3786	7960	1911	14286	16188	7713	14378	1934	2765	5429	9947	13840	6231	1268	2466	11178	1689	3728	5817	4837	1691	2481	1612	2592	3809	4050	2670	6510	2014	2701
379924	300692	147	379924	87:139.0 94:229.0 98:1050.0 100:730.0 101:480.0 103:1190.0 105:137.0 110:2026.0 113:54.0 114:1244.0 115:484.0 116:379.0 119:584.0 123:91.0 129:242.0 131:447.0 133:651.0 134:154.0 143:259.0 144:185.0 145:306.0 146:1399.0 147:17661.0 148:1310.0 150:136.0 159:307.0 161:130.0 163:225.0 168:85.0 172:1846.0 175:177.0 187:45.0 188:406.0 190:197.0 192:141.0 199:1317.0 200:216.0 202:43.0 203:85.0 206:83.0…				0.17	0.08	240417	172479	16131	335780	306915	207169	216871	288344	305992	387620	311905	168206	367284	226228	336138	246455	255550	193850	289393	154564	333175	326408	344142	23797	27387	27452	35452	163273	175491	22805	36855	27672	16582	44057	34947	34551	31325	46989	114836	7231
379853	325473	278	379853	93:394.0 100:2722.0 102:463.0 146:620.0 166:50.0 167:98.0 173:217.0 177:161.0 188:135.0 189:411.0 248:279.0 257:47.0 278:2677.0 279:850.0 280:47.0 346:26.0 473:23.0 479:29.0 484:28.0 496:27.0 500:24.0				0.25	0.08	2230	617	1572	1574	620	858	359	385	1790	2090	867	1027	1060	2206	1566	791	667	1942	1143	1511	4846	1736	827	706	508	2113	272	801	2828	982	287	314	333	1260	887	696	354	1497	2293	550
378470	837875	343	378470	89:1524.0 95:1870.0 96:80.0 97:1891.0 98:97.0 101:2976.0 102:433.0 109:144.0 111:852.0 112:251.0 116:2567.0 118:422.0 119:546.0 123:347.0 129:1770.0 131:1778.0 133:3487.0 135:512.0 137:430.0 139:109.0 143:157.0 146:515.0 147:1863.0 159:189.0 173:290.0 187:483.0 188:440.0 195:29.0 201:459.0 202:168.0 205:2758.0 206:47.0 211:3470.0 216:77.0 219:153.0 229:105.0 230:129.0 237:51.0 266:35.0 272:89.0 2…				0.21	0	2477	4409	2099	2072	2705	2424	3064	2598	2753	2656	2303	2809	2718	2515	2981	2742	3681	2215	2850	4020	2368	2669	2327	2556	1770	3741	418	3696	413	379	348	2178	489	527	3682	2301	3297	626	2547	2386
376826	490005	292	376826	165:310.0 179:322.0 180:48.0 189:1778.0 191:1101.0 192:259.0 193:378.0 194:142.0 205:5210.0 206:1051.0 207:3389.0 208:508.0 209:213.0 220:4853.0 221:7169.0 222:1803.0 223:587.0 225:74.0 245:700.0 254:138.0 264:69.0 265:71.0 267:279.0 268:190.0 269:107.0 281:295.0 282:73.0 286:92.0 291:489.0 292:7189.0 293:1500.0 294:883.0 295:908.0 296:344.0 300:61.0 309:69.0 319:473.0 320:299.0 325:421.0 339:106…				0.29	0.29	2634	3912	4164	2811	2645	3795	3479	4167	3223	2244	3591	2458	4648	2911	2949	3416	2421	2851	3594	2088	2591	2456	3322	2344	27411	33146	24944	32589	37633	49398	28571	29457	30179	31501	33831	32292	30117	37469	26488	28044
376631	625739	120	376631	86:461.0 89:2590.0 91:47696.0 92:8704.0 93:40525.0 94:24302.0 97:864.0 100:840.0 101:851.0 102:1048.0 103:7011.0 104:621.0 105:2323.0 106:637.0 107:8680.0 108:1006.0 110:357.0 111:124.0 113:337.0 115:2206.0 117:947.0 119:8079.0 120:53397.0 121:52855.0 122:4496.0 123:482.0 124:230.0 125:135.0 126:355.0 129:1494.0 130:364.0 134:228.0 135:556.0 136:152.0 141:921.0 142:371.0 143:714.0 144:219.0 145:2…				0.5	0	112822	17876	41396	44353	81468	86334	51191	19754	57674	81462	41938	52008	17325	87187	109302	36788	13923	22657	14104	37411	76934	97288	47627	25051	5741	5273	3968	6131	6130	5084	5446	6277	5612	6351	7059	5184	6092	6429	5435	5716
371565	528493	166	371565	85:5705.0 87:2435.0 88:2177.0 89:2698.0 90:1175.0 91:634.0 92:200.0 93:214.0 94:461.0 95:880.0 97:913.0 99:510.0 106:168.0 107:204.0 108:108.0 109:119.0 110:841.0 111:1051.0 112:694.0 113:841.0 115:3560.0 117:2887.0 118:2451.0 119:1898.0 120:941.0 122:124.0 124:375.0 125:496.0 126:2095.0 127:1775.0 128:11094.0 129:11437.0 130:2830.0 131:4831.0 132:1918.0 133:5260.0 134:2217.0 135:325.0 136:569.0 …				0	0.33	351	154	386	467	259	188	181	243	305	388	423	102	427	256	471	344	386	321	384	260	233	238	377	316	9227	5375	7411	6619	6715	6601	5182	9608	7465	8039	7209	6451	8901	6923	6586	6246
371262	773095	195	371262	85:3346.0 86:2172.0 87:2767.0 88:1248.0 89:7232.0 90:802.0 91:2250.0 92:606.0 93:3278.0 94:3150.0 95:3757.0 96:852.0 97:764.0 98:3943.0 99:3102.0 100:8658.0 101:2912.0 102:1637.0 103:9006.0 104:1205.0 105:1328.0 106:1066.0 107:1502.0 108:1185.0 109:16302.0 110:1915.0 111:2624.0 112:873.0 113:3092.0 114:1702.0 115:3165.0 116:2733.0 117:2529.0 118:596.0 119:1649.0 120:555.0 121:1478.0 122:470.0 123…				0.25	0	2503	22914	3342	4770	13549	23718	26594	11070	12683	4927	11111	13284	5448	4936	13854	4436	4701	16769	13697	14801	4574	12162	9203	3028	320	588	404	476	562	1799	314	493	237	584	631	530	596	481	530	364
370223	773174	227	370223	85:2111.0 86:1654.0 87:1789.0 88:1245.0 89:2565.0 90:476.0 91:1360.0 92:383.0 93:1514.0 94:800.0 95:1372.0 96:438.0 97:912.0 98:1854.0 99:2007.0 100:4892.0 101:3095.0 102:1048.0 103:5417.0 104:559.0 105:1396.0 106:803.0 107:1281.0 108:663.0 109:8044.0 110:929.0 111:2940.0 112:889.0 113:3439.0 114:1312.0 115:2603.0 116:2148.0 117:2323.0 118:354.0 119:2058.0 120:315.0 121:1052.0 122:272.0 123:773.0…				0.58	0	36564	249839	40843	58903	159591	280557	317230	131583	136431	51452	133422	157393	66716	59444	170095	49060	51229	204664	162025	178766	59308	141694	110802	41569	757	1061	630	844	915	1912	685	747	756	789	1067	719	1241	900	693	718
370160	924574	204	370160	85:2309.0 86:350.0 87:2499.0 88:1108.0 89:6987.0 90:636.0 91:572.0 94:231.0 97:827.0 98:212.0 99:1505.0 101:16087.0 102:2156.0 103:60909.0 104:4810.0 105:2147.0 106:154.0 109:888.0 110:31.0 111:1071.0 112:162.0 113:2205.0 114:515.0 115:1697.0 116:9236.0 117:35261.0 118:3653.0 119:2730.0 120:130.0 121:148.0 122:84.0 123:75.0 127:447.0 128:25.0 129:52898.0 130:6838.0 131:7933.0 132:1130.0 133:11934…				0.04	0.29	1767	4412	2134	15726	5123	12385	14114	6041	6800	7900	4744	3468	2152	5965	7411	6801	7667	8898	8116	4746	1987	7279	7105	7487	1340422	3022134	800882	2874593	2916997	750200	1258017	1840947	2862823	623619	2104317	2054264	1303985	907793	456026	2210919
369124	633624	204	369124	85:4004.0 86:2639.0 87:4798.0 101:5392.0 102:1873.0 103:46724.0 104:4695.0 105:1572.0 111:1605.0 114:1818.0 115:5722.0 116:8315.0 117:10764.0 118:2135.0 119:5749.0 125:871.0 126:549.0 127:1073.0 128:467.0 129:72705.0 131:13270.0 133:39060.0 135:4263.0 138:604.0 140:1049.0 142:384.0 143:13721.0 144:2878.0 146:560.0 147:113357.0 148:20122.0 149:15085.0 150:372.0 151:1255.0 152:341.0 153:105.0 155:3…				0.88	0	7799	5099	6864	11226	4684	4479	3401	6642	8472	13898	7001	1210	11682	8637	12322	6750	10956	3789	4624	4532	9031	8830	6915	10894	7221	6274	6664	7172	7277	5062	5781	7456	6388	6996	7068	7060	7463	8604	5986	6879
366098	439845	216	366098	85:1083.0 86:949.0 91:393.0 98:625.0 99:2550.0 103:527.0 105:267.0 108:223.0 111:316.0 112:186.0 113:299.0 114:823.0 125:167.0 126:220.0 127:325.0 131:1836.0 142:7691.0 146:2431.0 147:17172.0 149:2783.0 159:1236.0 169:257.0 172:1039.0 173:1086.0 174:790.0 216:12493.0 217:2442.0 218:1644.0 219:105.0 221:99.0 222:117.0 231:910.0 232:253.0 233:58.0 237:132.0 243:2145.0 244:249.0 253:172.0 273:56.0 2…				0.54	0	1100	1079	1332	1699	1833	1551	1008	1519	1144	1877	1248	879	1784	916	1254	1064	1362	1389	1387	817	1512	1217	1516	1427	962	799	678	724	772	507	539	914	608	664	656	997	962	767	706	862
366068	1205421	297	366068	85:5041.0 86:653.0 87:778.0 88:262.0 89:682.0 90:181.0 91:1936.0 93:2837.0 94:2138.0 95:14935.0 96:6803.0 97:5147.0 98:3977.0 99:3233.0 100:1511.0 101:1724.0 102:346.0 103:9374.0 104:799.0 105:838.0 106:515.0 107:1460.0 108:945.0 109:6704.0 110:1909.0 111:2923.0 112:1316.0 113:3244.0 114:964.0 115:1871.0 116:1071.0 117:1676.0 118:321.0 119:465.0 120:245.0 121:1231.0 122:321.0 123:2217.0 124:582.0…				0.21	0	991	1271	1624	1289	1456	1280	1205	940	1044	1423	1209	1224	1315	805	1354	1133	1169	1361	1400	1349	1248	1267	1284	1468	116	117	69	114	160	107	70	128	99	113	148	215	164	106	87	112
365155	798141	290	365155	86:154.0 87:1193.0 88:525.0 89:973.0 94:257.0 99:574.0 100:1309.0 101:2119.0 102:1333.0 103:3161.0 109:80.0 111:197.0 112:288.0 113:967.0 115:787.0 116:2550.0 117:6496.0 118:1176.0 119:304.0 128:1120.0 129:5415.0 131:981.0 133:1386.0 138:34.0 139:144.0 142:538.0 143:2034.0 144:483.0 145:468.0 147:10501.0 148:2603.0 149:2066.0 151:97.0 153:207.0 155:703.0 156:466.0 157:389.0 159:335.0 160:313.0 16…				0	1	210	325	247	358	357	247	200	263	203	81	118	261	94	94	249	110	120	309	232	297	322	334	483	225	75669	123928	111220	113572	100024	38924	102197	72673	93345	99580	110619	89051	64563	88612	82994	97893
364412	793829	232	364412	100:97.0 101:395.0 103:1129.0 114:124.0 116:476.0 129:691.0 130:427.0 131:1281.0 133:657.0 141:125.0 144:361.0 147:2755.0 148:683.0 149:394.0 158:91.0 185:76.0 194:110.0 201:86.0 204:317.0 205:205.0 217:636.0 229:50.0 230:110.0 232:6024.0 233:1406.0 234:1662.0 235:373.0 240:46.0 253:25.0 259:49.0 262:38.0 272:33.0 273:10.0 279:38.0 287:32.0 292:27.0 319:122.0 330:78.0 331:78.0 337:17.0 347:35.0 3…				0	0.21	293	299	313	194	154	223	175	251	396	247	166	168	247	204	272	174	149	166	178	207	312	591	157	180	383295	491831	403028	420317	469153	448129	367053	419629	397889	374542	453859	377115	379607	481972	323158	371930
360155	887974	387	360155	85:26705.0 86:2946.0 87:345345.0 88:28070.0 89:29304.0 90:2228.0 91:2502.0 93:5497.0 94:1942.0 95:14205.0 96:4350.0 97:39694.0 98:15796.0 99:7232.0 100:8837.0 101:54301.0 102:8054.0 103:61210.0 104:6469.0 105:8450.0 106:1732.0 107:4632.0 108:1313.0 109:6207.0 110:2947.0 111:15664.0 112:2674.0 113:6279.0 114:7407.0 115:16075.0 116:11340.0 117:15286.0 118:1732.0 119:5829.0 120:433.0 121:5289.0 122:…				0.25	0	909	1030	1296	1903	3932	7269	6784	5629	789	2563	10972	678	4409	2856	363	3087	2835	9121	4697	4085	780	418	4773	1107	1319	513	972	396	2344	141	744	1778	2051	1959	1975	135	2125	1783	1595	356
360119	902123	204	360119	87:452.0 91:392.0 93:321.0 97:2374.0 99:2021.0 100:179.0 101:5737.0 102:490.0 103:2946.0 104:760.0 107:115.0 109:1247.0 110:470.0 111:686.0 113:1339.0 114:1234.0 115:1399.0 117:5236.0 118:636.0 120:125.0 121:1163.0 122:183.0 124:421.0 126:83.0 127:533.0 128:152.0 129:3095.0 131:3755.0 132:2017.0 133:2167.0 136:269.0 140:98.0 141:147.0 142:308.0 143:332.0 144:172.0 145:1786.0 146:497.0 148:880.0 1…				0	0.5	53614	42103	74988	93870	50638	40366	37292	43946	55993	55001	29584	52138	63192	47439	60276	57803	69341	51422	52958	60730	61199	59220	41738	58155	3561768	3932773	3746619	3726204	3743599	1029732	3083207	3221337	3520798	3820858	4103341	3335945	2835682	3293741	3371881	3847870
359824	571744	204	359824	87:216.0 88:124.0 90:25.0 91:171.0 93:101.0 95:179.0 96:94.0 98:133.0 99:220.0 101:620.0 102:27.0 115:1099.0 116:408.0 120:49.0 123:63.0 124:45.0 125:53.0 126:173.0 128:152.0 130:1345.0 131:928.0 132:242.0 133:1282.0 135:108.0 136:27.0 137:19.0 139:63.0 143:762.0 144:143.0 145:72.0 146:54.0 147:3526.0 148:388.0 149:350.0 150:30.0 155:201.0 156:179.0 169:37.0 170:28.0 173:59.0 174:65.0 176:24.0 17…				0.46	0	5188	5695	6099	7661	4185	6491	5134	3930	6703	5177	6090	4464	7363	5786	5124	6277	3707	5003	5968	3382	4803	4266	3609	6716	11771	11574	9521	11999	12248	10296	8537	11610	9982	12273	12306	9910	12198	12066	9599	10835
354281	512900	373	354281	98:109.0 101:166.0 102:162.0 103:1090.0 107:97.0 119:214.0 121:93.0 127:148.0 131:392.0 133:874.0 134:209.0 135:341.0 137:126.0 147:930.0 149:182.0 151:101.0 158:45.0 165:94.0 167:67.0 177:139.0 179:146.0 181:172.0 183:75.0 191:506.0 193:624.0 194:153.0 195:231.0 196:41.0 197:69.0 201:87.0 206:32.0 207:1148.0 208:202.0 209:166.0 210:27.0 211:472.0 212:84.0 213:95.0 214:76.0 215:112.0 221:80.0 223…				0.33	0	644	784	810	907	620	1526	475	253	462	702	450	795	602	780	493	496	697	883	441	2299	955	855	588	633	126	123	138	117	283	101	60	90	97	118	218	181	264	719	191	103
354261	299556	110	354261	85:595.0 87:244.0 89:954.0 90:251.0 91:1128.0 92:42.0 93:164.0 96:2060.0 98:223.0 106:545.0 107:56.0 108:293.0 109:613.0 110:12664.0 111:690.0 112:155.0 114:1059.0 115:549.0 117:1847.0 118:342.0 119:251.0 120:264.0 122:395.0 124:3972.0 125:635.0 128:543.0 130:6322.0 131:824.0 132:262.0 134:391.0 135:527.0 136:866.0 137:497.0 138:66.0 140:249.0 143:297.0 144:260.0 146:1282.0 147:4145.0 150:78.0 15…				0.42	0.5	2017	923	2300	2065	2610	1275	788	987	3067	3251	1844	987	2657	1121	3491	1545	953	1870	1817	1905	3041	2490	2039	2527	4081	1485	8189	9223	2972	2221	5829	1980	3319	6430	10947	9946	2503	9388	7611	5549
354252	567427	191	354252	85:124.0 87:444.0 97:153.0 98:1772.0 99:532.0 100:224.0 102:794.0 103:2099.0 108:294.0 110:609.0 114:136.0 115:475.0 116:442.0 117:834.0 118:55.0 119:202.0 120:74.0 126:122.0 128:463.0 129:549.0 130:231.0 131:2437.0 132:49.0 133:1275.0 134:258.0 135:122.0 138:166.0 140:180.0 141:136.0 142:338.0 143:789.0 144:223.0 147:10122.0 148:1400.0 149:1169.0 150:19.0 155:68.0 157:313.0 159:58.0 163:93.0 164…				0.08	0.67	2605	861	1699	1478	1142	2220	2199	1113	3068	1020	1946	1359	2744	1402	2826	1304	1980	5475	2210	7612	2324	1669	1516	1129	8830	2724	8687	5076	3411	8537	9381	12366	10492	3456	3396	7616	10781	5762	2497	3339
353649	393110	359	353649	101:131.0 109:33.0 110:151.0 112:61.0 123:60.0 124:47.0 128:41.0 151:39.0 163:171.0 179:16.0 180:29.0 193:278.0 194:18.0 195:104.0 197:51.0 225:31.0 239:35.0 241:21.0 249:19.0 251:55.0 253:70.0 255:59.0 265:29.0 266:11.0 269:72.0 270:72.0 271:544.0 272:29.0 273:126.0 284:26.0 285:149.0 286:33.0 287:26.0 316:20.0 317:12.0 343:54.0 344:19.0 358:133.0 359:2536.0 360:613.0 361:393.0 362:94.0 363:38.0…				0.29	0	986	98	748	1027	757	882	738	491	582	117	716	812	863	698	887	965	847	1250	423	1792	1758	827	671	592	487	563	410	639	641	73	66	109	424	475	480	393	408	593	675	486
351285	533077	248	351285	85:393.0 86:846.0 88:1040.0 94:66.0 95:863.0 98:366.0 99:901.0 100:3672.0 101:1670.0 103:14542.0 104:1335.0 105:683.0 116:4162.0 117:2127.0 118:173.0 119:512.0 120:281.0 131:1691.0 132:780.0 133:6712.0 135:524.0 137:132.0 143:1040.0 147:18712.0 148:2519.0 149:3716.0 150:429.0 151:286.0 158:1246.0 160:515.0 163:644.0 170:85.0 171:355.0 173:1100.0 175:263.0 176:235.0 177:133.0 179:248.0 187:215.0 1…				0.17	1	1027	472	17131	14364	7767	1873	114	1220	21647	3845	25943	4565	22236	1643	25486	19802	243	7427	14961	4944	1535	15181	16252	1241	36399	9608	79944	27722	12094	76444	49251	40009	35382	29648	2241	33056	61799	17141	12480	34639
351271	686323	156	351271	86:579.0 92:202.0 98:146.0 107:461.0 112:143.0 120:68.0 123:118.0 125:218.0 126:92.0 133:551.0 140:617.0 141:736.0 147:1629.0 148:295.0 154:257.0 156:17234.0 157:2513.0 170:96.0 174:1765.0 175:169.0 177:119.0 188:110.0 207:696.0 208:405.0 209:268.0 212:81.0 221:2807.0 222:699.0 223:635.0 224:70.0 242:159.0 249:94.0 251:49.0 252:78.0 253:55.0 266:26.0 267:49.0 281:162.0 282:169.0 285:72.0 295:397.…				0.04	0.33	7171	6127	2872	3878	2749	4260	2925	4980	9249	8029	14167	3100	6074	5887	8505	8447	3863	2457	3203	5825	6110	8622	4348	11261	29088	28652	20143	30776	37367	22291	19896	25856	30910	25772	27714	29015	20640	31881	26719	23602
351252	285623	210	351252	89:151.0 90:5749.0 91:13989.0 92:2279.0 93:1313.0 95:301.0 101:359.0 103:388.0 105:1052.0 106:2510.0 107:1932.0 108:441.0 121:396.0 122:7401.0 123:795.0 124:817.0 135:82.0 138:397.0 151:300.0 162:58.0 163:1000.0 164:155.0 165:279.0 178:141.0 186:79.0 195:10819.0 196:1890.0 197:1480.0 201:50.0 209:153.0 210:19685.0 211:3254.0 212:3309.0 213:291.0 214:128.0 215:129.0 250:74.0 281:101.0 319:31.0 365…				0	0.58	865	502	483	470	416	379	556	294	499	281	474	581	552	459	477	422	288	657	299	1199	969	527	477	540	1079	928	2246	1998	2014	1359	1653	699	684	929	1313	1087	1374	735	1084	1203
348639	264954	220	348639	85:18929.0 86:86769.0 88:19681.0 89:69763.0 90:7033.0 91:4532.0 92:150.0 96:640.0 99:3511.0 100:261608.0 101:24177.0 102:21377.0 103:44174.0 104:8023.0 105:7108.0 107:745.0 113:1711.0 114:1557.0 115:10653.0 116:7783.0 117:13013.0 118:6831.0 119:10504.0 120:1480.0 121:788.0 124:467.0 130:4588.0 131:26812.0 132:12777.0 133:125538.0 134:17601.0 135:9780.0 136:681.0 143:916.0 144:2630.0 145:135.0 146…				0.04	0.25	763513	997	210552	3244	37980	73026	3959	32490	137002	10313	47600	46055	57743	1331321	116112	43439	29925	87872	621	66797	1985781	127641	36614	27813	1183	1388	1241	81484	161386	2596	1388	1789	12775	1636	51650	1437	1666	122014	1875	850
346476	330240	126	346476	92:1755.0 93:1787.0 94:742.0 97:7858.0 98:2221.0 106:8495.0 109:128.0 114:1992.0 126:54625.0 127:31749.0 128:2388.0 129:1518.0 138:1070.0 139:35638.0 140:13749.0 141:183.0 144:131.0 154:181.0 158:183.0 183:2556.0 184:558.0 216:206.0 218:98.0 241:463.0 343:67.0				0.25	0	12395	4533	10497	12274	5872	4680	5485	3669	5265	16336	8244	6652	10300	4406	5522	6925	9713	6593	7615	604	7595	7581	8781	7569	272	427	286	282	508	239	369	244	254	295	387	297	416	581	300	264
346164	630314	120	346164	91:6505.0 92:1400.0 93:6298.0 94:3027.0 95:294.0 96:303.0 100:146.0 103:2013.0 104:72.0 105:133.0 107:590.0 115:464.0 116:151.0 119:1212.0 120:7343.0 121:7808.0 122:645.0 170:71.0 189:332.0 203:41.0 213:18.0 214:3463.0 215:563.0 217:118.0 229:84.0 230:39.0 304:51.0 439:25.0				0.46	0.46	41694	2214	41567	68182	77108	29453	18382	7287	32758	183079	20980	17265	9291	117475	90333	13509	30947	13334	7474	38121	88889	92406	19993	23821	49361	70789	58669	7397	56145	58478	10330	11086	67592	14323	3787	39985	48454	86130	14663	16142
344907	506746	184	344907	86:1594.0 87:812.0 88:879.0 91:330.0 92:495.0 93:472.0 94:581.0 95:348.0 96:2572.0 98:440.0 100:8947.0 101:755.0 102:911.0 104:494.0 105:118.0 106:556.0 107:2269.0 110:7541.0 111:752.0 112:2255.0 114:291.0 116:511.0 118:956.0 119:339.0 121:325.0 123:139.0 124:256.0 125:443.0 126:2481.0 127:1624.0 128:3989.0 129:289.0 130:3415.0 132:479.0 134:7827.0 135:563.0 136:107.0 137:94.0 138:141.0 139:288.0…				0.25	0.88	3559	4550	5361	7882	4420	4029	3230	4834	4815	3916	5014	3880	6162	3118	3025	558	6254	3042	4530	1478	3947	5695	5571	4371	14224	13329	11953	17207	19602	11941	12485	16230	15360	15161	17478	18789	14130	18123	13815	14669
342919	845201	387	342919	85:2125.0 86:857.0 87:6051.0 88:2211.0 89:3872.0 90:5381.0 91:7206.0 92:1519.0 93:2952.0 94:1917.0 95:137.0 96:283.0 97:447.0 98:983.0 99:3163.0 100:803.0 101:4791.0 102:4079.0 103:20927.0 104:12813.0 105:12361.0 106:39433.0 107:8472.0 108:1984.0 109:2594.0 110:229.0 111:2656.0 112:670.0 113:3152.0 114:813.0 115:7102.0 116:4605.0 117:8308.0 118:3715.0 119:11673.0 120:5667.0 121:21068.0 122:8698.0…				0.21	0	6764	10224	9244	9691	8664	8771	8341	7171	10037	10449	10518	4008	9437	8336	7744	8340	9128	7863	8030	6174	7155	7726	8736	9847	428	561	457	535	694	390	472	443	2458	451	659	478	527	562	397	436
342062	266594	191	342062	85:2580.0 103:21268.0 104:1746.0 105:1980.0 106:151.0 110:2663.0 111:120.0 113:501.0 117:1761.0 118:531.0 119:2623.0 126:1249.0 128:5140.0 131:9155.0 132:2858.0 133:12228.0 142:8244.0 144:2111.0 147:118642.0 148:18798.0 149:7211.0 150:493.0 158:565.0 159:343.0 163:1266.0 164:123.0 167:54.0 173:1740.0 184:2930.0 191:104601.0 192:17518.0 193:8201.0 194:833.0 195:69.0 204:11441.0 205:2488.0 206:1107…				0.08	0.25	69293	12297	28565	3454	14516	14775	11843	11692	29598	3259	15150	15722	16023	102204	28744	14469	12834	12242	11863	8651	155613	31559	14359	12852	25670	31796	23507	33694	46045	26055	19020	20345	25358	29231	27906	12665	17727	39034	38345	6749
341900	245723	188	341900	85:23745.0 86:6090.0 87:1983.0 89:1142.0 91:267.0 97:793.0 98:2295.0 99:2230.0 102:3326.0 107:1064.0 111:156.0 112:1707.0 113:3540.0 119:824.0 121:104.0 123:158.0 126:910.0 127:4447.0 130:3261.0 131:4932.0 141:175.0 144:10261.0 145:1340.0 146:5040.0 147:50617.0 148:6922.0 149:3497.0 150:573.0 151:84.0 155:142.0 156:134.0 158:87.0 160:203.0 170:206.0 188:11379.0 189:1571.0 198:40.0 203:1184.0 204:…				0.42	0.38	20149	47511	30757	24803	31778	53189	38055	33890	41703	26284	22213	59760	24369	19200	54311	31174	35583	47141	18430	30059	34943	49403	27249	38239	29798	22529	25834	31799	37596	23579	23299	22412	25187	26327	30148	32358	28402	32616	29731	24631
340685	491789	185	340685	89:2391.0 90:252.0 93:124.0 95:187.0 100:651.0 105:312.0 106:191.0 117:249.0 118:185.0 119:118.0 124:102.0 127:1827.0 128:233.0 129:1249.0 131:1287.0 133:851.0 134:359.0 135:149.0 138:65.0 139:386.0 147:3693.0 148:856.0 150:52.0 151:53.0 153:284.0 154:364.0 155:271.0 160:38.0 185:12035.0 186:1674.0 187:439.0 203:38.0 213:30.0 217:81.0 221:36.0 225:32.0 229:65.0 243:333.0 244:70.0 245:781.0 246:15…				0.21	0	55621	2355	37609	21871	2048	2495	2256	2709	33306	15585	27201	1789	5078	35494	36974	11494	6845	2300	23195	1410	4116	32427	2715	6642	83660	69585	72302	61883	92868	48165	62899	75630	86743	91586	89268	83516	71976	81234	60791	85815
330427	563362	258	330427	86:223.0 89:199.0 90:94.0 91:190.0 94:82.0 95:1099.0 96:2283.0 98:455.0 99:260.0 100:675.0 109:142.0 111:225.0 113:972.0 114:133.0 116:369.0 119:188.0 120:122.0 122:78.0 124:501.0 131:701.0 132:131.0 134:909.0 135:386.0 137:59.0 138:37.0 139:83.0 140:3349.0 141:976.0 142:211.0 145:89.0 147:4262.0 148:806.0 149:541.0 150:313.0 151:115.0 152:391.0 153:115.0 154:92.0 159:271.0 160:60.0 161:209.0 163…				0	0.88	169	926	340	187	200	173	334	288	142	107	313	333	259	160	166	239	152	454	245	320	268	276	360	345	38166	78263	62465	76969	93466	123332	43395	34834	62057	72508	97528	96425	25617	105619	62789	79952
329442	447586	174	329442	86:14883.0 87:1993.0 88:619.0 97:150.0 100:5480.0 101:1622.0 102:902.0 103:1326.0 107:136.0 111:133.0 113:1162.0 114:375.0 116:1090.0 120:122.0 127:805.0 130:1073.0 131:404.0 140:86.0 144:376.0 146:1080.0 147:4703.0 157:155.0 172:796.0 174:31175.0 175:5810.0 176:2459.0 177:305.0 180:108.0 186:147.0 200:113.0 201:119.0 213:93.0 248:377.0 251:68.0 285:70.0 291:64.0 303:64.0 304:62.0 326:49.0 327:76…				0.21	0.46	2833	467	4280	2389	4044	5094	2705	3349	3503	6338	647	3941	2276	5299	4252	3710	3156	2728	339	3794	5968	4838	4278	752	4164	2833	3720	3619	2327	5432	3927	3401	4091	2589	2869	3314	4720	3592	2706	2561
327540	501955	299	327540	85:978.0 86:1740.0 87:560.0 89:953.0 90:234.0 92:211.0 96:527.0 98:534.0 99:1663.0 100:10803.0 101:1987.0 102:809.0 103:2380.0 104:844.0 105:1274.0 107:485.0 109:303.0 112:141.0 113:295.0 114:2109.0 115:35194.0 116:5215.0 117:2662.0 118:281.0 119:1531.0 121:1497.0 122:39.0 123:336.0 125:180.0 126:257.0 127:371.0 128:613.0 129:2420.0 130:1140.0 131:5398.0 133:13070.0 134:1867.0 135:6948.0 136:898.…				0.21	0	995	1236	1195	1315	1179	2565	2030	2728	1642	681	1157	637	1828	2932	3039	1373	1288	1095	1726	762	1574	1442	2418	770	1487	2445	1494	2979	4424	3345	1701	1739	1907	1962	2709	2709	1912	5458	1774	1739
327460	1046230	311	327460	85:883.0 86:90.0 90:85.0 91:320.0 92:78.0 93:556.0 94:290.0 95:3006.0 96:1598.0 97:1246.0 98:951.0 99:582.0 100:269.0 101:349.0 103:1324.0 104:230.0 107:254.0 108:170.0 109:975.0 110:414.0 111:655.0 112:268.0 113:679.0 114:188.0 115:351.0 117:282.0 118:101.0 119:232.0 121:121.0 122:93.0 123:326.0 124:222.0 125:178.0 126:157.0 127:551.0 128:219.0 129:12402.0 130:1525.0 131:626.0 132:110.0 134:113.…				0.25	0	2949	112	2227	7558	195	5782	4252	118	4463	269	143	9568	4156	5162	4619	4769	486	5264	145	4265	3232	5711	5328	1710	160	144	146	123	262	2684	109	129	215	147	113	131	142	250	191	134
324858	882627	138	324858	85:31.0 86:299.0 87:151.0 88:29.0 89:878.0 90:84.0 92:53.0 93:53.0 94:146.0 96:148.0 97:362.0 98:79.0 99:63.0 100:24.0 101:814.0 102:44.0 103:7285.0 104:653.0 105:337.0 106:1275.0 107:1625.0 108:547.0 109:106.0 111:1605.0 112:132.0 113:56.0 114:13.0 115:189.0 116:338.0 117:1432.0 118:221.0 119:227.0 120:127.0 122:171.0 123:1244.0 124:425.0 125:62.0 126:46.0 128:174.0 129:2144.0 130:284.0 131:488.…				0.29	0	414	1678	1383	2055	2196	1984	1628	1933	3110	3885	2646	1416	1724	1827	1829	1923	1853	1379	1629	1390	1635	2027	1924	957	2932	5040	2126	4483	4457	2598	3004	3437	3986	4163	4167	3540	4421	4075	3641	3821
324264	250621	244	324264	85:5152.0 86:2819.0 87:5799.0 88:17219.0 89:99532.0 90:12231.0 91:8018.0 92:1127.0 95:996.0 96:1769.0 97:2210.0 98:885.0 99:2313.0 100:19717.0 101:5341.0 102:22744.0 103:4779.0 104:8145.0 112:924.0 113:6189.0 114:1084.0 115:8766.0 116:39868.0 117:14471.0 118:1217.0 119:3389.0 120:1664.0 121:981.0 123:1454.0 124:4917.0 125:860.0 126:4046.0 131:13030.0 133:22398.0 135:6256.0 136:1863.0 137:6251.0 1…				0.29	0	4583	2953	4268	5066	3862	62	3055	74	4730	2455	1495	3345	4020	3742	5368	3330	3738	1639	1044	2156	6093	5331	3425	4018	164	130	170	225	154	115	194	179	245	143	171	169	177	189	111	190
324263	432879	172	324263	85:12379.0 87:14128.0 90:1749.0 98:4497.0 100:63283.0 101:31130.0 102:10285.0 103:22723.0 112:7536.0 114:6459.0 116:13055.0 117:49031.0 118:17344.0 119:13225.0 121:548.0 124:199.0 129:3102.0 130:50399.0 131:29076.0 133:24650.0 134:8586.0 136:808.0 145:4096.0 146:14773.0 147:108090.0 148:50798.0 149:28585.0 158:8404.0 161:25715.0 162:17925.0 163:3954.0 164:1635.0 168:161.0 171:1071.0 172:336009.0 …				0.29	0	29780	27100	22270	29860	26468	29039	30304	16249	20053	13872	39286	30328	44508	20249	21897	26220	19565	26497	35021	18091	36719	22893	35880	26438	70485	18481	51465	25918	17288	32381	51069	53188	34741	50904	49285	39792	76585	27744	21686	49050
320876	719962	173	320876	89:155.0 98:125.0 99:52.0 103:606.0 111:47.0 115:164.0 122:220.0 129:294.0 130:119.0 131:874.0 132:428.0 133:594.0 134:148.0 135:104.0 138:73.0 139:35.0 140:29.0 141:55.0 143:117.0 144:147.0 145:115.0 148:200.0 149:264.0 153:32.0 154:77.0 155:103.0 157:88.0 158:415.0 160:81.0 162:27.0 163:54.0 164:37.0 167:21.0 168:77.0 169:117.0 170:191.0 171:82.0 172:47.0 173:3528.0 175:154.0 177:68.0 181:21.0 …				0.21	0	7022	8580	9862	11835	8883	11873	7180	8855	12620	13686	10336	7300	16008	9976	12237	9392	11777	6853	7633	6349	8340	8433	9197	10002	403	342	543	795	663	769	317	351	536	688	687	626	400	863	611	443
319248	257329	131	319248	85:66.0 95:105.0 99:80.0 101:113.0 109:20.0 115:170.0 117:79.0 129:47.0 130:33.0 131:5305.0 132:590.0 133:459.0 134:59.0 135:19.0 138:19.0 143:110.0 154:21.0 157:20.0 161:36.0 166:26.0 169:15.0 183:18.0 189:25.0 191:22.0 205:305.0 206:21.0 207:38.0 208:40.0 232:18.0 233:108.0 264:16.0 274:25.0 289:18.0 290:19.0 319:23.0 344:17.0 363:21.0 369:31.0 372:16.0 384:22.0 393:19.0 400:16.0 403:16.0 412:2…				0	0.5	160242	29690	174548	32268	170324	30886	27189	164436	5673	59025	33418	41716	3185	11434	5287	179932	178433	208773	17504	157670	1302724	322242	3145	4267	49498	40531	56890	46945	60341	23912	53157	53306	61084	50134	56522	31263	28673	54131	34923	47320
316401	536372	117	316401	85:73.0 86:177.0 87:113.0 100:178.0 101:158.0 102:138.0 103:73.0 104:34.0 110:61.0 112:24.0 114:76.0 115:112.0 116:36.0 117:2840.0 118:260.0 119:176.0 125:22.0 128:96.0 129:60.0 130:112.0 131:186.0 132:115.0 133:365.0 134:62.0 136:11.0 141:26.0 147:829.0 148:231.0 149:269.0 156:11.0 157:42.0 158:15.0 160:23.0 161:24.0 163:75.0 166:10.0 172:127.0 173:173.0 174:57.0 175:29.0 176:24.0 177:12.0 184:4…				0.04	0.67	10094	16004	5332	6154	4867	5332	5133	5586	13395	11594	4385	4517	4535	5811	5632	3811	3746	3889	3334	4622	8710	5555	5091	5429	51505	33285	185077	52894	53738	195889	164262	154311	7402	96343	119641	50022	210369	44883	152432	154807
316400	643230	156	316400	85:273.0 100:309.0 101:146.0 110:60.0 112:31.0 115:56.0 116:214.0 117:320.0 128:607.0 129:407.0 130:148.0 131:50.0 133:466.0 140:135.0 144:46.0 147:1770.0 148:262.0 149:249.0 156:1854.0 157:212.0 158:115.0 160:275.0 163:18.0 172:21.0 173:18.0 174:30.0 200:171.0 204:255.0 205:259.0 206:63.0 214:20.0 216:16.0 217:157.0 227:25.0 230:480.0 231:95.0 232:122.0 246:266.0 247:68.0 248:30.0 258:50.0 274:1…				0.46	0.08	2821	935	3533	6726	2624	1359	946	1971	10031	3783	4372	986	1721	4644	6251	42984	48469	894	1188	2047	4441	4408	2047	2804	8687	5644	20694	6658	7251	7557	13504	7187	6797	8238	7557	5750	10962	7004	7571	6394
250805	570883	274	250805	86:461.0 89:4082.0 90:237.0 91:520.0 94:516.0 97:318.0 98:1465.0 99:571.0 101:178.0 103:275.0 104:114.0 105:2282.0 106:190.0 108:87.0 113:368.0 115:1942.0 116:1145.0 117:673.0 119:500.0 129:566.0 130:1293.0 131:1289.0 133:3238.0 134:509.0 135:221.0 139:156.0 140:1624.0 141:173.0 142:334.0 143:396.0 145:1456.0 147:16431.0 148:2091.0 149:1258.0 155:1607.0 158:833.0 159:136.0 161:61.0 163:1802.0 164…				0	0.71	506	131	90	159	73	70	63	74	561	650	141	83	140	356	789	155	133	91	107	120	291	478	67	123	155262	130780	124947	126653	148035	118317	126765	143279	123622	149998	140671	133659	161593	156229	119458	123973
250586	759751	265	250586	85:340.0 86:843.0 87:633.0 88:173.0 89:209.0 90:203.0 93:153.0 94:226.0 95:220.0 96:987.0 98:321.0 99:382.0 100:761.0 102:441.0 103:262.0 104:23.0 105:55.0 107:191.0 109:249.0 113:129.0 115:197.0 116:695.0 117:1264.0 118:360.0 120:98.0 121:206.0 122:163.0 123:107.0 124:213.0 126:307.0 127:743.0 129:86.0 132:201.0 133:328.0 136:79.0 138:51.0 139:126.0 140:211.0 141:453.0 143:49.0 144:351.0 145:94.…				0	0.54	1021	613	291	266	308	426	157	190	1114	1772	1614	360	1093	1052	1157	1384	838	382	493	806	666	1481	547	1018	4301	7872	5092	7320	7977	6818	4046	5749	3997	3595	3432	6193	4337	7792	3745	4215
241309	983469	325	241309	91:450.0 100:54.0 103:1547.0 104:150.0 105:210.0 107:94.0 113:51.0 115:264.0 116:93.0 117:220.0 119:142.0 120:48.0 121:178.0 125:46.0 126:73.0 127:162.0 128:251.0 129:127.0 131:285.0 133:275.0 135:169.0 137:129.0 139:93.0 141:105.0 142:112.0 143:515.0 144:105.0 145:99.0 147:524.0 152:18.0 153:34.0 155:524.0 157:265.0 159:135.0 165:37.0 168:28.0 169:20.0 170:44.0 175:136.0 182:22.0 191:36.0 193:73…				0.33	0	1089	1662	1307	2273	2072	1769	1512	1568	876	1322	1144	740	1418	771	910	871	958	790	885	932	673	793	989	1340	245	580	352	391	271	350	234	290	254	301	563	260	224	384	340	339
238073	267187	184	238073	97:683.0 109:39.0 110:1250.0 112:122.0 124:206.0 145:740.0 152:37.0 154:167.0 169:212.0 170:18.0 173:445.0 184:5440.0 185:594.0 186:76.0 210:21.0 212:12.0 214:11.0 228:243.0 240:31.0 292:15.0 299:14.0 300:10.0 311:18.0 341:7.0 381:34.0 389:16.0 391:28.0 427:25.0 448:15.0 456:20.0 458:31.0				0.08	0.21	2750	8132	1521	1823	1368	8667	1659	1281	1608	5242	1311	9530	1391	4321	2482	1356	1482	1656	986	1544	6854	2563	824	1527	2960	2747	3316	3063	3995	3242	2869	3035	3323	3163	3132	3552	3254	3372	2859	2852
234934	799460	188	234934	88:334.0 97:345.0 98:122.0 101:398.0 103:371.0 104:70.0 107:44.0 111:72.0 113:78.0 115:234.0 116:865.0 118:50.0 123:60.0 125:23.0 129:258.0 130:89.0 131:518.0 132:93.0 134:139.0 135:75.0 136:51.0 139:22.0 142:137.0 143:102.0 144:261.0 145:196.0 146:167.0 147:754.0 149:270.0 150:22.0 157:291.0 158:55.0 159:230.0 161:98.0 163:23.0 164:31.0 167:31.0 169:282.0 170:38.0 171:50.0 172:117.0 175:50.0 178…				0.88	0	1732	3087	3599	1845	4512	4150	3986	4026	4022	967	4238	2541	5187	3482	4786	4174	4169	2727	2392	2786	3421	3322	2340	2856	5035	7578	6203	6920	6639	3160	5845	4531	5608	6431	7305	5395	4822	5708	5849	6219
232320	740081	158	232320	86:218.0 96:67.0 98:43.0 100:159.0 101:68.0 102:144.0 129:226.0 144:1930.0 145:125.0 158:4569.0 159:463.0 160:270.0 171:46.0 184:59.0 218:11.0 245:21.0 247:15.0 249:33.0 254:30.0 259:55.0 260:24.0 327:39.0 447:15.0				0	0.88	1052	1664	666	2234	1667	1352	996	497	13705	2342	642	1328	864	591	526	676	1625	1062	977	822	321	729	580	341	7797	8783	6885	9883	9535	16115	6517	7856	8307	8249	9556	7773	6330	10451	7153	6864
230579	754970	215	230579	85:2404.0 86:550.0 87:996.0 88:667.0 89:4053.0 90:440.0 91:1456.0 92:110.0 93:218.0 95:770.0 96:520.0 97:7260.0 98:1420.0 99:1159.0 100:321.0 101:2053.0 102:389.0 103:5415.0 104:631.0 105:250.0 108:42.0 109:238.0 110:165.0 111:2025.0 112:245.0 113:451.0 114:176.0 115:948.0 116:680.0 117:864.0 118:60.0 123:141.0 124:101.0 125:1115.0 126:140.0 127:244.0 128:99.0 129:669.0 130:362.0 131:215.0 132:84…				0.67	0	3777	590	3220	7378	3926	1299	1047	2506	1893	1780	4072	1096	2209	2805	1432	5225	4104	5659	1479	7788	2541	4652	4416	1571	928	1359	744	1039	1059	847	755	872	1078	1010	956	1056	1213	1259	863	841
229308	689020	156	229308	87:117.0 129:242.0 140:119.0 147:975.0 156:2778.0 157:196.0 163:26.0 200:10.0 203:77.0 205:1133.0 206:242.0 249:29.0 252:26.0 255:50.0 273:42.0 287:15.0 292:28.0 302:19.0 315:71.0 319:375.0 320:162.0 321:73.0 328:14.0 333:18.0 341:24.0 356:34.0 371:30.0 375:48.0 379:20.0 388:22.0 393:36.0 406:33.0 408:15.0 412:33.0 422:19.0 433:13.0 435:42.0 437:37.0 448:33.0 453:32.0 457:30.0 496:16.0 499:31.0				0	0.29	5061	3489	3961	4299	2443	4492	5293	6291	1432	8029	14167	2078	2829	1712	1517	2231	3450	4265	3469	2355	3588	3224	4130	2685	16223	24896	13124	25095	25836	24189	10267	19824	21773	22609	22008	23318	17134	26254	19320	18115
229030	633585	245	229030	90:61.0 101:70.0 127:71.0 130:168.0 131:198.0 133:316.0 141:41.0 143:101.0 147:1640.0 156:22.0 173:157.0 183:19.0 186:12.0 188:33.0 200:19.0 203:58.0 213:12.0 215:139.0 216:15.0 218:61.0 229:55.0 230:20.0 243:24.0 245:441.0 246:91.0 305:27.0 306:10.0 473:17.0				0	0.33	523	217	397	566	393	227	276	288	601	2616	725	261	589	719	589	605	753	327	730	562	1094	485	358	482	17993	24086	20596	25478	27702	24063	19478	21760	20829	21808	26708	22800	21215	29234	20922	19139
226436	788267	257	226436	85:1103.0 86:4437.0 87:1354.0 100:690.0 101:1062.0 102:819.0 111:253.0 114:273.0 123:285.0 133:2573.0 141:1126.0 143:545.0 147:6672.0 149:696.0 150:409.0 152:195.0 163:685.0 166:68.0 169:232.0 174:2832.0 175:788.0 176:228.0 178:192.0 186:187.0 189:311.0 191:1933.0 192:646.0 193:341.0 194:242.0 196:144.0 202:2419.0 203:163.0 204:797.0 215:783.0 218:914.0 219:402.0 220:46.0 225:1424.0 226:850.0 230…				0	0.33	14927	14098	15457	13372	15924	16983	12559	12319	11820	16478	12890	15026	13076	11863	22636	8779	12580	12607	13655	16253	13753	13214	11298	13349	12646	22981	17525	18858	20056	18019	12419	18433	18254	17554	18920	17147	19857	20505	12486	16417
225303	795285	224	225303	156:4121.0 157:415.0 174:5479.0 175:85.0 195:27.0 196:198.0 197:194.0 209:500.0 222:108.0 224:1234.0 225:840.0 240:37.0 245:21.0 248:47.0 267:119.0 279:45.0 286:26.0 290:67.0 297:245.0 298:84.0 300:73.0 311:643.0 312:287.0 321:40.0 334:22.0 337:61.0 340:138.0 343:20.0 350:46.0 354:42.0 359:91.0 412:41.0 422:10.0 454:27.0 468:11.0 472:195.0 473:55.0 483:9.0 485:20.0 493:23.0				0	0.33	164	768	1060	1056	1113	148	111	765	737	213	592	130	361	454	261	432	151	124	160	204	160	934	182	1271	5358	8101	5114	8473	8998	7017	5526	2613	6136	6092	8084	6975	5468	9171	4876	6508
224287	557443	328	224287	109:131.0 124:192.0 152:144.0 153:266.0 166:139.0 174:1879.0 180:66.0 183:72.0 195:241.0 196:67.0 198:16.0 214:24.0 224:63.0 226:39.0 240:349.0 241:45.0 268:58.0 269:23.0 270:52.0 285:35.0 327:45.0 328:900.0 329:322.0 330:126.0 331:35.0 342:35.0 343:115.0 344:29.0 382:17.0 385:17.0 398:21.0 400:18.0 403:21.0 408:18.0 417:21.0				0	0.79	436	523	504	459	275	343	408	350	264	592	278	412	349	208	354	304	253	427	496	410	446	343	628	199	5591	8523	1727	7615	10364	4465	3907	5400	5796	5564	6187	4633	4096	10273	7749	3909
224253	785224	437	224253	97:244.0 98:580.0 101:790.0 110:200.0 122:55.0 130:1531.0 131:3329.0 141:167.0 144:686.0 147:3537.0 148:622.0 157:538.0 158:652.0 160:765.0 162:132.0 164:122.0 169:175.0 178:51.0 179:431.0 184:272.0 186:229.0 191:548.0 209:229.0 213:102.0 216:351.0 217:1718.0 218:1277.0 225:419.0 226:131.0 229:178.0 230:253.0 231:303.0 238:120.0 257:928.0 258:380.0 265:259.0 287:47.0 303:228.0 304:60.0 319:220.0 …				0	0.54	133	89	151	158	151	74	50	91	119	212	154	143	154	64	149	131	166	91	142	133	169	150	184	155	4048	6855	5242	6549	5540	7001	5416	4445	6014	7810	6298	5860	5969	7016	3763	4533
224083	794734	156	224083	85:293.0 86:3007.0 88:558.0 89:685.0 94:45.0 95:122.0 96:359.0 97:485.0 98:1159.0 99:862.0 100:4052.0 101:2508.0 102:760.0 103:9923.0 104:1195.0 105:585.0 106:172.0 107:87.0 108:141.0 109:108.0 110:388.0 111:320.0 112:842.0 113:860.0 114:1111.0 115:2292.0 116:2164.0 117:6627.0 118:778.0 119:489.0 120:175.0 123:43.0 126:486.0 127:629.0 128:1519.0 129:5871.0 130:1569.0 131:1977.0 132:582.0 133:3900…				0	0.5	237	1050	755	311	975	1063	839	1288	1563	647	611	655	661	610	1648	1301	1069	186	705	512	279	1456	553	707	7146	12243	9358	16069	16389	12153	10284	3194	13962	12610	15869	13177	12157	13702	11104	13202
223738	969096	437	223738	85:178.0 86:822.0 96:208.0 98:405.0 104:141.0 141:47.0 147:1772.0 160:64.0 162:24.0 169:210.0 174:1103.0 175:149.0 177:92.0 178:21.0 179:67.0 180:33.0 189:87.0 191:251.0 192:86.0 206:124.0 214:89.0 215:91.0 216:26.0 218:94.0 223:38.0 243:134.0 257:292.0 258:24.0 288:168.0 289:111.0 303:43.0 347:56.0 386:24.0 398:21.0 403:31.0 404:32.0 413:24.0 436:50.0 437:549.0 438:263.0 439:164.0 440:39.0 495:2…				0	0.29	162	5948	118	186	184	157	208	71	379	155	131	93	102	114	112	159	234	193	49	156	106	152	118	82	10610	15670	13273	13357	14047	11783	13503	10192	8326	11768	12758	12914	9827	12780	10420	13460
223316	584605	230	223316	128:613.0 145:91.0 148:88.0 149:148.0 162:47.0 216:167.0 217:116.0 218:76.0 230:749.0 231:185.0 232:96.0 244:315.0 334:483.0 335:182.0 336:51.0 337:19.0 348:145.0				0	0.25	336	358	287	152	261	276	426	212	251	532	254	209	108	170	126	123	230	229	132	305	126	261	280	263	6441	2334	1687	2297	1245	1605	1693	1798	1474	2315	1196	2124	6607	2677	2089	1989
223299	595381	257	223299	86:990.0 91:45.0 117:2649.0 118:203.0 124:27.0 139:108.0 152:67.0 153:99.0 154:63.0 197:29.0 241:85.0 257:776.0 258:116.0 276:536.0 329:55.0 373:39.0 450:18.0 461:18.0				0	0.25	2272	5116	3333	4558	2636	5940	4170	2309	1436	5971	3899	3763	3344	3285	1457	2909	4690	4937	4095	2739	1791	1209	1950	2751	4039	4987	4474	5179	5973	4325	4104	4709	4348	4330	5091	5122	4050	4408	3970	4131
223250	830617	288	223250	98:206.0 112:45.0 141:20.0 149:77.0 177:13.0 185:30.0 216:36.0 220:34.0 225:21.0 226:67.0 230:31.0 232:414.0 251:29.0 265:28.0 275:16.0 284:30.0 288:1009.0 289:290.0 290:59.0 293:21.0 309:18.0 313:14.0 314:106.0 318:16.0 323:16.0 333:13.0 340:23.0 346:8.0 348:26.0 351:16.0 355:18.0 367:20.0 370:22.0 376:21.0 381:28.0 383:25.0 398:15.0 434:13.0				0	0.25	93	97	61	143	92	94	95	66	112	96	79	83	86	61	136	51	72	147	91	117	134	112	98	131	22636	31571	27108	23984	28146	26133	22675	22866	28706	22478	24872	23171	22830	27030	19834	20958
223226	492610	241	223226	94:61.0 95:168.0 108:94.0 109:220.0 110:343.0 116:1012.0 153:175.0 167:39.0 169:277.0 180:67.0 183:238.0 184:982.0 185:455.0 203:12.0 209:57.0 210:23.0 211:64.0 215:305.0 223:54.0 224:197.0 225:113.0 227:197.0 229:216.0 234:53.0 239:65.0 240:91.0 241:1055.0 242:442.0 243:261.0 245:203.0 252:35.0 254:107.0 257:1749.0 258:1144.0 259:202.0 260:69.0 261:43.0 268:31.0 271:619.0 272:190.0 273:86.0 278:…				0	0.25	116	366	297	652	230	409	524	450	702	681	477	433	665	569	907	617	316	418	473	461	548	424	571	347	10752	5047	13419	8800	6213	6140	15738	5938	10179	15183	4943	6046	4644	4938	11226	3465
223202	660514	386	223202	91:292.0 102:3059.0 125:53.0 170:788.0 171:540.0 179:86.0 195:364.0 196:157.0 197:150.0 222:35.0 235:419.0 236:151.0 237:107.0 238:77.0 239:116.0 241:247.0 253:93.0 255:662.0 257:428.0 258:302.0 259:210.0 267:76.0 269:660.0 270:241.0 271:214.0 280:615.0 281:119.0 282:125.0 283:116.0 284:39.0 285:646.0 287:118.0 296:287.0 297:189.0 298:96.0 311:136.0 333:55.0 368:176.0 369:96.0 370:64.0 385:118.0 …				0	0.46	125	727	130	216	643	936	917	560	150	184	562	721	94	152	103	155	174	962	767	1001	67	105	558	176	1824	2532	2356	3078	3468	3143	1558	2399	2147	2648	3040	2111	2275	2538	2136	2014
223154	843113	334	223154	104:194.0 106:90.0 117:1389.0 144:729.0 162:24.0 178:18.0 194:42.0 202:97.0 235:79.0 244:100.0 245:64.0 260:29.0 261:13.0 262:13.0 304:147.0 306:107.0 334:1742.0 335:532.0 336:421.0 338:33.0 375:22.0 396:30.0 406:11.0 420:20.0 451:19.0 464:23.0 465:30.0 477:33.0 482:16.0 484:36.0 485:35.0 486:26.0 489:44.0				0	0.75	646	584	1296	1579	833	626	632	841	1848	1312	760	419	231	1185	1573	1127	847	429	552	313	1036	1205	703	368	37994	40491	45413	38690	38556	37139	37684	36121	37391	31900	39548	35889	28741	30898	28967	32859
223134	503672	244	223134	85:90.0 88:28.0 93:201.0 94:190.0 98:24.0 112:300.0 114:102.0 126:285.0 142:812.0 154:404.0 160:23.0 177:242.0 188:44.0 190:69.0 194:256.0 198:38.0 201:70.0 206:60.0 213:40.0 216:119.0 217:37.0 229:30.0 231:43.0 233:22.0 238:57.0 239:19.0 240:23.0 243:34.0 244:3019.0 245:629.0 246:389.0 247:29.0 250:29.0 253:60.0 280:38.0 284:34.0 306:49.0 320:42.0 323:25.0 327:21.0 328:28.0 358:8.0 361:21.0 371:…				0	0.54	119	1163	164	1495	1573	2029	1505	1303	1572	2012	1588	1440	260	1709	1936	1395	1142	205	1093	176	120	2021	193	1258	5841	9091	7006	7685	7055	10321	9408	5721	8409	9005	8968	6870	7941	7117	7551	8141
223126	576091	185	223126	85:520.0 86:2887.0 87:1009.0 89:901.0 90:346.0 91:708.0 92:165.0 93:170.0 96:155.0 97:287.0 98:238.0 99:387.0 101:1210.0 102:1449.0 103:5362.0 104:527.0 105:450.0 106:232.0 108:33.0 109:305.0 110:165.0 111:756.0 112:492.0 113:416.0 114:392.0 115:771.0 116:1134.0 117:1315.0 118:222.0 119:346.0 120:52.0 125:73.0 126:542.0 127:1398.0 128:531.0 129:2110.0 130:702.0 131:817.0 132:1431.0 133:1619.0 137…				0.25	0	2688	1028	3328	2448	2009	3810	3347	1015	347	5724	8295	2611	8039	3701	236	6869	6085	2582	1922	1550	1284	219	3383	2344	6710	4370	2876	3896	11018	3796	2750	2824	2924	3664	4179	10850	2954	12455	3228	10381
223122	673154	232	223122	92:37.0 93:130.0 94:38.0 96:241.0 97:177.0 98:414.0 107:207.0 109:23.0 110:162.0 113:230.0 122:148.0 129:616.0 139:51.0 141:239.0 152:269.0 153:52.0 156:2336.0 157:479.0 170:595.0 171:316.0 184:198.0 186:501.0 187:452.0 188:796.0 190:462.0 196:200.0 211:162.0 213:163.0 214:189.0 216:154.0 224:83.0 225:55.0 227:75.0 228:229.0 229:160.0 230:506.0 231:254.0 232:4089.0 233:492.0 234:227.0 235:51.0 23…				0	0.21	122957	103452	109436	1084	121887	34615	6816	84128	127272	1202	117692	101656	126290	102580	804	101424	110559	41325	103297	131142	143056	133989	108244	148947	52006	67084	44943	77834	85294	107081	49700	80205	58360	70105	79891	58869	80033	91302	57436	50741
223120	580388	218	223120	85:90.0 87:1299.0 88:119.0 90:32.0 99:49.0 100:4950.0 101:159.0 103:34.0 113:38.0 114:134.0 116:64.0 118:30.0 126:175.0 129:442.0 134:32.0 144:1016.0 145:66.0 156:187.0 161:1024.0 162:186.0 163:103.0 167:26.0 170:47.0 174:164.0 175:91.0 177:375.0 179:52.0 186:354.0 190:45.0 202:214.0 216:20.0 218:4652.0 219:631.0 220:347.0 240:28.0 242:30.0 243:29.0 254:35.0 255:11.0 277:18.0 278:32.0 287:34.0 29…				0.54	1	3064	662	2369	3198	1007	356	274	882	5427	4064	3349	524	2042	6934	7213	6543	6843	649	832	761	1087	2547	1059	181	9436	10129	6719	8203	11556	7833	8382	9534	7454	11348	15312	11241	7989	12002	8607	10201
223071	609280	276	223071	85:39895.0 86:1175001.0 87:106485.0 88:62870.0 89:11475.0 90:13373.0 91:31590.0 92:3908.0 93:5175.0 94:273.0 95:978.0 96:692.0 97:1994.0 98:8105.0 99:13772.0 100:30938.0 101:11439.0 102:9590.0 103:26002.0 104:5028.0 105:10347.0 106:2157.0 107:1529.0 109:349.0 110:925.0 111:458.0 112:36967.0 113:48061.0 114:14589.0 115:15908.0 116:25889.0 117:53135.0 118:13406.0 119:15616.0 120:2174.0 121:1548.0 1…				0	1	3150	1925	2604	2991	1562	3343	2604	2517	761	2267	824	1183	2700	1268	995	1412	1593	2178	2216	1134	765	1434	3658	1668	6608	13893	10655	11069	14585	10528	8722	6683	11545	10419	11321	11596	5513	12605	7581	9558
220224	554829	320	220224	85:66.0 87:92.0 88:76.0 100:413.0 103:253.0 105:85.0 106:15.0 114:60.0 118:30.0 131:232.0 133:239.0 142:68.0 143:208.0 147:1850.0 148:361.0 149:127.0 158:131.0 163:61.0 172:53.0 174:96.0 180:23.0 189:22.0 190:72.0 191:137.0 217:201.0 221:98.0 230:238.0 231:58.0 232:27.0 233:110.0 234:12.0 260:13.0 278:155.0 279:38.0 290:27.0 304:39.0 305:36.0 319:15.0 320:318.0 321:86.0 322:15.0 334:41.0 343:25.0…				0.17	1	655	388	608	416	371	621	312	254	714	1861	227	289	393	1231	648	431	552	387	399	253	2764	1060	310	399	130753	184690	94210	176526	171534	420381	173921	152621	120644	203116	204890	135807	188793	205025	133923	120827
219374	590209	226	219374	85:2490.0 86:13158.0 87:2009.0 88:769.0 91:174.0 92:377.0 93:377.0 94:570.0 95:999.0 96:927.0 98:1561.0 99:1633.0 100:7624.0 101:2335.0 102:4825.0 103:464.0 104:55.0 105:380.0 106:112.0 107:856.0 108:354.0 109:1865.0 110:912.0 111:23611.0 112:2069.0 113:2608.0 114:998.0 115:861.0 116:701.0 117:226.0 118:95.0 119:41.0 121:117.0 123:392.0 124:493.0 125:551.0 126:1106.0 127:1182.0 128:2093.0 129:161…				0	0.25	2200	2731	2405	2992	2606	3054	3458	3948	2031	2070	1683	1952	2056	2416	2592	2409	2277	2028	3073	1322	1784	2264	2248	2492	3245	3177	3652	4416	4534	4087	3192	3315	3840	4171	4820	4103	2742	4651	3308	3696
217280	843116	356	217280	85:98.0 86:63.0 87:84.0 88:74.0 89:384.0 90:52.0 91:76.0 92:24.0 94:55.0 95:59.0 96:176.0 97:52.0 98:23.0 99:77.0 101:329.0 102:94.0 103:1478.0 104:126.0 105:48.0 107:54.0 108:73.0 109:63.0 110:17.0 111:33.0 113:76.0 114:81.0 115:208.0 116:1001.0 117:1438.0 118:175.0 119:117.0 120:30.0 122:61.0 124:42.0 125:20.0 127:19.0 128:162.0 129:394.0 130:153.0 131:606.0 132:193.0 133:776.0 134:104.0 135:22…				0.92	0	15746	5790	29969	37298	12850	3006	277	9499	42034	35226	14313	4182	836	27883	42684	26695	18951	2235	4519	3242	22268	26698	10068	6205	504	508	373	463	493	393	349	510	453	496	598	488	407	554	414	273
215654	541027	217	215654	110:30.0 129:547.0 169:64.0 189:29.0 215:97.0 216:48.0 217:4504.0 230:50.0 231:39.0 257:286.0				0.38	0	5267	1343	8580	4367	1664	2412	1661	3530	9653	4527	1908	1750	2403	4686	12279	10597	6628	1789	2464	2225	6704	8496	2121	5934	8330	10852	10580	10811	11520	11828	9380	8882	10127	13658	14332	11214	8910	14944	10815	11398
210890	762270	179	210890	89:126.0 93:38.0 94:47.0 96:67.0 98:144.0 102:273.0 121:35.0 128:121.0 131:167.0 163:154.0 164:85.0 165:191.0 168:73.0 176:60.0 178:22.0 179:4654.0 180:774.0 181:229.0 205:28.0 239:153.0 241:161.0 243:19.0 244:15.0 253:41.0 254:42.0 269:98.0 270:52.0 280:15.0 285:44.0 293:24.0 297:260.0 298:79.0 299:57.0 310:29.0 324:20.0 325:73.0 371:18.0 380:16.0 386:41.0 387:109.0 402:54.0 420:12.0 421:5.0 429…				0	0.21	355	292	313	260	405	289	206	332	913	540	293	205	442	400	649	479	291	447	351	358	992	1407	280	443	2043	2983	2193	3675	3983	3097	1970	2643	2440	2511	3365	2884	2356	3440	1950	2694
210885	406463	269	210885	85:30.0 86:132.0 91:146.0 94:95.0 95:117.0 97:55.0 98:501.0 99:254.0 100:526.0 102:120.0 106:87.0 112:236.0 113:194.0 115:55.0 119:230.0 120:32.0 126:101.0 127:452.0 128:20.0 135:30.0 141:45.0 142:35.0 152:35.0 153:114.0 154:513.0 155:28.0 167:59.0 168:398.0 169:110.0 170:84.0 173:21.0 179:30.0 181:26.0 182:141.0 193:248.0 194:57.0 195:98.0 196:66.0 197:48.0 198:40.0 210:34.0 211:42.0 212:27.0 21…				0	0.71	315	743	206	6471	185	226	152	344	343	3682	206	156	265	2983	337	6908	6136	250	182	187	1679	258	276	3861	1506	2336	1537	2705	3026	1148	1686	1537	1725	1692	2086	2090	1649	1770	1333	1912
210845	561994	186	210845	85:92.0 86:841.0 87:644.0 88:255.0 91:339.0 96:2834.0 97:958.0 98:327.0 101:138.0 102:649.0 103:873.0 110:79.0 115:1193.0 116:1250.0 117:510.0 118:192.0 121:88.0 122:106.0 123:198.0 124:159.0 126:313.0 130:5121.0 131:7101.0 132:1307.0 133:1687.0 134:188.0 140:149.0 142:947.0 143:728.0 144:1381.0 145:703.0 146:4197.0 147:8609.0 148:1216.0 149:1365.0 150:199.0 151:42.0 152:160.0 154:670.0 158:466.0…				0.79	0	3084	4412	3986	3437	3873	1184	1564	5934	1681	1187	1726	4686	3267	2088	4373	5398	2176	2045	4839	2237	2220	3445	6356	1257	2512	1872	2272	1871	2442	2863	1697	1950	1690	2218	2147	2262	3049	1962	2747	2027
210812	422611	158	210812	92:104.0 100:219.0 102:547.0 103:741.0 104:151.0 105:145.0 109:77.0 114:55.0 115:206.0 118:237.0 132:50.0 133:1151.0 135:143.0 142:20.0 149:364.0 150:61.0 151:92.0 157:44.0 158:6695.0 159:967.0 160:325.0 168:47.0 171:73.0 175:159.0 176:187.0 177:306.0 178:31.0 179:18.0 182:49.0 185:95.0 190:57.0 191:125.0 197:109.0 198:129.0 204:107.0 205:57.0 216:51.0 219:258.0 220:72.0 221:593.0 222:198.0 223:1…				0	0.71	1903	2328	1798	172	1693	2299	2079	1426	1762	1935	150	1838	2606	1727	1649	174	2837	2988	2251	2305	2395	1694	1621	134	7418	9519	4297	15676	13172	7692	5952	6709	6792	8080	8615	5788	6588	21783	11826	6366
210802	438959	232	210802	101:90.0 112:65.0 119:126.0 122:45.0 124:61.0 126:127.0 132:285.0 133:1421.0 135:265.0 147:3575.0 160:306.0 174:256.0 176:82.0 178:49.0 188:74.0 189:102.0 190:66.0 191:65.0 202:306.0 203:89.0 214:9.0 216:266.0 221:596.0 222:204.0 223:123.0 232:3474.0 233:784.0 234:391.0 260:101.0 263:37.0 265:30.0 266:18.0 277:60.0 278:48.0 280:53.0 283:30.0 287:26.0 289:16.0 292:394.0 293:165.0 294:85.0 306:102.…				0	0.96	214	90	380	107	152	67	165	512	509	70	64	125	446	385	275	105	117	134	91	125	436	210	754	118	5055	4250	2866	7172	5459	4739	4059	4424	4661	5190	5050	4312	4685	9245	5077	3611
210798	426823	232	210798	100:356.0 103:138.0 115:146.0 117:233.0 118:141.0 119:240.0 126:101.0 130:372.0 131:436.0 132:190.0 133:1068.0 134:961.0 135:253.0 136:263.0 138:58.0 142:144.0 143:94.0 147:2973.0 148:473.0 149:300.0 152:84.0 153:48.0 154:169.0 155:57.0 158:45.0 159:62.0 160:97.0 161:35.0 171:51.0 173:76.0 174:194.0 175:79.0 176:143.0 177:102.0 179:31.0 186:235.0 187:49.0 188:25.0 189:62.0 190:37.0 202:59.0 203:3…				0	0.92	110	120	58	102	101	57	119	41	92	185	674	385	98	80	96	57	89	108	80	102	130	113	58	108	6106	6352	3458	12019	8971	5029	4560	5133	5461	6884	6100	5661	4789	14281	9157	3950
210663	681154	435	210663	95:713.0 103:84909.0 104:17589.0 105:5230.0 106:1215.0 110:250.0 114:1403.0 117:83210.0 118:11842.0 119:13444.0 120:2704.0 121:1728.0 122:769.0 123:198.0 124:348.0 134:10871.0 135:9309.0 136:1581.0 137:1221.0 138:624.0 140:875.0 145:10451.0 146:3582.0 147:335693.0 148:105007.0 149:71798.0 150:12205.0 152:598.0 160:1190.0 162:1630.0 176:2474.0 179:663.0 180:498.0 187:1106.0 188:1209.0 191:479804.0…				0.21	0.5	372518	213341	329947	408341	300462	143199	67157	196615	380753	497499	245577	218209	365400	304233	372730	292563	333261	187534	196367	269875	404936	401218	239947	439505	345198	373328	261518	391469	308509	349266	262183	321326	357152	364726	388713	351197	280935	395774	404394	359720
210272	700671	220	210272	86:9319.0 89:171596.0 90:14667.0 91:17916.0 94:766.0 95:1161.0 97:8463.0 98:3475.0 99:12666.0 100:145403.0 101:75879.0 102:57843.0 104:17992.0 105:27190.0 106:4447.0 107:1338.0 108:758.0 109:1485.0 110:1347.0 111:10858.0 112:3583.0 113:19610.0 115:29860.0 116:43047.0 117:86611.0 118:13704.0 119:22647.0 120:3167.0 121:2178.0 122:659.0 123:598.0 124:1151.0 125:3035.0 126:5764.0 127:13452.0 128:1317…				0.38	0	627	157078	650	1724	65995	137916	263237	72500	1256	1159	40203	91946	1953	2714	799	652	270	153973	74583	144872	1758	796	60797	1408	2920	3292	2309	2712	3036	3604	2510	2906	2658	3148	3272	2535	2322	3082	2807	2668
210263	331730	178	210263	85:483.0 86:1159.0 87:150.0 88:1420.0 91:135.0 92:55.0 102:132.0 112:87.0 122:63.0 124:54.0 130:81.0 134:56.0 135:235.0 137:30.0 146:32.0 152:44.0 153:51.0 166:90.0 167:49.0 174:94.0 178:5132.0 179:596.0 180:435.0 181:51.0 184:18.0 187:35.0 199:36.0 200:26.0 201:54.0 211:24.0 213:36.0 216:44.0 222:43.0 226:15.0 227:25.0 232:91.0 234:14.0 250:26.0 255:8.0 263:32.0 285:15.0 287:16.0 288:15.0 293:35…				0.67	0	5481	25350	5560	3867	12127	56287	24545	12173	11183	6799	13746	20705	14693	8487	11268	6148	6856	46982	25497	27560	3674	8752	9448	3708	162	138	131	169	150	132	98	5849	107	119	149	178	101	4200	156	213
210251	649496	317	210251	94:824.0 97:3200.0 109:7097.0 113:6667.0 115:9527.0 117:145774.0 118:13115.0 119:11752.0 120:2007.0 121:1027.0 122:482.0 123:635.0 127:9720.0 129:446767.0 130:50008.0 132:6945.0 134:16668.0 135:13937.0 136:1315.0 137:1258.0 138:637.0 139:4672.0 141:11751.0 142:16722.0 143:128570.0 144:16572.0 145:31270.0 146:4701.0 147:767128.0 148:67906.0 164:3428.0 167:3530.0 169:133889.0 170:28255.0 171:25808.…				0	0.25	232703	80018	199394	257534	197506	31251	19802	92904	252054	323929	170895	95668	230930	194683	246917	175984	219561	63790	73914	100347	257033	271655	173284	275018	268593	265247	207703	192695	305393	206155	201091	182931	266882	167942	281772	248832	163188	285478	294650	275640
209687	651164	101	209687	85:81506.0 86:84784.0 87:98814.0 88:67735.0 89:778209.0 90:68703.0 91:37968.0 92:6923.0 94:8963.0 95:7904.0 96:10858.0 97:38335.0 98:20485.0 99:89752.0 100:150936.0 101:345818.0 102:142654.0 103:1263719.0 104:124756.0 105:364949.0 106:39282.0 107:13495.0 108:5045.0 109:4838.0 110:14820.0 111:40907.0 112:29547.0 113:77217.0 114:153915.0 115:148906.0 116:118143.0 117:1228985.0 118:121349.0 119:1252…				0.17	0.08	1039233	858757	909303	1240481	980087	96970	651440	664901	287066	626991	1043311	795842	1073193	851727	1096289	833069	956889	837883	945059	1033509	1186417	1163506	899872	1219609	870006	892017	708774	931473	310852	783685	644631	804279	883126	874927	923511	890711	774264	459365	978990	945908
209171	651016	205	209171	86:35836.0 87:7325.0 88:53314.0 89:212271.0 98:10849.0 99:4514.0 100:108331.0 101:72921.0 103:1170815.0 104:42158.0 105:117479.0 106:7595.0 111:1228.0 112:15070.0 114:105043.0 116:37243.0 117:316481.0 118:15011.0 120:3673.0 122:2890.0 123:1701.0 124:4796.0 126:4590.0 128:8608.0 133:236125.0 134:21368.0 135:6063.0 136:10002.0 137:3589.0 139:262.0 140:7744.0 141:5759.0 142:42962.0 143:83405.0 144:1…				0.08	0.38	3605711	7167621	3593722	4435987	6020655	6226013	5097743	4403960	3041027	5306967	5074691	5465842	807872	3510971	2415658	3261453	1395821	5720591	5346978	6714378	4099541	2687380	5280077	4681129	3184256	1849602	2741417	1219075	3428770	5960100	2444723	3314631	1201465	3193317	3724571	2228590	3238244	3657179	1568995	1690230
208603	433835	258	208603	85:341.0 86:6163.0 87:850.0 88:394.0 89:914.0 98:331.0 99:389.0 100:5309.0 101:3626.0 102:1157.0 107:132.0 110:146.0 111:82.0 113:222.0 114:3764.0 115:1320.0 116:6709.0 117:961.0 118:363.0 125:53.0 128:1154.0 129:184.0 133:133.0 134:105.0 135:175.0 137:37.0 141:45.0 142:1813.0 143:1868.0 144:278.0 145:89.0 148:218.0 153:217.0 156:82.0 158:276.0 159:74.0 169:384.0 170:71.0 171:396.0 183:95.0 184:2…				0	0.46	195	158	652	581	527	584	447	610	324	152	179	376	105	359	402	358	230	120	319	110	422	249	769	216	2014	1759	901	2180	2220	2231	1706	1906	1339	1977	2380	2393	1835	1617	1442	2173
208244	1003869	204	208244	85:930.0 89:1261.0 95:363.0 99:896.0 100:199.0 101:3294.0 102:1216.0 103:19491.0 104:1647.0 105:2782.0 109:194.0 111:705.0 113:875.0 115:1255.0 116:981.0 117:2805.0 118:440.0 119:381.0 121:191.0 127:989.0 129:21897.0 130:2798.0 131:2580.0 133:7188.0 134:912.0 135:967.0 136:41.0 139:329.0 141:220.0 142:363.0 143:5740.0 144:618.0 145:363.0 146:365.0 147:31679.0 148:6284.0 149:3963.0 150:481.0 151:2…				1	1	19392	18500	12541	20004	18641	18547	16320	17096	18998	23736	20433	15594	25253	16018	15648	17359	20350	17564	16710	15487	17285	14309	19291	17475	309536	374884	300074	347583	356492	323581	286600	333457	329676	329763	352646	291282	304014	345553	283455	310213
199044	378995	156	199044	85:715.0 88:381.0 90:797.0 91:307.0 92:71.0 94:320.0 96:81.0 97:1111.0 99:823.0 100:1926.0 101:13241.0 102:889.0 103:1580.0 104:160.0 107:170.0 109:44.0 110:1298.0 112:689.0 113:211.0 114:613.0 115:207.0 116:11132.0 117:1406.0 118:756.0 119:122.0 120:81.0 121:50.0 122:31.0 123:233.0 128:4905.0 129:959.0 130:1892.0 134:1156.0 135:151.0 138:33.0 139:300.0 140:2776.0 141:109.0 143:130.0 150:52.0 153…				0.29	0.46	8975	6878	4214	2702	10950	10943	5571	8264	5854	11110	7915	9051	2774	3823	6951	7829	8596	1935	7106	9851	12056	11210	4105	4632	10964	3763	8048	4930	12420	2701	7942	3032	8944	10100	11148	3531	3941	4890	3793	2264
198951	618559	306	198951	85:948.0 86:452.0 87:252.0 88:800.0 89:2027.0 91:165.0 92:94.0 95:137.0 97:187.0 99:702.0 101:1426.0 102:1291.0 103:16962.0 104:1082.0 105:1215.0 109:538.0 110:111.0 111:747.0 112:151.0 113:826.0 115:614.0 116:549.0 117:6478.0 118:672.0 119:1042.0 120:235.0 124:43.0 127:486.0 128:154.0 129:10225.0 130:820.0 131:2708.0 132:320.0 133:6358.0 134:491.0 137:46.0 141:576.0 142:1704.0 143:3195.0 144:137…				0.08	0.21	2488	927	2805	3591	1363	1450	981	1328	3854	3448	1746	828	2870	3313	4023	2279	2546	1337	1643	1125	3274	3317	1700	1949	90161	90128	32049	87573	95501	86536	70241	104214	86245	97282	98629	89072	98779	114317	83811	90093
189981	821799	117	189981	85:830.0 86:53.0 87:127.0 88:54.0 89:850.0 90:7.0 91:655.0 92:92.0 93:260.0 94:188.0 95:450.0 96:84.0 97:206.0 98:410.0 99:920.0 100:227.0 101:5073.0 102:689.0 103:8407.0 104:782.0 105:483.0 106:71.0 107:342.0 109:325.0 111:244.0 112:194.0 113:440.0 114:58.0 115:1086.0 116:3374.0 117:16785.0 118:1891.0 119:1750.0 120:210.0 121:312.0 122:106.0 124:22.0 125:50.0 126:67.0 127:240.0 128:78.0 129:4958…				0.08	0.25	4663	5684	4677	5799	3646	2593	2251	2919	5242	6153	3460	2277	3631	3326	6737	1203	5456	2294	3480	2798	4898	4209	2657	6354	25036	59884	17423	55696	66475	39072	10237	42503	42451	44909	51030	46549	47869	59997	18464	29580
189050	1063394	361	189050	85:130.0 88:27.0 89:484.0 91:143.0 97:25.0 99:131.0 100:30.0 101:599.0 102:71.0 103:6197.0 104:647.0 105:355.0 109:426.0 110:37.0 111:111.0 113:261.0 114:4.0 115:516.0 116:341.0 117:2352.0 118:261.0 119:302.0 120:7.0 121:29.0 127:208.0 128:58.0 129:6024.0 130:797.0 131:11599.0 132:1302.0 133:1990.0 134:151.0 135:279.0 137:12.0 139:157.0 140:56.0 141:270.0 142:154.0 143:854.0 144:160.0 145:294.0 1…				0	0.33	80	193	68	120	127	107	72	64	167	161	118	89	108	97	110	97	98	121	110	103	133	189	78	204	4809	4978	9362	7170	2774	5764	2135	6887	8203	3129	2907	1644	5867	2993	5799	6864
172625	769745	130	172625	87:271.0 90:123.0 96:80.0 100:70.0 102:316.0 115:185.0 128:67.0 130:9319.0 131:1656.0 132:696.0 159:257.0 251:42.0 261:53.0 262:26.0 276:85.0 307:31.0 391:21.0 470:23.0 483:22.0 485:20.0				0.29	0	18284	36377	30509	59502	47932	57075	44756	23976	21815	10404	16864	38108	19463	12347	22099	11677	16095	68572	29511	51680	19407	19641	21908	15480	11258	26858	7498	15968	18643	9535	6904	15818	16030	9675	13544	14253	10086	15736	12262	14952
171305	1134692	441	171305	88:135.0 90:82.0 91:3094.0 93:204.0 104:125.0 105:1465.0 107:724.0 109:117.0 115:711.0 116:208.0 117:1307.0 118:263.0 119:1039.0 121:77.0 122:55.0 123:81.0 128:457.0 129:174.0 131:263.0 132:443.0 133:1032.0 135:337.0 136:69.0 137:93.0 140:29.0 141:84.0 142:59.0 145:282.0 147:5369.0 149:313.0 157:117.0 159:217.0 161:242.0 163:66.0 164:12.0 165:86.0 175:201.0 177:148.0 189:334.0 191:1531.0 192:259.…				0.29	0	6966	644	2572	2349	799	575	508	304	1014	7645	496	765	745	1369	963	563	655	974	1051	1126	2874	1422	670	1200	92	113	95	95	139	125	72	115	57	86	67	104	81	141	102	73
171070	1064240	202	171070	88:103.0 89:98.0 96:50.0 101:62.0 102:161.0 107:59.0 115:169.0 125:93.0 129:222.0 130:400.0 132:56.0 138:13.0 141:28.0 142:72.0 145:100.0 147:568.0 149:575.0 153:41.0 155:39.0 160:31.0 165:33.0 170:101.0 174:38.0 175:26.0 176:18.0 184:54.0 185:37.0 186:73.0 188:17.0 192:36.0 194:31.0 200:213.0 201:51.0 202:4649.0 203:859.0 204:207.0 205:46.0 208:43.0 226:292.0 253:15.0 256:19.0 355:91.0 356:33.0 …				0	0.63	191	166	127	186	178	162	131	105	109	225	73	160	243	179	258	158	113	143	124	164	183	292	145	164	39834	49875	69125	55039	51461	45766	46474	52896	54128	48490	52322	37174	42286	55437	42661	50962
171037	845335	257	171037	87:130.0 90:94.0 95:65.0 100:71.0 101:56.0 113:104.0 114:37.0 117:11485.0 118:1199.0 119:383.0 128:74.0 131:228.0 132:70.0 133:201.0 137:23.0 145:51.0 149:281.0 150:79.0 153:76.0 156:59.0 157:76.0 158:88.0 159:80.0 162:23.0 163:101.0 164:108.0 165:90.0 167:72.0 169:61.0 172:54.0 177:44.0 178:18.0 179:2874.0 180:440.0 181:142.0 182:110.0 183:98.0 186:41.0 187:12.0 190:22.0 192:64.0 194:37.0 196:10…				0	0.83	3937	4804	6555	13693	10291	8902	6006	12965	6671	6107	3313	5669	4109	4775	6364	5315	5648	6470	8413	2031	5501	9161	9001	6413	2348	5245	1274	2499	2692	3542	425	2290	701	3375	3986	2986	2749	3322	3726	1582
171026	708475	386	171026	86:1140.0 87:403.0 88:2479.0 90:501.0 91:1205.0 92:527.0 93:152.0 94:385.0 95:324.0 96:372.0 97:337.0 98:583.0 99:459.0 100:2097.0 101:387.0 106:299.0 107:428.0 108:303.0 112:369.0 113:581.0 114:523.0 115:1432.0 116:1608.0 119:271.0 120:776.0 121:390.0 122:211.0 123:219.0 124:251.0 125:248.0 126:356.0 127:601.0 128:204.0 130:724.0 131:2251.0 132:610.0 133:901.0 134:312.0 136:65.0 137:95.0 138:96.…				0	0.5	56	88	202	150	64	80	63	49	85	164	68	68	105	118	62	102	79	100	90	66	117	127	90	92	1902	2036	1804	2385	860	2228	1672	1935	1798	1728	2488	1047	473	2490	1939	1923
170988	690871	313	170988	85:1345.0 86:2592.0 87:548.0 88:323.0 89:1064.0 90:577.0 91:33791.0 92:2762.0 93:256.0 95:391.0 96:3068.0 97:2149.0 98:1564.0 99:1004.0 100:3812.0 101:578.0 102:1387.0 103:3724.0 104:1511.0 105:1915.0 106:171.0 107:370.0 108:466.0 110:1744.0 111:1456.0 112:591.0 113:1031.0 114:1205.0 115:1644.0 116:1236.0 117:1721.0 118:494.0 119:397.0 120:561.0 121:602.0 122:181.0 123:31.0 124:2038.0 125:508.0 1…				0	0.29	160	145	141	150	121	95	142	164	63	92	115	162	105	81	147	165	172	162	104	119	139	171	152	163	1679	1387	1117	2152	1890	1937	1130	1530	1272	1493	1837	1007	1247	2004	1567	1556
170986	541131	257	170986	85:2121.0 86:3999.0 87:1121.0 88:311.0 89:373.0 90:137.0 93:125.0 94:2027.0 95:945.0 96:1158.0 97:1356.0 98:1935.0 99:1346.0 100:3773.0 101:1297.0 102:1320.0 104:274.0 105:330.0 108:344.0 109:749.0 110:284.0 112:120.0 113:1634.0 114:1163.0 115:697.0 116:314.0 117:383.0 118:324.0 120:263.0 121:222.0 122:1107.0 123:320.0 124:1022.0 125:239.0 126:219.0 127:203.0 128:1149.0 129:322.0 131:2311.0 133:2…				0	0.54	170	82	96	142	121	129	14468	174	74	166	53	4506	117	83	60	7502	126	88	161	147	119	59	190	74	1291	1444	353	1603	387	364	382	739	759	1357	1736	521	1702	1915	1535	1360
170984	756776	179	170984	85:338.0 86:1166.0 87:973.0 88:474.0 89:817.0 90:525.0 91:420.0 92:142.0 93:89.0 94:74.0 98:355.0 99:396.0 100:1949.0 102:258.0 103:409.0 104:86.0 105:540.0 107:268.0 108:94.0 109:283.0 110:155.0 112:130.0 113:448.0 114:855.0 115:716.0 116:317.0 117:349.0 118:59.0 119:59.0 121:296.0 122:54.0 123:109.0 124:673.0 125:138.0 126:173.0 127:431.0 128:386.0 129:208.0 130:193.0 132:59.0 133:602.0 134:203…				0	1	312	535	206	333	627	285	361	388	265	249	293	406	221	245	460	219	348	353	393	124	992	510	462	421	17050	21982	17239	14858	22053	19014	16584	19077	18141	18357	23084	18834	19447	4791	16818	16423
170979	516088	313	170979	85:1891.0 86:6785.0 87:395.0 88:423.0 89:784.0 90:285.0 91:601.0 92:539.0 93:742.0 94:3394.0 95:1039.0 96:816.0 97:1393.0 98:3290.0 99:1343.0 100:9366.0 101:1850.0 102:1798.0 103:501.0 105:362.0 106:440.0 108:7339.0 109:1024.0 110:1097.0 111:1016.0 112:900.0 113:2730.0 114:2164.0 115:2266.0 116:2130.0 117:939.0 118:598.0 119:716.0 120:314.0 121:287.0 122:202.0 123:229.0 124:1302.0 125:515.0 126:1…				0	0.54	101	99	127	138	168	169	112	83	155	190	73	109	79	143	251	169	159	91	113	110	179	171	110	128	1700	1778	1371	1908	2389	2592	1668	2123	1816	2136	2165	1823	3132	2174	2027	1376
170978	497885	257	170978	85:1493.0 86:7809.0 87:1632.0 88:678.0 89:1120.0 90:194.0 92:75.0 93:618.0 94:1636.0 95:945.0 96:763.0 97:1266.0 98:2317.0 99:1785.0 100:8225.0 101:2260.0 102:5090.0 103:2010.0 104:293.0 105:660.0 106:372.0 107:249.0 108:1072.0 109:1900.0 110:1368.0 111:788.0 112:959.0 113:2303.0 114:2262.0 115:1878.0 116:7765.0 117:1709.0 118:550.0 119:481.0 120:56.0 121:106.0 122:42.0 123:493.0 124:379.0 125:47…				0	0.83	618	114	63	943	126	105	72	141	108	157	83	80	673	89	101	56	75	860	100	167	176	118	93	125	5995	9935	4034	5019	7127	1307	3250	5690	4045	4922	6483	3306	9118	1882	4093	7357
170974	760208	226	170974	85:1942.0 86:4797.0 87:2789.0 88:1611.0 89:213.0 90:579.0 91:2117.0 92:854.0 93:986.0 94:1692.0 95:1838.0 96:3893.0 97:2265.0 98:3429.0 99:2858.0 100:7026.0 101:1968.0 102:1567.0 103:177.0 104:563.0 105:6304.0 106:941.0 107:1605.0 108:1960.0 109:2576.0 110:1882.0 111:807.0 112:1808.0 113:1278.0 114:4294.0 115:1224.0 116:1447.0 117:457.0 118:193.0 119:942.0 120:420.0 121:3291.0 122:806.0 123:1160.…				0	0.54	149	239	242	342	361	254	311	262	214	865	175	168	214	323	317	602	879	167	298	211	196	272	228	251	1385	2549	1745	998	2229	2406	815	2221	1848	2277	2411	2177	2304	1883	1659	1011
170971	646887	124	170971	85:4711.0 86:11811.0 87:2123.0 88:798.0 89:1975.0 90:548.0 92:613.0 93:2091.0 94:3596.0 95:4042.0 96:36958.0 97:8136.0 98:8117.0 99:7661.0 100:19017.0 101:5602.0 102:4760.0 104:1374.0 105:3921.0 106:2422.0 107:2250.0 108:2623.0 109:2396.0 110:1747.0 111:2836.0 112:3960.0 113:1399.0 114:2304.0 115:5163.0 116:1517.0 117:410.0 118:912.0 119:908.0 120:854.0 121:2609.0 122:4670.0 123:908.0 124:63643.0…				0	0.92	10460	17066	10304	13304	12632	15333	11703	9409	6501	17220	11144	13441	12594	9628	8679	8705	10673	14173	13165	16023	10965	10145	10838	12904	7272	6397	5499	6870	6950	8954	5195	7123	6958	8729	9528	5201	4641	7627	8039	8272
170962	643598	239	170962	85:30256.0 86:62946.0 87:9278.0 88:5251.0 89:4047.0 90:2588.0 92:8581.0 93:11340.0 94:33597.0 95:32900.0 96:152512.0 97:46678.0 98:51805.0 99:41125.0 100:105611.0 101:19964.0 102:30796.0 103:5235.0 104:4309.0 105:17624.0 106:11897.0 107:12909.0 108:19940.0 109:22453.0 110:17510.0 111:14082.0 112:42641.0 113:22522.0 114:18980.0 115:30606.0 116:29684.0 117:7186.0 118:5899.0 119:5170.0 120:4405.0 12…				0	0.96	15601	262	13806	17483	16959	291	186	190	296	24026	15620	208	15797	196	234	274	14864	19473	15179	19653	17483	116	14950	170	9837	11764	8269	12416	13296	10994	8858	10649	9386	11090	12837	10579	9553	11971	7141	9705
170768	1033978	202	170768	85:111.0 87:229.0 89:153.0 93:97.0 100:42.0 101:295.0 102:135.0 103:1182.0 104:79.0 111:100.0 112:44.0 115:350.0 117:928.0 118:129.0 119:69.0 121:43.0 122:68.0 123:30.0 128:49.0 129:969.0 130:830.0 131:707.0 132:69.0 133:411.0 137:30.0 141:203.0 142:83.0 143:557.0 144:70.0 146:133.0 147:1285.0 148:283.0 149:266.0 150:54.0 153:66.0 155:284.0 157:302.0 158:246.0 159:13.0 163:68.0 167:28.0 169:183.0…				1	0	13080	20915	16528	15257	17615	15590	9678	20560	20586	12436	9538	12079	12260	16873	17004	2253	15492	8875	5998	9809	20458	22799	16404	19221	270	378	261	354	348	310	285	212	248	172	230	272	194	286	325	209
170766	686475	158	170766	86:468.0 92:40.0 94:30.0 95:131.0 102:101.0 104:19.0 110:57.0 126:50.0 140:54.0 141:63.0 142:110.0 152:19.0 154:16.0 156:733.0 157:128.0 158:5386.0 159:688.0 160:451.0 233:13.0 477:9.0				0	0.79	2740	4265	2912	3829	2184	4025	2778	4527	2447	5037	4338	3365	1936	1989	2123	1494	2381	3451	2197	2642	1786	1755	2088	4353	8553	12094	7880	13488	18084	18727	8870	13457	13320	10853	11660	12672	11673	14378	13302	10720
170736	758814	192	170736	85:294.0 86:557.0 87:268.0 90:206.0 91:1955.0 92:474.0 102:120.0 104:271.0 114:48.0 115:423.0 118:151.0 119:187.0 122:24.0 129:683.0 130:507.0 141:387.0 143:89.0 145:43.0 148:77.0 158:551.0 159:177.0 160:250.0 162:72.0 171:49.0 176:293.0 177:50.0 185:184.0 186:74.0 187:64.0 188:314.0 191:180.0 192:8723.0 193:1324.0 194:660.0 195:74.0 202:60.0 204:188.0 206:63.0 215:91.0 218:522.0 219:119.0 220:68…				0	0.38	1171	557	928	724	1125	580	265	319	2155	594	1694	613	1352	746	556	714	868	495	372	376	634	1308	354	1201	3447	3919	4461	3228	6162	7447	3397	4329	4216	5567	6705	4840	5086	6114	4143	3337
170728	708283	174	170728	86:6547.0 87:959.0 88:564.0 100:3292.0 101:604.0 102:1401.0 103:1393.0 104:109.0 107:51.0 110:318.0 113:395.0 114:415.0 115:466.0 116:760.0 117:2497.0 121:145.0 125:104.0 126:123.0 130:1191.0 133:1305.0 143:162.0 144:367.0 146:361.0 147:4445.0 148:799.0 149:1029.0 150:71.0 153:94.0 158:509.0 159:429.0 170:94.0 171:47.0 172:584.0 173:238.0 174:22084.0 175:3698.0 176:3215.0 177:447.0 178:109.0 181:…				0.46	0.04	5023	6243	6120	7431	6788	6738	5988	9260	8180	7691	6348	4644	8871	6906	6828	6593	6581	5499	4498	5270	5887	4977	8363	7034	4957	1552	4022	2288	2062	6331	2506	4427	5031	3444	2409	2476	4254	1688	1891	4274
170663	652488	156	170663	86:341.0 88:61.0 94:41.0 95:47.0 96:156.0 97:102.0 100:285.0 112:147.0 113:274.0 114:59.0 115:98.0 118:93.0 124:33.0 128:77.0 130:43.0 136:46.0 140:465.0 141:674.0 142:207.0 143:36.0 151:83.0 154:123.0 156:10412.0 157:1201.0 158:428.0 167:36.0 168:40.0 169:22.0 170:45.0 180:103.0 182:51.0 184:30.0 196:46.0 200:16.0 203:15.0 205:129.0 206:80.0 208:102.0 210:18.0 212:35.0 220:27.0 228:28.0 238:17.0…				0	0.33	53044	54251	47349	62522	55522	47395	36612	33847	10330	86412	58152	41565	56373	43930	7650	6625	48469	44685	46167	52890	60366	10744	52051	9026	21207	18565	15627	21426	27989	44445	32759	20847	17684	18135	24961	22017	16912	24642	12339	17480
170512	390356	271	170512	85:1959.0 86:3236.0 87:618.0 89:151.0 93:207.0 96:405.0 97:464.0 98:1541.0 99:2306.0 100:23807.0 101:4608.0 102:732.0 103:3154.0 104:364.0 105:387.0 106:316.0 110:162.0 111:78.0 112:456.0 113:3313.0 114:3700.0 115:6472.0 116:1955.0 117:1019.0 118:162.0 120:417.0 121:215.0 122:54.0 123:56.0 124:129.0 126:328.0 127:2876.0 128:10551.0 129:19797.0 130:7002.0 131:3610.0 132:840.0 133:1883.0 134:224.0 …				0	0.5	273	137	109	353	119	122	135	102	128	178	216	197	184	115	168	184	230	280	131	349	202	123	119	127	3029	4723	3235	3983	5751	4157	3259	3519	3470	3438	4991	3962	3926	2872	2554	2890
170508	467898	170	170508	85:1212.0 86:1634.0 87:196.0 93:489.0 94:270.0 95:433.0 96:163.0 97:398.0 98:1018.0 99:909.0 100:4844.0 101:1601.0 102:261.0 103:655.0 107:283.0 108:276.0 109:177.0 111:247.0 112:773.0 114:561.0 115:1396.0 116:1861.0 117:431.0 121:134.0 123:110.0 124:124.0 125:235.0 126:425.0 127:606.0 128:1029.0 130:1699.0 131:1221.0 132:390.0 133:1043.0 139:176.0 140:452.0 141:583.0 142:1144.0 143:490.0 144:670…				0	1	2173	2838	2826	1949	2716	2058	2052	2926	3709	3164	2540	2391	2562	2680	4311	2261	1642	1291	1594	1061	3447	3854	3007	2707	1446	8566	1666	6758	8940	6119	4261	5568	6128	6430	6064	7416	6944	6554	3544	3524
170498	529748	257	170498	85:1244.0 86:4428.0 87:750.0 88:967.0 89:1538.0 90:167.0 91:280.0 95:95.0 98:2296.0 99:1944.0 100:4492.0 101:909.0 102:1534.0 103:16768.0 104:1040.0 105:967.0 109:410.0 111:239.0 112:321.0 113:1271.0 114:1239.0 115:1508.0 116:2000.0 117:1362.0 118:470.0 119:720.0 120:37.0 121:172.0 126:714.0 128:1198.0 129:1359.0 130:650.0 131:3492.0 132:467.0 133:4024.0 134:634.0 135:483.0 136:74.0 137:77.0 140:…				0	0.33	146	294	255	259	126	167	110	263	404	190	398	167	265	218	418	293	78	200	285	147	209	239	283	317	12718	14551	9571	12358	15889	11660	9016	12252	10437	12460	13413	10922	12049	13553	10344	10947
170496	558227	117	170496	85:1430.0 86:2042.0 87:4602.0 88:222.0 89:448.0 90:215.0 93:181.0 97:355.0 98:592.0 99:1222.0 100:40221.0 101:17989.0 102:4151.0 103:5376.0 104:610.0 105:1615.0 111:179.0 112:1183.0 113:1253.0 114:1332.0 115:2181.0 116:324.0 117:56593.0 118:5802.0 119:4165.0 120:446.0 122:89.0 128:27243.0 129:7494.0 130:6615.0 131:9711.0 132:2935.0 133:11449.0 134:1021.0 135:783.0 136:112.0 137:115.0 140:307.0 14…				0	1	1541	2634	2021	2306	1222	2675	74651	1394	2778	1634	1483	2108	118703	2046	10947	1378	1729	2737	16723	2082	9248	6753	1334	697	13922	20986	28215	14853	25721	20407	19268	26723	22611	27855	20737	15865	29485	24660	19083	25977
170492	569006	200	170492	85:3287.0 86:3963.0 87:2136.0 89:695.0 91:187.0 92:44.0 96:971.0 97:772.0 98:2165.0 99:5056.0 100:15937.0 101:3359.0 103:7225.0 104:803.0 105:502.0 106:322.0 112:622.0 113:1811.0 114:12333.0 115:2807.0 116:1864.0 117:2552.0 118:1085.0 122:69.0 124:131.0 125:180.0 126:595.0 128:1189.0 129:1682.0 130:11576.0 131:8721.0 132:2586.0 133:3723.0 134:783.0 135:534.0 140:126.0 142:1251.0 143:191.0 144:893…				0	0.71	156	264	254	142	163	245	165	182	334	342	152	160	405	187	367	259	260	237	263	261	237	241	204	252	3465	4146	1476	3507	4192	4830	3039	5535	3959	3659	3816	4317	5313	4593	3536	2999
170491	598351	248	170491	85:2717.0 86:3069.0 87:1503.0 95:476.0 96:120.0 98:825.0 100:7783.0 101:5146.0 105:26038.0 106:1833.0 107:2115.0 110:129.0 112:9904.0 113:2334.0 114:4782.0 117:3831.0 118:565.0 119:1809.0 121:254.0 126:1435.0 128:81536.0 129:12912.0 130:6677.0 131:6949.0 132:8323.0 133:9590.0 134:1849.0 147:21331.0 158:660.0 160:6565.0 161:1184.0 162:351.0 170:544.0 172:5205.0 173:1060.0 174:4226.0 176:1171.0 179…				0	1	183	283	138	84	128	176	143	167	238	181	135	169	159	158	113	154	113	136	100	210	221	147	169	137	7031	7429	8052	8903	8898	5254	8100	7546	6936	9815	9575	5881	8711	9679	7765	5624
170487	628493	142	170487	85:4513.0 86:5692.0 87:4534.0 88:3969.0 89:971.0 91:1157.0 92:220.0 94:661.0 95:709.0 96:747.0 97:944.0 98:5203.0 99:12948.0 100:26064.0 101:6584.0 102:34980.0 103:7241.0 104:3060.0 105:1522.0 110:2674.0 111:759.0 112:12204.0 113:4492.0 114:8026.0 115:10360.0 116:5001.0 117:771.0 118:250.0 119:1209.0 120:431.0 121:484.0 122:124.0 124:998.0 125:255.0 126:14298.0 127:2471.0 128:18174.0 129:4485.0 1…				0	0.25	3337	2232	1518	3580	2455	1950	2314	2197	4115	4234	1691	1464	2207	1706	2612	1444	2148	1543	1802	1442	3352	3241	1957	1505	53861	25985	11743	26754	25964	30154	38874	15572	24286	24532	26073	22745	22345	26358	21375	22104
170469	766470	290	170469	85:3115.0 86:2391.0 87:2509.0 88:537.0 89:4211.0 90:3030.0 91:5494.0 92:814.0 93:169.0 95:743.0 96:113.0 97:247.0 99:1103.0 100:114851.0 101:13907.0 102:6000.0 103:12167.0 104:2296.0 105:5543.0 106:703.0 107:1380.0 108:192.0 109:621.0 111:166.0 112:236.0 113:1568.0 114:1531.0 115:3256.0 116:2664.0 117:6742.0 118:1046.0 119:2475.0 120:611.0 121:1375.0 122:235.0 123:406.0 125:142.0 128:550.0 129:87…				0	0.46	303	1187	237	236	511	1154	838	462	481	218	232	656	215	294	345	315	378	440	268	672	602	586	479	462	7503	2541	2600	3534	14891	15895	9336	2703	11369	9357	12115	1200	10365	2317	1603	9966
170468	865155	202	170468	85:1395.0 87:1379.0 88:620.0 89:753.0 92:92.0 94:288.0 95:207.0 99:402.0 100:35599.0 101:3060.0 102:1820.0 103:5674.0 104:773.0 105:1131.0 106:378.0 107:56.0 112:81.0 113:871.0 114:1038.0 117:1827.0 120:367.0 121:228.0 124:169.0 128:1676.0 129:3671.0 130:4680.0 131:2998.0 132:2200.0 133:4609.0 134:477.0 136:112.0 140:321.0 143:781.0 145:3076.0 147:29237.0 148:5354.0 149:866.0 150:320.0 151:122.0 …				0.29	1	1214	3498	1041	804	1448	2817	2315	1725	2446	936	827	988	923	765	1041	1119	1424	721	909	730	1321	2063	1622	2247	20528	25258	22556	26978	28366	20082	23316	20975	22441	26366	28462	20354	23653	25389	21206	20821
170467	749828	389	170467	85:15928.0 86:188163.0 87:23679.0 88:39919.0 89:5072.0 90:1644.0 91:507.0 93:544.0 94:1363.0 95:1658.0 96:1288.0 97:3649.0 98:11809.0 99:17201.0 100:105563.0 101:20987.0 102:30920.0 103:12339.0 104:2291.0 105:2247.0 106:575.0 107:393.0 108:419.0 109:260.0 110:2824.0 111:2149.0 112:86091.0 113:20152.0 114:48169.0 115:14929.0 116:17103.0 117:21829.0 118:4505.0 119:6046.0 120:894.0 121:557.0 122:237…				0.04	0.96	267	1128	199	249	407	428	792	447	716	243	274	364	400	412	527	436	514	265	282	335	381	546	248	477	20338	18953	21753	23389	22066	18771	23798	21587	19916	26764	23872	17715	23365	25368	11216	18248
170319	843826	259	170319	85:1856.0 86:139.0 87:775.0 90:207.0 91:203.0 92:168.0 93:71.0 94:33.0 95:242.0 96:1193.0 98:880.0 99:6433.0 100:934.0 101:4067.0 102:936.0 106:156.0 107:33.0 108:278.0 109:1354.0 110:693.0 111:1561.0 112:511.0 113:1962.0 115:4285.0 116:1603.0 118:102.0 119:374.0 120:142.0 121:27.0 124:56.0 126:1668.0 127:687.0 128:86.0 129:5737.0 131:1923.0 132:576.0 133:2202.0 134:554.0 135:318.0 136:196.0 138:…				1	0	7488	11152	14340	26958	20639	20438	13198	29812	13032	11532	6803	13168	8577	9349	12900	11227	9147	14545	17173	4543	11553	19986	20956	13134	622	7754	5718	411	6928	551	417	1023	5018	830	7864	4946	566	978	5139	690
170248	719356	202	170248	85:741.0 86:796.0 87:635.0 88:761.0 89:7887.0 90:660.0 91:276.0 92:59.0 94:238.0 95:2057.0 96:508.0 97:236.0 98:363.0 99:831.0 100:1841.0 101:1588.0 102:732.0 103:6771.0 104:626.0 105:631.0 107:193.0 108:179.0 109:552.0 111:442.0 112:802.0 113:8765.0 114:5137.0 115:2325.0 116:1324.0 117:7533.0 118:825.0 119:628.0 120:81.0 121:112.0 122:185.0 123:297.0 124:151.0 125:373.0 126:879.0 127:937.0 128:9…				0.75	0	6179	3629	9018	11181	2975	3923	3615	3023	962	5500	2004	1707	8829	5220	1012	6220	8764	1426	674	2134	4599	815	2209	9310	313	360	393	609	441	192	311	274	402	520	438	642	233	585	379	443
168876	253754	147	168876	85:1232.0 86:9805.0 87:7564.0 88:2082.0 89:312.0 91:140.0 92:22.0 93:345.0 95:1545.0 98:23.0 99:345.0 100:4415.0 101:1363.0 102:3005.0 103:3750.0 104:637.0 105:1570.0 106:199.0 107:266.0 110:1173.0 112:61.0 113:764.0 114:555.0 115:2406.0 116:617.0 117:3712.0 118:637.0 119:1785.0 120:108.0 124:256.0 126:208.0 127:490.0 130:1332.0 131:15872.0 132:3644.0 133:8652.0 134:1147.0 135:180.0 139:72.0 140:…				0.17	0.08	383943	311663	523715	430714	450246	281118	251214	528808	380305	809390	444822	418617	390201	533946	355036	440239	502723	384833	212171	270242	1298042	471627	392052	479745	221658	195641	245858	217326	293116	458968	223498	259984	276705	266491	297553	231771	308330	246524	212381	217961
168835	764621	174	168835	85:410.0 86:2189.0 87:531.0 88:485.0 89:1584.0 90:117.0 92:17.0 93:6.0 94:92.0 98:27.0 99:447.0 100:986.0 101:2010.0 102:461.0 103:4674.0 104:404.0 105:12.0 107:143.0 109:47.0 110:66.0 111:198.0 112:109.0 113:236.0 114:189.0 115:139.0 116:751.0 117:1662.0 118:158.0 119:192.0 120:3.0 121:2.0 125:3.0 126:4.0 128:325.0 129:3037.0 130:639.0 131:1249.0 132:216.0 133:2037.0 134:189.0 135:268.0 136:20.0…				0	0.33	1697	1492	1164	1458	1026	1257	1480	2160	4380	5075	2192	810	3012	4370	3147	3937	3247	952	853	896	6074	3637	1279	2568	71630	120202	81464	115175	109198	233899	100111	73710	92887	150854	119862	77775	142309	116454	110851	80121
163575	801371	91	163575	85:84.0 89:36.0 90:306.0 91:17172.0 92:3581.0 93:5934.0 94:4621.0 95:2697.0 96:383.0 97:504.0 98:133.0 100:62.0 102:233.0 103:1004.0 104:1497.0 105:4792.0 106:2256.0 107:2315.0 108:4189.0 109:1381.0 110:162.0 111:247.0 112:167.0 113:38.0 114:131.0 115:1513.0 116:867.0 117:2810.0 118:1429.0 119:3157.0 120:1190.0 121:1092.0 122:520.0 123:263.0 124:84.0 125:146.0 127:401.0 128:1056.0 129:476.0 130:5…				0.25	0	2204	3081	644	4185	2477	3778	2105	3235	3384	2542	1905	2511	1293	2217	3873	2540	2581	3526	3282	2349	2247	1665	2345	4224	3771	5078	2788	4855	5418	4664	3028	4120	4141	4417	5112	4406	2902	5451	3735	4178
163410	527915	241	163410	85:7517.0 86:2588.0 87:3489.0 88:1130.0 89:1555.0 90:217.0 91:431.0 92:147.0 94:255.0 95:434.0 96:451.0 97:973.0 98:3964.0 99:2474.0 100:11481.0 101:3804.0 102:2642.0 103:4378.0 104:727.0 105:1514.0 106:431.0 107:226.0 108:256.0 109:35.0 110:372.0 111:212.0 112:2159.0 113:3757.0 114:3049.0 115:3173.0 116:3502.0 117:3533.0 118:730.0 119:1225.0 120:267.0 121:110.0 122:85.0 123:44.0 124:301.0 125:31…				0.13	0.13	1227	554	976	2360	839	978	994	1042	1324	2191	1593	813	1962	1397	1830	1306	1603	1856	742	964	1522	1461	896	781	29952	31719	26247	33245	36718	22996	25602	30245	26427	31012	30804	26650	32650	36571	27196	25482
161875	386583	217	161875	85:1641.0 89:407.0 91:1339.0 94:146.0 96:602.0 98:405.0 103:1131.0 104:363.0 105:356.0 106:265.0 107:401.0 109:152.0 110:8071.0 111:4985.0 112:1416.0 114:1107.0 115:613.0 116:934.0 119:563.0 122:85.0 123:124.0 124:95.0 125:183.0 127:1938.0 128:449.0 129:8901.0 130:3350.0 131:2561.0 132:859.0 133:3029.0 137:227.0 141:92.0 142:1635.0 143:14179.0 144:1950.0 145:1560.0 147:15998.0 148:2835.0 149:2500…				0.67	0.13	4114	5534	5435	4378	4493	5704	4450	4823	5930	3152	3908	4572	3531	4834	7042	4206	4584	4058	2539	3265	4837	6121	5434	4620	1410	1995	1434	1454	2004	1427	1572	1344	1429	1277	1263	1805	1594	1729	1485	1440
161397	335593	100	161397	85:1215.0 86:1648.0 88:187.0 93:91.0 95:93.0 97:67.0 99:411.0 100:28280.0 101:3765.0 102:1162.0 115:243.0 127:179.0 140:31.0 141:89.0 142:35.0 144:8403.0 145:879.0 146:366.0 151:155.0 152:45.0 153:27.0 159:1741.0 160:204.0 161:53.0 165:33.0 166:47.0 167:24.0 181:60.0 183:42.0 184:196.0 185:52.0 196:57.0 202:52.0 209:40.0 214:23.0 217:258.0 218:72.0 223:41.0 234:17.0 239:38.0 247:21.0 248:18.0 249…				0.38	0	644880	180441	281747	370750	123138	141537	82228	123024	282613	2280226	193285	92030	201857	609872	228331	120760	114440	102436	143671	66664	1120096	228846	139739	88972	1188976	871602	1022372	851916	958314	1214832	934966	1235416	1230901	1160461	1202088	1074966	1056888	1029897	858843	1168034
146430	975336	204	146430	85:4001.0 86:1211.0 87:2120.0 88:1099.0 89:13013.0 90:1043.0 91:1242.0 94:176.0 95:237.0 96:701.0 97:1435.0 98:380.0 99:3574.0 100:631.0 101:10214.0 102:1850.0 103:52009.0 104:5047.0 105:2877.0 109:2162.0 110:440.0 111:2649.0 112:423.0 113:2303.0 114:495.0 115:3344.0 116:8912.0 117:9761.0 118:1178.0 119:1858.0 120:182.0 124:112.0 125:329.0 127:1706.0 128:2505.0 129:46808.0 130:6616.0 131:15880.0 …				0.79	1	28980	64982	42000	55080	53586	49669	51238	49279	47883	53602	47550	34657	60653	46500	56493	45144	49189	41128	42748	33879	44955	37977	45604	39750	677136	946406	638023	774244	850847	686588	579531	742706	701181	685227	770304	661653	614391	838404	553099	665049
146389	1007633	253	146389	86:375.0 89:968.0 90:396.0 91:1083.0 93:175.0 94:199.0 95:860.0 99:196.0 100:321.0 101:671.0 102:1011.0 104:1208.0 105:612.0 106:132.0 109:498.0 110:123.0 113:146.0 114:90.0 116:376.0 117:1337.0 119:568.0 121:383.0 122:193.0 125:294.0 126:117.0 129:2498.0 130:756.0 131:1069.0 133:2562.0 135:682.0 136:111.0 137:905.0 139:191.0 143:5074.0 144:461.0 147:10180.0 148:2625.0 149:1817.0 150:449.0 151:67…				0	0.67	272	325	184	323	427	222	170	229	323	548	364	203	288	260	256	239	187	313	217	305	285	343	254	229	3204	3899	3702	4146	4132	3678	3165	3693	4143	3513	3626	3326	3631	3916	2887	3883
145862	947374	218	145862	85:1978.0 86:214.0 88:139.0 89:1578.0 90:179.0 91:245.0 92:78.0 93:346.0 94:242.0 95:1428.0 96:151.0 97:1449.0 98:730.0 99:967.0 100:172.0 101:3977.0 102:552.0 103:11801.0 104:1115.0 105:1083.0 106:114.0 107:217.0 108:84.0 109:710.0 110:76.0 111:540.0 112:163.0 113:1248.0 114:192.0 115:1338.0 116:843.0 117:2130.0 118:331.0 119:281.0 120:58.0 121:200.0 123:392.0 124:55.0 125:212.0 126:115.0 127:10…				1	0	35488	30607	22372	29060	27549	26266	25220	22656	24802	34308	21345	42607	28993	24888	25256	23619	27419	39509	37676	53627	34100	27610	22399	28002	4167	5636	300613	5664	6453	4842	4374	4083	4802	5354	6903	5276	4863	5939	116705	5015
133747	820929	317	133747	85:308.0 88:491.0 89:926.0 90:86.0 94:129.0 95:134.0 96:28.0 97:95.0 100:242.0 101:587.0 102:172.0 103:5493.0 104:518.0 105:266.0 108:119.0 116:604.0 117:3327.0 118:211.0 119:166.0 120:27.0 121:16.0 124:157.0 128:382.0 129:3433.0 130:607.0 131:485.0 133:1632.0 134:278.0 135:136.0 141:152.0 142:724.0 143:393.0 144:1081.0 145:395.0 146:44.0 147:9843.0 148:1552.0 149:887.0 150:57.0 154:53.0 155:190.…				0	1	1349	1375	1732	1775	1686	1466	901	1108	1093	1947	1720	997	1468	1032	1504	1340	1385	1424	1165	856	1110	1046	1168	1597	3962	14806	10255	13798	14295	5889	12647	7259	10288	12907	14212	7590	11256	12863	4945	8062
133514	565918	241	133514	85:1549.0 87:340.0 88:503.0 89:6726.0 90:903.0 91:3053.0 92:412.0 93:164.0 94:119.0 95:47.0 96:133.0 97:44.0 98:672.0 99:595.0 101:14334.0 102:1500.0 103:11961.0 104:1484.0 105:583.0 106:41.0 107:898.0 108:46.0 109:319.0 111:276.0 112:154.0 113:2678.0 114:533.0 115:3000.0 116:3746.0 117:3902.0 118:432.0 119:1219.0 121:1846.0 122:288.0 123:1153.0 124:16.0 125:159.0 129:7082.0 130:902.0 131:6394.0 …				0	0.21	173	181	160	286	201	204	162	191	239	315	233	123	267	163	163	169	246	174	284	181	123	163	193	183	2500	2248	2284	2931	1707	3029	2015	2306	2339	2670	2994	2337	2258	1935	2395	2438
132105	663631	218	132105	85:4652.0 86:17345.0 87:210.0 88:11076.0 89:1059.0 90:671.0 91:45.0 93:109.0 94:682.0 95:262.0 97:624.0 98:722.0 99:2698.0 100:4143.0 101:5721.0 102:4997.0 104:822.0 109:155.0 110:72.0 111:501.0 112:5332.0 113:2050.0 114:6109.0 115:8038.0 116:2469.0 117:3157.0 120:219.0 121:171.0 122:58.0 123:148.0 124:437.0 125:252.0 126:2356.0 127:925.0 128:10284.0 129:5796.0 130:9179.0 131:5977.0 132:3627.0 13…				0	0.21	34831	58636	57724	71396	52177	22193	59329	66965	92161	68623	54506	37253	74428	59645	52818	45197	50992	16013	46046	653611	35007	205492	49544	55092	132937	451352	336026	482037	208929	360406	292523	208273	197325	446720	499259	426647	361519	509575	482716	467287
131694	473266	140	131694	86:924.0 87:166.0 88:284.0 89:337.0 90:965.0 91:351.0 92:70.0 93:111.0 96:94.0 97:566.0 100:813.0 102:401.0 106:31.0 107:354.0 108:217.0 110:1022.0 112:351.0 113:100.0 114:338.0 115:185.0 118:252.0 119:89.0 120:55.0 121:45.0 124:20.0 127:168.0 130:520.0 131:301.0 132:137.0 133:378.0 134:3455.0 135:354.0 136:168.0 137:36.0 138:38.0 140:6075.0 141:210.0 142:41.0 143:231.0 144:1720.0 145:240.0 146:7…				0.96	0	15839	5722	22024	30113	24514	23285	14147	20118	22139	20723	22622	11397	8667	16599	22115	21129	19723	20237	14678	11486	9949	17332	29062	9265	3599	3556	2729	3464	5951	2498	3173	3588	4322	3532	3658	3404	4407	5982	3394	4217
131421	199094	117	131421	85:9730.0 86:3219.0 87:83890.0 88:33574.0 89:16022.0 90:1943.0 91:3345.0 93:591.0 94:4635.0 95:1757.0 96:650.0 97:2092.0 98:1236.0 99:9349.0 100:2118.0 101:93946.0 102:67184.0 103:50521.0 104:7440.0 105:21650.0 106:2231.0 107:1746.0 108:136.0 109:107.0 111:2526.0 112:1662.0 113:11949.0 114:1698.0 115:64639.0 116:76217.0 117:3132380.0 118:335530.0 119:144153.0 120:8664.0 121:1829.0 122:95.0 125:16…				0.04	0.25	357559	662666	476787	6391	746756	487490	746051	611596	1285554	11794	1919	334691	818865	789872	588927	1001549	203227	295956	4420	252391	423704	673668	581418	1083628	473515	510202	589706	502282	617999	479228	644986	943494	646698	534266	665649	311116	995567	662395	626049	564106
131314	877431	218	131314	85:504.0 86:603.0 87:83.0 89:63.0 90:60.0 95:68.0 96:102.0 97:166.0 98:187.0 99:189.0 100:4516.0 101:612.0 102:313.0 103:282.0 104:106.0 105:85.0 106:70.0 111:53.0 113:114.0 114:356.0 115:1716.0 116:563.0 117:311.0 118:152.0 119:76.0 120:188.0 124:53.0 126:90.0 128:100.0 129:149.0 130:452.0 131:522.0 132:928.0 133:500.0 134:129.0 137:38.0 140:44.0 141:98.0 142:226.0 143:76.0 144:258.0 145:79.0 14…				0	0.33	508	870	753	1307	805	871	815	1171	1312	708	671	654	425	602	2107	827	865	856	601	837	634	2013	927	577	4693	37314	7401	10738	35561	8882	26981	34582	31819	4603	35653	10546	40955	33066	28271	29885
130800	754893	117	130800	87:131.0 90:23.0 94:92.0 97:99.0 98:93.0 99:105.0 100:388.0 101:223.0 102:254.0 111:116.0 112:60.0 113:427.0 114:291.0 116:200.0 117:4791.0 118:529.0 119:192.0 121:31.0 126:532.0 127:243.0 128:91.0 131:2798.0 132:419.0 133:301.0 134:65.0 135:52.0 138:65.0 140:10.0 143:117.0 147:3025.0 148:630.0 149:343.0 158:849.0 161:41.0 166:57.0 167:60.0 168:9.0 169:103.0 170:55.0 171:49.0 177:38.0 178:16.0 18…				0	0.25	4532	5943	3605	4458	4802	7441	4625	3436	2579	5439	3638	2595	4961	3217	4804	4351	3380	8031	5776	5771	2959	4632	3160	4433	13890	13653	3783	4867	16565	2798	10017	4045	18682	18318	16089	17033	26814	21785	13772	2490
130799	707365	311	130799	85:393.0 86:298.0 88:238.0 89:184.0 90:69.0 91:130.0 94:70.0 99:143.0 100:401.0 101:215.0 103:4218.0 104:330.0 105:257.0 108:36.0 111:36.0 112:147.0 113:88.0 114:198.0 120:42.0 121:90.0 126:105.0 128:275.0 133:789.0 134:293.0 137:46.0 138:84.0 139:84.0 140:122.0 141:65.0 142:540.0 143:348.0 144:79.0 147:2446.0 148:462.0 149:364.0 150:70.0 151:75.0 152:66.0 153:114.0 154:195.0 156:1225.0 157:210.0…				0	1	6557	10047	12013	14225	26704	11360	12864	11851	10268	9395	7478	12344	9099	8113	10903	7167	9306	9716	13212	13045	7799	9708	17412	11181	4854	6608	4600	6518	6101	4152	4662	5524	5361	5500	6543	5545	6038	6487	4891	5206
130741	545454	200	130741	85:364.0 86:698.0 87:274.0 88:24.0 93:17.0 95:11.0 98:441.0 100:3504.0 101:311.0 110:113.0 111:143.0 112:3435.0 113:1158.0 114:2807.0 115:870.0 116:352.0 118:117.0 119:218.0 124:60.0 125:88.0 126:1297.0 127:184.0 128:479.0 130:1756.0 131:1543.0 132:561.0 133:2478.0 134:329.0 135:145.0 137:76.0 139:151.0 140:984.0 141:341.0 142:3412.0 143:492.0 144:256.0 146:347.0 147:5063.0 148:700.0 149:177.0 15…				0	0.75	1009	651	929	768	646	1414	1040	996	554	674	1215	902	1624	787	1082	2202	1148	810	1047	924	502	971	857	337	16252	18223	14608	14686	14357	22419	15911	18437	17707	18966	13430	12003	18522	13262	13499	13956
130657	726473	386	130657	85:172.0 86:501.0 87:281.0 88:82.0 90:225.0 91:60.0 92:25.0 93:92.0 94:425.0 95:131.0 96:28.0 97:268.0 100:914.0 101:249.0 102:14.0 104:95.0 105:89.0 106:42.0 107:102.0 110:60.0 111:154.0 112:129.0 113:240.0 114:292.0 115:1103.0 116:667.0 117:198.0 118:112.0 119:86.0 122:109.0 123:38.0 124:70.0 125:86.0 126:260.0 127:291.0 128:135.0 129:136.0 130:203.0 131:671.0 132:94.0 133:329.0 134:85.0 135:22…				0	0.58	118	165	168	129	182	184	173	75	257	295	296	85	258	229	264	254	263	166	86	110	131	69	87	149	829	1011	785	1051	1294	942	777	305	975	757	1127	1074	714	1212	945	678
130642	763037	311	130642	85:558.0 87:268.0 88:240.0 89:198.0 90:65.0 92:158.0 93:125.0 94:225.0 95:281.0 96:279.0 97:105.0 98:297.0 99:644.0 100:1039.0 101:474.0 102:497.0 104:29.0 105:82.0 106:61.0 107:47.0 108:135.0 110:224.0 111:187.0 112:391.0 113:278.0 114:104.0 115:252.0 116:1183.0 117:1189.0 118:225.0 119:232.0 120:99.0 121:92.0 122:64.0 123:52.0 124:155.0 125:125.0 127:21.0 128:86.0 129:1479.0 130:338.0 131:981.0…				0	0.75	57	165	93	92	137	58	142	80	90	132	839	140	85	63	244	86	104	112	76	115	114	145	172	187	2960	3727	2577	3725	3103	3310	3329	2789	805	3195	2773	3159	3566	3279	2535	2866
130640	837207	290	130640	86:491.0 87:360.0 88:147.0 89:67.0 90:33.0 91:45.0 94:94.0 95:64.0 98:151.0 100:1239.0 101:267.0 103:202.0 104:28.0 105:69.0 109:47.0 110:127.0 119:142.0 126:90.0 128:183.0 129:58.0 130:88.0 132:69.0 133:388.0 134:55.0 135:16.0 139:23.0 142:246.0 145:170.0 146:267.0 147:1106.0 149:56.0 150:36.0 155:99.0 156:525.0 157:204.0 158:106.0 159:45.0 160:15.0 161:21.0 171:320.0 172:74.0 174:1263.0 177:45.…				0	0.33	102	141	162	157	88	202	198	1663	169	164	143	1163	220	187	265	156	179	192	146	103	111	105	149	147	2760	3308	3456	2969	3875	3341	3267	3341	2943	2736	3097	3006	3259	3295	2826	2735
130588	585526	117	130588	86:119.0 98:51.0 100:131.0 101:151.0 117:3934.0 118:315.0 119:99.0 132:19.0 147:430.0 167:33.0 172:15.0 174:34.0 195:40.0 204:29.0 226:28.0 239:15.0 241:198.0 242:44.0 257:620.0 258:176.0 259:54.0 296:14.0 314:157.0 315:66.0 321:14.0 329:70.0 330:11.0 357:36.0 373:40.0				0	0.88	7082	12997	6752	11921	9213	14772	12985	10624	3293	2573	3425	8485	2943	2264	3050	2996	2061	6143	6609	6191	7488	8312	7347	6669	16119	15109	15859	20750	20761	16889	13926	16141	10226	11973	17529	17600	14324	20769	10383	15715
130526	640899	226	130526	85:193.0 86:633.0 88:59.0 92:60.0 94:174.0 95:236.0 96:220.0 97:346.0 98:421.0 99:353.0 100:1204.0 101:214.0 102:154.0 105:80.0 106:112.0 107:69.0 108:232.0 109:157.0 110:273.0 111:87.0 112:158.0 113:82.0 114:93.0 116:224.0 119:118.0 121:32.0 122:324.0 123:47.0 124:64.0 125:147.0 126:256.0 127:133.0 128:343.0 129:202.0 131:242.0 135:65.0 136:270.0 137:323.0 138:315.0 139:93.0 140:150.0 141:106.0 …				0	0.88	168	735	23099	131	32254	459	433	524	13355	266	26402	403	197	22540	27215	392	502	38087	25299	194	175	31483	27341	409	14086	15063	5990	16942	16690	13496	3883	24336	21696	12971	16815	3126	8860	27833	11479	11846
128059	1053576	204	128059	88:46.0 89:152.0 101:644.0 103:1012.0 104:111.0 109:125.0 114:33.0 115:161.0 116:100.0 117:641.0 118:83.0 121:53.0 122:72.0 126:84.0 129:1917.0 130:166.0 133:246.0 143:384.0 145:60.0 147:2438.0 148:228.0 149:306.0 152:25.0 153:103.0 155:88.0 159:61.0 161:78.0 163:94.0 170:23.0 177:100.0 182:52.0 183:61.0 189:550.0 190:84.0 191:530.0 192:42.0 193:161.0 197:50.0 200:31.0 201:42.0 203:111.0 204:4740…				0	0.67	968	1082	922	971	699	542	359	597	1226	973	588	517	1174	739	1471	1213	783	713	650	647	527	1194	1257	969	2949	3483	2694	2451	3767	5155	3870	3264	3653	3560	2564	4410	2989	4595	2886	3450
128051	716108	144	128051	88:36.0 100:863.0 103:274.0 112:136.0 113:143.0 115:109.0 124:41.0 126:95.0 128:196.0 130:129.0 131:261.0 142:95.0 144:7044.0 145:561.0 146:490.0 147:1283.0 152:22.0 155:88.0 163:53.0 171:171.0 172:205.0 180:11.0 192:121.0 193:36.0 195:36.0 204:843.0 205:266.0 206:55.0 219:52.0 222:38.0 233:45.0 236:41.0 243:26.0 245:214.0 246:71.0 247:80.0 251:29.0 252:19.0 253:14.0 265:40.0 272:29.0 279:18.0 29…				0	0.79	9491	986	10049	747	8806	9057	7426	944	8160	606	6966	8220	641	8083	13004	4863	1769	8430	8674	853	8243	8221	764	1022	8678	9615	7606	8305	13608	16265	7203	8716	8399	8808	11770	10323	7339	10591	9103	7789
128024	377641	315	128024	85:408.0 86:186.0 87:345.0 92:22.0 93:3631.0 94:118.0 95:31.0 98:69.0 99:356.0 100:198.0 101:375.0 105:617.0 107:194.0 108:101.0 109:65.0 110:36.0 113:89.0 115:228.0 119:206.0 120:69.0 121:467.0 122:46.0 123:52.0 124:23.0 125:17.0 129:132.0 131:1321.0 132:214.0 133:1704.0 135:541.0 137:73.0 141:28.0 142:17.0 144:46.0 145:61.0 147:2689.0 149:385.0 151:241.0 152:51.0 153:122.0 163:39.0 165:155.0 16…				0.29	0	11513	17206	16433	19209	21705	20921	16827	16154	14287	13200	11375	16569	16913	17814	15589	15536	19999	17204	11556	15731	15239	14595	14870	19135	302	735	311	455	969	382	175	270	267	391	527	503	233	616	546	349
126362	458517	186	126362	85:141.0 86:54.0 87:47.0 88:27.0 89:10.0 90:8.0 92:9.0 93:10.0 94:6.0 95:24.0 96:365.0 97:17.0 99:77.0 100:480.0 101:115.0 102:52.0 103:29.0 104:2.0 105:8.0 106:14.0 107:5.0 109:10.0 110:28.0 111:2.0 112:39.0 113:170.0 114:45.0 115:77.0 116:50.0 117:329.0 118:11.0 119:14.0 120:2.0 121:15.0 122:29.0 123:16.0 124:2.0 125:3.0 126:76.0 127:25.0 128:71.0 129:556.0 130:87.0 131:83.0 132:6.0 133:315.0 1…				0.5	0.79	2238	2008	1053	1695	1444	2564	2212	1560	1188	1091	1251	1499	1677	2530	1571	1557	1310	922	859	1302	3622	1191	1186	1277	2661	2294	2532	4141	3093	4007	5080	3810	3396	4140	3209	574	4413	4696	2552	3376
126354	508606	110	126354	85:826.0 86:644.0 87:139.0 88:285.0 89:699.0 90:65.0 91:255.0 92:88.0 93:102.0 94:80.0 95:173.0 96:237.0 97:156.0 98:173.0 99:288.0 100:775.0 101:597.0 102:261.0 103:506.0 104:36.0 105:17.0 107:3.0 108:23.0 109:91.0 110:10913.0 111:771.0 112:208.0 113:203.0 114:256.0 115:223.0 116:1454.0 117:966.0 118:157.0 119:102.0 120:630.0 121:39.0 122:7.0 123:6.0 124:38.0 125:5.0 126:78.0 127:70.0 128:82.0 1…				0.92	0	20743	7261	12427	82970	46668	27363	8842	27666	17244	23420	21904	8533	17525	10212	34184	30535	50048	29520	37048	3937	10957	19756	31046	10884	9135	9298	6945	12782	14057	8972	7251	14253	10481	10712	13020	14950	11680	12771	9869	9636
126345	317630	112	126345	96:18.0 98:4.0 106:5.0 107:2.0 112:1405.0 113:81.0 127:5.0 128:9.0 129:35.0 130:3.0 145:5.0 158:310.0 159:6.0 164:3.0 169:1.0 173:7.0 182:3.0 207:2.0 210:3.0 214:33.0 215:4.0 226:2.0 243:4.0 257:5.0 271:4.0 272:4.0 284:2.0 288:2.0 297:3.0 299:2.0 303:2.0 308:1.0 324:1.0 326:3.0 328:2.0 329:6.0 342:3.0 357:6.0 367:4.0 375:9.0 379:2.0 391:2.0 399:1.0 400:1.0 401:8.0 402:1.0 405:2.0 413:5.0 415:2.0 …				0.17	0.25	6422	12566	6099	5894	9456	13651	11645	9071	10164	6662	6563	7636	8218	8367	7918	6843	6678	9763	6848	5951	7675	7326	10479	9647	9410	10893	7648	13542	14403	7926	6073	5449	6549	9073	13411	11060	4877	14132	10141	8213
126344	607526	108	126344	85:53.0 86:61.0 87:23.0 88:36.0 89:97.0 91:123.0 92:26.0 93:241.0 94:1216.0 95:109.0 96:5.0 97:20.0 98:39.0 99:16.0 100:573.0 101:85.0 102:21.0 103:342.0 104:39.0 105:6.0 106:47.0 107:144.0 108:2043.0 109:152.0 110:8.0 111:7.0 112:9.0 114:65.0 115:185.0 116:171.0 117:117.0 118:23.0 119:7.0 121:6.0 122:41.0 123:2.0 124:7.0 126:5.0 127:9.0 128:7.0 129:272.0 130:228.0 131:50.0 133:230.0 134:42.0 135…				0.33	0	3317	1340	5634	8022	3239	5726	4355	7498	1188	13566	3039	559	3904	959	1954	5092	10117	1548	6806	448	902	1393	5098	2161	3150	1093	48995	3063	43773	592	2407	2772	47313	3016	2956	2724	5906	3106	54475	3469
125802	891034	204	125802	85:128.0 86:55.0 87:241.0 88:172.0 89:1092.0 90:81.0 91:84.0 94:58.0 99:68.0 101:1298.0 102:235.0 103:10107.0 104:763.0 105:383.0 111:90.0 113:255.0 114:101.0 115:413.0 116:605.0 117:4206.0 118:405.0 119:364.0 120:62.0 121:61.0 126:54.0 127:256.0 128:61.0 129:11444.0 130:1321.0 131:1687.0 132:167.0 133:2588.0 134:303.0 135:151.0 137:29.0 139:75.0 140:44.0 141:160.0 142:89.0 143:1116.0 144:58.0 14…				0	0.75	3844	2994	2627	3308	2447	2619	2266	2265	4528	4314	3372	2154	4079	47439	60276	57803	3220	4249	3944	4456	6486	2745	5112	4016	376649	623029	523659	605542	405874	215011	314619	326687	482449	354965	424398	373547	325102	410336	388670	436516
125488	755595	315	125488	86:65.0 87:117.0 91:79.0 95:47.0 99:311.0 100:452.0 101:1037.0 102:213.0 103:540.0 105:110.0 109:27.0 113:246.0 115:1190.0 116:192.0 117:452.0 118:69.0 119:59.0 121:50.0 122:13.0 123:43.0 125:65.0 127:399.0 128:65.0 129:1520.0 130:158.0 131:163.0 132:121.0 133:2457.0 134:232.0 135:853.0 136:65.0 137:190.0 138:28.0 140:66.0 141:156.0 143:1250.0 144:231.0 145:244.0 147:2552.0 148:208.0 149:348.0 15…				0.96	0	3853	9227	4332	2688	15771	8543	7875	9599	3992	2806	7486	8299	12538	1685	7541	5802	7504	9599	9183	4867	1250	710	9819	10672	253	372	308	327	461	349	297	313	317	317	397	398	401	499	279	230
125462	708530	160	125462	86:535.0 87:383.0 88:243.0 98:167.0 100:513.0 101:479.0 102:138.0 103:337.0 113:19.0 114:311.0 116:466.0 117:710.0 118:275.0 128:67.0 133:438.0 134:303.0 136:37.0 144:74.0 147:353.0 154:55.0 157:157.0 158:96.0 160:6212.0 161:839.0 162:561.0 163:35.0 164:27.0 174:284.0 176:88.0 184:48.0 187:69.0 199:27.0 201:29.0 211:28.0 213:11.0 218:166.0 226:20.0 232:183.0 234:21.0 252:10.0 265:102.0 266:43.0 2…				0.54	0.33	42341	31409	5301	3990	5330	5215	8152	50956	53476	38122	11776	5223	13732	32706	28081	24509	12669	2291	17539	9005	22080	50491	31074	45330	7779	8454	4923	5814	8012	10155	3667	9683	7295	5041	6259	6319	9059	7090	4187	5000
124590	522214	216	124590	87:1035.0 92:129.0 94:103.0 99:1783.0 100:10443.0 101:2385.0 102:1515.0 103:814.0 104:354.0 105:775.0 106:164.0 107:265.0 112:431.0 113:366.0 114:2068.0 115:3362.0 117:3255.0 118:2196.0 119:917.0 120:208.0 121:120.0 122:92.0 124:107.0 125:1093.0 126:1109.0 131:7725.0 132:3189.0 133:6655.0 134:1224.0 135:635.0 136:66.0 137:88.0 138:86.0 139:92.0 140:645.0 141:949.0 142:10655.0 144:947.0 146:1333.0…				0	0.42	161	171	202	171	103	146	115	98	183	551	132	113	3211	204	172	68	99	156	77	125	280	104	212	117	42546	47267	30175	48167	48919	73389	40280	17655	33525	47588	45408	23295	55460	50203	44602	31588
124548	479529	141	124548	85:753.0 87:377.0 89:257.0 91:75.0 92:56.0 97:1279.0 98:162.0 99:1541.0 100:802.0 101:930.0 102:373.0 103:915.0 104:112.0 105:209.0 107:43.0 109:35.0 110:108.0 111:117.0 112:275.0 113:495.0 114:78.0 115:231.0 116:329.0 117:425.0 119:95.0 121:317.0 122:38.0 123:36.0 125:462.0 127:1793.0 128:264.0 130:128.0 134:59.0 139:30.0 140:741.0 141:4219.0 142:590.0 143:1165.0 144:119.0 145:144.0 147:4768.0 1…				0.29	0	4906	4832	4300	5623	3361	3878	7148	11622	2683	1753	2341	2220	1107	2672	2735	3502	2869	2981	4604	2615	2306	2562	6486	3403	21779	17240	15611	16273	19802	24747	3045	24868	13258	17830	2502	16483	23293	19147	20186	15824
121890	360560	155	121890	85:769.0 86:320.0 88:141.0 91:1195.0 93:598.0 94:96.0 99:169.0 100:78.0 101:150.0 103:86.0 105:242.0 106:60.0 107:1026.0 108:98.0 109:697.0 110:177.0 114:87.0 115:356.0 116:190.0 120:27.0 121:1095.0 122:69.0 123:211.0 124:25.0 125:339.0 128:73.0 132:226.0 134:195.0 135:65.0 136:91.0 137:1247.0 138:7.0 139:469.0 143:167.0 144:88.0 147:887.0 149:424.0 155:4112.0 156:212.0 163:1600.0 164:91.0 165:73…				0.71	0	13624	35495	13245	17249	14219	20775	13662	10392	4751	8892	8315	9440	16646	9356	9582	12180	6550	2101	13159	12029	14181	9266	11360	7316	6811	7223	5760	6358	7538	6619	5832	6575	6330	6810	6854	5302	6208	6638	8319	6070
121028	778402	320	121028	85:576.0 86:173.0 88:146.0 89:540.0 95:121.0 101:1286.0 102:280.0 103:1858.0 104:231.0 106:74.0 109:105.0 110:255.0 111:148.0 112:145.0 113:232.0 114:129.0 115:317.0 116:958.0 117:1863.0 118:105.0 119:165.0 124:123.0 125:151.0 127:365.0 128:697.0 129:2930.0 130:2184.0 131:1441.0 132:360.0 133:1599.0 134:274.0 135:60.0 137:70.0 141:58.0 142:226.0 143:647.0 144:433.0 146:240.0 147:8355.0 148:1011.0…				0.08	0.96	251	2263	314	274	863	1219	1358	1425	5323	295	1691	568	486	312	4146	350	476	916	637	591	490	7448	771	383	2327025	1740923	2214206	1454298	2971638	2353634	2152218	2480287	2173080	888480	1421116	2039265	2655716	3611511	2742297	2204464
120928	624725	311	120928	85:498.0 86:653.0 87:235.0 88:76.0 89:49.0 91:40.0 93:98.0 94:224.0 95:215.0 97:134.0 98:260.0 99:529.0 100:1672.0 101:486.0 102:148.0 109:92.0 110:217.0 111:152.0 112:396.0 113:337.0 114:191.0 115:98.0 117:561.0 118:305.0 121:52.0 122:37.0 125:69.0 126:140.0 127:174.0 128:326.0 129:778.0 130:669.0 131:483.0 133:447.0 134:119.0 135:47.0 137:28.0 138:63.0 143:87.0 145:38.0 147:1246.0 148:244.0 149…				0	0.21	143	154	184	247	154	141	113	140	195	209	124	141	126	119	178	110	172	74	139	80	113	240	142	128	8018	9126	6194	7681	7601	8248	7724	8354	7965	8527	9684	2209	7096	9125	5813	8132
120669	703971	125	120669	85:518.0 88:63.0 89:190.0 93:169.0 94:1335.0 95:2150.0 96:15225.0 97:5755.0 99:130.0 101:267.0 103:889.0 104:221.0 105:205.0 106:100.0 108:34.0 109:1642.0 110:467.0 111:223.0 115:648.0 116:387.0 119:331.0 120:28.0 121:380.0 123:3457.0 124:11362.0 125:14712.0 126:952.0 128:88.0 129:568.0 131:829.0 132:89.0 133:4906.0 135:1289.0 137:666.0 138:56.0 139:100.0 140:45.0 141:68.0 143:359.0 144:97.0 145:…				0.92	0.38	108003	4533	201607	2348	365245	339903	307498	264366	611051	2678	27008	316514	89635	425416	440244	280913	343096	101991	5090	156343	255276	450107	229773	21113	502	485723	432	2350	5808	44000	295	277	557	750	165763	2497	361	3360	933	20886
120665	1165455	311	120665	85:506.0 93:48.0 94:155.0 95:609.0 96:478.0 97:389.0 98:237.0 99:330.0 103:943.0 109:487.0 111:302.0 112:52.0 113:26.0 123:240.0 125:11.0 127:96.0 128:141.0 129:6527.0 130:810.0 131:212.0 134:18.0 135:69.0 137:95.0 138:63.0 140:78.0 141:111.0 142:252.0 143:56.0 151:64.0 153:39.0 155:489.0 156:63.0 158:67.0 171:29.0 180:27.0 201:54.0 219:51.0 235:24.0 252:244.0 261:13.0 284:91.0 296:29.0 305:29.0 …				0.96	0	19853	17812	24698	17767	23392	17555	19970	13931	21828	27945	32718	18371	26192	18803	27047	22985	23471	20505	21028	22200	19304	21469	15850	23615	146	215	140	212	142	178	98	88	144	117	314	135	136	205	160	160
120466	648626	204	120466	109:802.0 155:1164.0 169:2456.0 191:61184.0 192:11107.0 193:4885.0 194:375.0 204:137473.0 243:1663.0 317:624.0 361:219.0 362:81.0 394:123.0 396:17.0 398:12.0 435:336.0 436:201.0				0.25	0.04	9002714	7620535	8335155	10767227	9204605	2597282	2456714	4164209	10339758	12047016	8980240	7195570	9438587	8233223	7265506	8105856	8908015	5159034	6133036	6426248	10567618	2743899	8562414	10929077	11322147	11091388	10867273	12206898	12674085	9978727	9747263	11056663	11623408	11518621	11748647	10703801	5088269	12324499	12497279	11514960
118128	797971	308	118128	87:43.0 89:108.0 91:78.0 103:316.0 115:116.0 116:97.0 117:182.0 118:104.0 119:54.0 121:42.0 128:43.0 129:129.0 130:64.0 133:193.0 134:55.0 143:50.0 144:161.0 145:36.0 146:50.0 147:892.0 148:38.0 151:19.0 158:21.0 161:80.0 162:135.0 163:42.0 166:9.0 168:15.0 175:69.0 177:166.0 178:26.0 179:45.0 180:27.0 185:15.0 186:39.0 187:22.0 188:221.0 189:135.0 190:45.0 191:224.0 192:134.0 193:380.0 194:71.0 …				0.92	0	22023	15568	13104	17975	19449	20957	15985	16520	4813	4511	3511	14566	5204	4645	4537	3680	4985	13672	14596	15185	20054	19517	32552	13053	420	738	640	636	709	455	402	527	700	598	771	449	587	515	422	523
117242	676138	262	117242	90:91.0 93:161.0 94:42.0 95:94.0 102:251.0 104:69.0 105:215.0 107:106.0 110:75.0 115:665.0 116:198.0 117:251.0 118:222.0 119:156.0 120:109.0 121:123.0 124:63.0 126:54.0 128:193.0 130:617.0 131:644.0 132:247.0 133:621.0 134:147.0 143:127.0 144:647.0 145:140.0 146:166.0 147:1439.0 148:427.0 149:192.0 150:40.0 151:36.0 153:23.0 156:81.0 158:105.0 159:114.0 160:206.0 161:161.0 162:90.0 163:69.0 167:2…				0	0.5	1930	3211	2312	2964	3950	1862	2562	1188	4790	6566	1287	1486	4788	2115	4813	3522	2117	1744	3081	1573	5045	5063	1397	2417	7518	2378	3564	7403	4257	2906	3466	9090	2337	6958	11088	5394	5679	5941	5129	4444
117212	1147821	129	117212	85:222.0 89:158.0 91:355.0 93:589.0 94:164.0 95:844.0 96:356.0 97:1257.0 98:1366.0 99:668.0 101:29.0 103:1181.0 104:103.0 105:214.0 106:59.0 107:378.0 108:92.0 109:617.0 110:170.0 111:507.0 112:141.0 113:341.0 114:37.0 116:338.0 117:565.0 118:65.0 119:146.0 120:54.0 121:538.0 122:85.0 123:611.0 124:244.0 125:186.0 128:26.0 129:6433.0 130:1018.0 131:943.0 132:127.0 133:149.0 134:98.0 135:364.0 136…				0.25	0	13777	995	9083	20490	10925	5314	13998	6780	4258	825	35995	9289	16780	6045	15573	9239	7068	11189	19025	22977	34320	9149	5529	610	2514	5484	1719	2668	3065	2420	2055	2734	2949	3054	3034	2552	2167	2906	2363	2505
117166	345419	191	117166	85:52666.0 91:8670.0 92:1556.0 93:1046.0 94:1117.0 95:2094.0 96:3145.0 97:4118.0 98:4046.0 99:8161.0 106:3564.0 107:7632.0 108:1320.0 109:1509.0 110:931.0 111:1433.0 112:1327.0 115:63448.0 120:1995.0 121:13603.0 122:1538.0 123:1817.0 124:578.0 125:660.0 126:2418.0 127:6617.0 133:251881.0 134:7576.0 135:100409.0 136:11496.0 137:9556.0 138:988.0 139:1068.0 140:676.0 141:1378.0 142:1287.0 143:2097.0…				0.33	0	1847716	1803333	1597441	2209363	1825425	1153017	1495236	1288681	1491219	2708627	1870178	1606386	1221231	1456954	1775622	690885	1053004	1787535	1856667	1925206	2061336	235051	1691170	2040464	684396	760426	666519	856021	883298	810385	513280	686804	724690	736434	889210	841418	658389	919858	649516	836556
114258	1034498	117	114258	87:1142.0 88:220.0 89:680.0 95:33.0 101:740.0 102:93.0 103:1399.0 105:67.0 112:50.0 115:92.0 116:1064.0 117:4404.0 118:338.0 119:207.0 121:30.0 122:41.0 124:20.0 131:154.0 133:216.0 135:68.0 136:23.0 139:42.0 142:37.0 145:53.0 146:48.0 147:336.0 152:36.0 154:19.0 161:617.0 163:53.0 177:52.0 179:22.0 185:35.0 186:22.0 190:18.0 195:48.0 196:35.0 198:18.0 200:18.0 201:27.0 202:18.0 205:54.0 210:37.0…				0	0.38	3505	5297	4250	3924	4585	4228	2822	4901	5871	2980	2437	3839	3461	4389	4072	4150	3799	3585	1674	2753	5419	6318	4756	5534	820	3795	3145	4277	3995	3552	2714	2276	4158	3513	3960	3527	2891	3996	4701	4124
113535	699364	297	113535	85:886.0 86:803.0 87:60.0 89:3181.0 90:367.0 91:226.0 92:146.0 93:153.0 94:295.0 95:477.0 96:70.0 97:425.0 98:633.0 99:786.0 100:1080.0 101:495.0 102:356.0 104:251.0 105:1332.0 106:288.0 107:512.0 109:505.0 111:670.0 112:325.0 113:2597.0 114:718.0 115:665.0 116:413.0 117:550.0 118:136.0 119:447.0 121:513.0 122:78.0 123:468.0 124:87.0 125:130.0 126:1147.0 127:237.0 128:304.0 129:2485.0 130:915.0 1…				0.21	0	453	659	455	878	985	807	2045	960	8144	2586	18610	512	25191	5462	6153	9903	1816	869	653	580	425	222	1438	927	326	309	453	353	404	445	436	232	485	377	486	361	1117	417	309	424
112482	433669	172	112482	85:212.0 86:207.0 87:158.0 89:167.0 95:54.0 96:107.0 98:32.0 99:36.0 100:820.0 101:297.0 103:460.0 105:125.0 107:127.0 109:74.0 112:142.0 113:60.0 115:66.0 123:14.0 125:36.0 128:56.0 131:655.0 132:131.0 133:281.0 134:247.0 138:14.0 142:54.0 143:38.0 144:80.0 145:31.0 146:52.0 147:3060.0 155:26.0 156:37.0 157:51.0 158:261.0 159:76.0 168:22.0 169:25.0 170:33.0 172:3445.0 173:1353.0 174:412.0 175:10…				0.71	0	29614	28167	21890	27097	27153	30005	30515	15642	19028	13174	30813	32131	43158	18585	22086	25876	17388	25993	33686	16988	37399	17107	35469	24622	70485	18481	51465	25918	17288	32381	51069	53188	34741	50904	49285	39792	76585	27744	21686	49050
111776	793451	174	111776	86:1613.0 87:117.0 97:10.0 100:526.0 101:125.0 102:199.0 108:17.0 117:332.0 119:23.0 124:14.0 129:371.0 130:205.0 131:636.0 132:36.0 133:155.0 134:19.0 135:31.0 136:36.0 147:762.0 149:111.0 158:33.0 159:9.0 162:49.0 174:4964.0 175:756.0 176:539.0 177:97.0 178:7.0 179:91.0 180:52.0 192:95.0 193:40.0 204:129.0 230:37.0 321:21.0 341:13.0 414:14.0 415:14.0 419:20.0 434:14.0 459:14.0 472:13.0 477:176.…				0.21	0	1674	3098	2045	2688	2322	959	1654	3378	4145	1041	1336	792	2839	2293	3148	3607	3081	534	710	442	3690	3170	2948	3077	5423	5537	4857	6428	6588	8084	4802	6247	5572	4626	5271	4980	5057	5745	4613	4752
111735	993367	91	111735	85:523.0 86:109.0 87:193.0 88:116.0 89:544.0 90:53.0 91:5935.0 92:1287.0 93:3139.0 94:976.0 95:1523.0 96:552.0 97:475.0 98:99.0 99:157.0 100:30.0 101:1936.0 102:222.0 103:5778.0 104:1045.0 105:2674.0 106:1046.0 107:891.0 108:231.0 109:408.0 110:163.0 111:115.0 112:26.0 113:120.0 114:32.0 115:668.0 116:685.0 117:3184.0 118:526.0 119:1495.0 120:468.0 121:725.0 122:171.0 123:230.0 124:77.0 125:33.0 …				0.96	0	5365	969	3582	8070	7861	8281	7249	583	6627	9163	7165	3856	8203	6287	8466	5186	6643	8238	6278	5501	4936	4569	4006	7194	9614	791	12204	2460	10705	7799	813	722	891	1109	3550	726	5761	1335	1033	650
111263	853451	132	111263	100:37.0 104:18.0 111:446.0 113:60.0 116:1334.0 117:103.0 118:46.0 123:64.0 125:379.0 126:50.0 127:98.0 129:61.0 132:3373.0 133:335.0 134:88.0 141:20.0 145:16.0 146:18.0 147:118.0 151:25.0 155:23.0 156:22.0 178:63.0 180:18.0 187:22.0 189:107.0 194:17.0 200:27.0 214:21.0 224:20.0 229:50.0 230:58.0 292:56.0 340:19.0				1	0	184436	245262	337494	308581	345840	365002	312111	298888	301385	205140	273563	217398	307935	268997	267620	258225	199341	172559	175105	231152	290016	274687	299499	306260	11684	18744	11663	15897	16590	10857	12541	13065	13474	17780	17896	12670	18510	16140	14367	13016
111253	455057	133	111253	86:390.0 87:262.0 88:210.0 89:736.0 90:291.0 91:694.0 92:126.0 94:32.0 95:40.0 99:46.0 102:180.0 103:2182.0 104:379.0 105:1270.0 106:307.0 107:1132.0 108:119.0 109:506.0 110:70.0 111:50.0 112:71.0 113:72.0 115:2837.0 116:451.0 117:909.0 118:209.0 119:1366.0 120:263.0 121:1367.0 122:130.0 123:619.0 124:10.0 125:67.0 127:275.0 129:79.0 130:104.0 131:991.0 132:191.0 133:13792.0 134:1695.0 135:7110.0…				0.92	0.13	13407	65912	22297	39334	33055	38657	28488	53950	33061	46661	29210	17969	30208	62582	36210	23589	43696	37256	27921	20648	52448	29315	11482	32860	28063	17508	20936	40320	43880	81668	23377	36232	5642	35027	35747	28441	36256	53182	37754	25509
111162	696139	280	111162	97:56.0 98:43.0 99:51.0 100:177.0 111:120.0 114:30.0 115:41.0 117:123.0 119:67.0 121:31.0 125:54.0 130:122.0 132:142.0 137:39.0 145:41.0 147:133.0 151:16.0 153:9.0 157:8.0 158:80.0 159:25.0 160:112.0 162:17.0 165:56.0 169:26.0 171:32.0 172:84.0 173:82.0 176:22.0 177:21.0 180:41.0 181:69.0 187:10.0 190:186.0 192:348.0 193:87.0 194:31.0 197:11.0 199:28.0 206:92.0 208:87.0 212:11.0 216:33.0 220:47.0…				0	0.96	152	203	424	253	284	195	208	185	266	213	179	247	284	160	94	131	313	173	168	136	190	125	314	272	4307	7601	3990	7415	5170	6305	4166	5349	8160	6176	6635	6505	1972	6717	4884	7390
110931	614247	156	110931	85:119.0 86:517.0 87:136.0 90:169.0 91:445.0 92:100.0 93:174.0 95:254.0 96:129.0 98:22.0 99:54.0 100:615.0 101:152.0 102:2281.0 103:472.0 104:432.0 108:143.0 112:182.0 113:69.0 114:88.0 115:116.0 116:112.0 117:74.0 118:124.0 119:286.0 120:64.0 125:63.0 126:240.0 127:265.0 128:255.0 129:98.0 130:55.0 131:604.0 132:169.0 133:326.0 134:248.0 139:119.0 140:165.0 141:95.0 142:562.0 143:101.0 144:43.0 …				0	0.38	103	317	258	919	259	275	782	169	324	534	219	163	428	155	357	262	406	329	243	227	346	374	419	170	26289	29661	24433	26623	32053	12817	25657	29300	38144	30102	32885	34994	27438	36014	26412	25951
110925	451739	140	110925	85:156.0 86:90.0 90:339.0 96:115.0 97:199.0 98:127.0 99:188.0 100:145.0 110:345.0 111:14.0 112:80.0 113:24.0 122:54.0 126:34.0 127:133.0 129:272.0 130:135.0 140:4393.0 141:173.0 144:70.0 156:869.0 157:208.0 172:306.0 180:122.0 181:183.0 182:33.0 186:48.0 195:45.0 208:494.0 209:90.0 227:48.0 230:63.0 266:34.0 270:41.0 271:36.0 295:34.0 298:72.0 313:22.0 319:29.0 321:20.0 330:45.0 345:42.0 358:27.0…				0.21	0	3256	2019	4027	2182	2872	2439	3269	4429	2805	3824	4391	1618	3033	2123	3640	2245	1210	1791	3305	1640	2167	2887	4407	2830	213	1467	254	1390	1882	1360	389	307	988	1344	1488	1449	645	1358	1488	993
110920	463367	171	110920	85:307.0 86:3951.0 87:1119.0 88:535.0 89:481.0 95:12.0 96:87.0 97:1568.0 98:296.0 99:2287.0 100:1455.0 101:1071.0 102:759.0 103:933.0 109:11.0 111:532.0 112:301.0 114:620.0 115:485.0 116:673.0 122:157.0 123:58.0 128:7931.0 129:940.0 130:1358.0 140:97.0 141:249.0 142:201.0 143:93.0 144:685.0 151:86.0 154:24.0 155:505.0 156:4380.0 157:459.0 158:24.0 159:120.0 169:695.0 170:83.0 171:19890.0 172:2662…				0.96	1	32208	139804	35914	31308	68097	115203	61071	50975	128807	19997	45574	43022	29634	34244	110100	33176	31897	59589	57436	45458	60594	96672	60855	50135	51222	108357	6060	92598	98538	41962	15218	21684	42983	59939	67326	35344	30603	108037	105878	39791
110640	778141	262	110640	85:547.0 86:622.0 88:313.0 89:1571.0 90:228.0 96:411.0 99:433.0 101:1497.0 102:1158.0 103:4549.0 104:470.0 110:214.0 111:281.0 113:381.0 116:900.0 117:4287.0 118:685.0 119:451.0 120:173.0 122:180.0 123:76.0 126:151.0 128:1259.0 129:4243.0 130:1115.0 131:1271.0 132:325.0 133:2816.0 134:582.0 135:379.0 136:125.0 137:84.0 140:51.0 142:1915.0 143:1244.0 144:1832.0 145:553.0 147:10232.0 148:1856.0 149…				0	0.42	758	1486	1191	1480	1754	1589	1541	1294	1344	1159	1052	955	1300	975	1406	1110	1316	1214	1079	1056	835	1240	1114	1273	142602	135866	137242	126125	109388	120798	117558	123092	106807	114234	115780	98763	117772	109478	119639	125164
110628	469020	144	110628	85:915.0 86:242.0 98:244.0 99:244.0 100:1001.0 101:39.0 102:97.0 111:68.0 112:64.0 113:251.0 114:110.0 115:102.0 118:31.0 126:36.0 128:149.0 129:76.0 130:131.0 131:297.0 132:163.0 133:154.0 138:38.0 139:29.0 144:2853.0 145:322.0 146:55.0 147:952.0 148:84.0 149:214.0 155:132.0 157:78.0 158:65.0 164:13.0 167:27.0 169:40.0 172:35.0 173:74.0 174:42.0 184:18.0 188:2224.0 189:324.0 190:125.0 191:124.0 …				0.5	1	7691	2027	2175	2306	969	1547	924	1445	4024	11256	766	1195	776	5050	1921	1172	600	1081	664	772	5036	1663	1182	1394	22701	4315	24503	836	10811	40083	35732	25124	25908	31371	29753	19848	33062	15861	3480	29102
110618	685583	146	110618	85:886.0 86:646.0 87:2466.0 90:294.0 91:4688.0 92:973.0 96:521.0 97:153.0 100:4710.0 104:1166.0 107:35.0 114:305.0 115:798.0 117:3094.0 118:191.0 119:549.0 120:78.0 121:608.0 122:87.0 128:1919.0 129:1425.0 131:2943.0 132:415.0 133:3315.0 134:481.0 135:602.0 136:147.0 137:52.0 142:351.0 145:910.0 146:6107.0 147:19450.0 148:2676.0 149:3181.0 150:429.0 161:659.0 162:205.0 163:307.0 165:59.0 168:52.0…				0	0.21	2612	1977	1832	2783	2040	1840	1645	1328	1970	4631	1054	1520	2291	1742	1456	1203	49474	2242	1275	1739	3549	60228	1542	1815	5561	8467	6092	9437	10519	8331	5981	6181	6938	9637	8867	3902	5924	4672	8233	5940
110613	705290	156	110613	85:919.0 86:531.0 88:115.0 90:205.0 91:131.0 93:91.0 94:59.0 95:110.0 96:75.0 98:261.0 99:219.0 100:1990.0 101:165.0 102:381.0 109:153.0 110:66.0 111:177.0 112:396.0 113:409.0 114:552.0 115:1339.0 116:1785.0 117:720.0 118:279.0 119:296.0 125:76.0 126:48.0 127:123.0 128:1113.0 130:398.0 131:2294.0 132:477.0 133:1574.0 134:369.0 135:133.0 139:454.0 140:415.0 141:38.0 142:357.0 144:1158.0 145:298.0 …				0	1	2276	3567	3676	4592	5089	4289	5325	3671	3027	1455	1907	2578	2253	2266	2765	1632	2198	2887	2387	3054	2980	3267	3435	3479	18975	20251	21932	33068	33653	26507	15461	10045	33962	26500	36904	32818	18426	32827	31068	27393
110612	715649	172	110612	85:330.0 86:1726.0 87:243.0 88:355.0 94:50.0 96:50.0 98:208.0 99:313.0 100:5409.0 101:653.0 102:1493.0 103:1102.0 109:175.0 110:25.0 111:17.0 112:149.0 113:66.0 114:598.0 115:1470.0 116:2400.0 119:179.0 126:193.0 127:112.0 128:1079.0 129:2249.0 130:738.0 131:1290.0 132:273.0 133:1719.0 134:182.0 135:55.0 137:42.0 140:81.0 141:28.0 142:597.0 143:111.0 144:743.0 145:20.0 146:191.0 147:8879.0 148:12…				0	0.71	5477	4508	1508	294	4785	5797	4975	3754	4593	5713	468	5020	1772	5109	7707	2977	4885	5001	4625	6517	4590	4381	4344	4239	4041	7550	6738	2375	10236	10388	4902	3049	7003	3822	8833	8774	6125	11434	5693	3605
110611	575072	117	110611	85:1103.0 86:477.0 88:231.0 92:39.0 96:133.0 97:151.0 98:26.0 99:430.0 100:2892.0 101:1403.0 102:584.0 105:215.0 106:50.0 110:576.0 111:109.0 112:246.0 115:618.0 117:28920.0 118:3148.0 119:1351.0 120:130.0 121:35.0 130:227.0 131:2280.0 132:597.0 133:3359.0 134:392.0 135:363.0 136:27.0 142:183.0 143:298.0 144:82.0 145:123.0 147:20696.0 148:3622.0 149:1919.0 150:132.0 151:134.0 157:1487.0 158:320.0…				0.04	1	6117	9373	4732	4981	9214	13222	11665	9409	2847	8907	8291	7865	4536	5353	2682	3769	6764	7175	7936	6587	7323	3323	7419	5366	238964	406293	198293	423477	422444	632012	233842	288647	315784	398022	404066	315837	333231	184104	261835	257300
110610	526579	274	110610	85:763.0 86:1516.0 87:464.0 88:101.0 92:39.0 94:207.0 95:190.0 96:397.0 97:560.0 98:100.0 99:418.0 100:4756.0 101:543.0 102:171.0 103:598.0 104:71.0 110:211.0 111:95.0 112:7090.0 113:750.0 114:125.0 117:1034.0 118:151.0 119:185.0 120:39.0 121:36.0 122:41.0 125:52.0 126:93.0 127:285.0 129:442.0 131:1656.0 132:416.0 133:2503.0 134:436.0 135:196.0 136:23.0 138:20.0 143:266.0 144:49.0 145:31.0 147:15…				0	0.79	1604	563	1908	1593	988	665	658	1581	2270	3595	2952	564	2595	624	3245	2150	936	913	1898	621	1073	1851	1911	1269	24044	71395	3169	65151	74872	114040	12127	33057	14654	36938	50256	29485	39029	76339	52607	9648
110607	521860	274	110607	85:953.0 86:1061.0 87:554.0 88:86.0 89:271.0 90:51.0 91:68.0 92:56.0 94:368.0 95:373.0 96:667.0 97:931.0 98:265.0 99:464.0 100:4433.0 101:690.0 102:501.0 103:1012.0 104:119.0 105:378.0 106:81.0 107:92.0 110:112.0 111:150.0 112:12174.0 113:1024.0 114:348.0 115:858.0 116:266.0 117:1573.0 118:245.0 119:394.0 120:70.0 121:65.0 122:36.0 123:18.0 124:34.0 125:84.0 126:169.0 127:173.0 128:61.0 129:1991.…				0.29	1	3314	333	1510	1936	554	902	404	343	1012	15350	318	793	795	2702	1212	787	805	469	409	290	6629	867	413	388	128858	241443	50545	273655	242980	521225	117873	142556	104140	229645	242989	141948	202554	280496	200897	81960
110606	496937	98	110606	85:1173.0 86:1441.0 87:494.0 88:102.0 89:60.0 91:132.0 92:28.0 93:35.0 96:77.0 97:265.0 98:27968.0 99:1976.0 100:11006.0 101:1262.0 102:94.0 103:601.0 105:292.0 106:22.0 107:47.0 110:146.0 112:170.0 113:557.0 114:73.0 115:471.0 116:58.0 117:1031.0 118:250.0 119:343.0 120:21.0 121:37.0 126:91.0 127:48.0 128:3452.0 129:493.0 130:114.0 131:2514.0 132:660.0 133:3354.0 134:470.0 135:256.0 136:16.0 137…				0	0.96	2931	65748	2119	3318	55835	1914	1707	1498	64554	21518	1384	1296	2824	3513	2583	2223	2091	1156	47191	51296	5074	2114	2100	1690	27045	88037	14259	86700	95371	137751	25300	45067	36587	41289	66631	49703	38813	75169	76192	19519
110605	942103	204	110605	85:955.0 86:485.0 87:611.0 88:421.0 89:2443.0 90:1100.0 91:326.0 92:222.0 93:289.0 94:770.0 95:315.0 96:564.0 97:344.0 98:434.0 99:879.0 100:1256.0 101:2376.0 102:1082.0 103:8533.0 104:842.0 105:571.0 106:355.0 107:808.0 108:386.0 109:337.0 110:219.0 111:489.0 112:537.0 113:1046.0 114:526.0 115:2329.0 116:3263.0 117:5691.0 118:868.0 119:832.0 120:256.0 121:184.0 122:132.0 123:171.0 124:316.0 125:…				0	1	3805	3638	4380	4005	3502	3623	2514	3675	5693	5493	2937	2712	5452	4240	5046	4601	5597	3284	2490	2436	5145	4522	4637	5276	1059659	1171742	2564577	1091403	1101512	260160	1557658	850290	1175697	923992	2030215	1168042	667025	1015425	992538	1625085
110604	614185	217	110604	85:43.0 87:614.0 88:996.0 89:1469.0 90:94.0 99:363.0 101:1687.0 102:675.0 103:8232.0 104:749.0 105:449.0 106:15.0 109:223.0 113:953.0 115:807.0 116:256.0 117:3130.0 118:379.0 119:675.0 120:10.0 121:60.0 127:538.0 128:79.0 129:7760.0 130:910.0 131:2708.0 132:353.0 133:5993.0 134:485.0 135:534.0 136:59.0 137:37.0 139:42.0 140:269.0 141:1564.0 142:663.0 143:2603.0 144:392.0 145:368.0 147:25668.0 148…				0.75	0.96	22280	9303	22314	50537	11522	2456	3993	9483	37374	61081	9905	5132	38810	35182	50302	24132	40635	5045	5625	6965	42352	37541	9019	29841	1036312	902276	799369	966657	1008779	820854	744046	1165772	961576	994800	1089368	998934	1139124	1243447	843126	928441
110400	814967	202	110400	85:403.0 86:415.0 87:103.0 89:731.0 90:67.0 91:117.0 94:343.0 96:245.0 98:704.0 99:631.0 100:289.0 101:172.0 102:233.0 103:1458.0 104:55.0 109:327.0 110:227.0 111:491.0 112:552.0 114:318.0 115:266.0 116:106.0 117:1334.0 118:165.0 119:200.0 121:80.0 122:77.0 127:265.0 128:69.0 129:763.0 130:425.0 131:402.0 132:153.0 134:233.0 136:121.0 137:85.0 139:118.0 141:99.0 142:42.0 143:408.0 144:116.0 145:1…				0.71	0	21832	27763	28632	33590	35165	36201	31353	30880	28146	25872	28328	21307	37006	22235	31747	28024	29750	22102	21491	23254	23653	24828	32301	26171	44076	67721	41446	60387	57683	126602	57843	52371	60042	61448	65994	46170	55032	54095	50120	53419
110393	727540	173	110393	87:195.0 88:133.0 89:550.0 90:120.0 94:51.0 96:94.0 97:101.0 98:137.0 99:147.0 100:467.0 101:211.0 102:148.0 103:1335.0 104:166.0 105:128.0 106:39.0 108:114.0 109:77.0 110:53.0 111:120.0 112:94.0 113:169.0 114:116.0 115:310.0 116:1257.0 117:1044.0 118:198.0 119:119.0 120:52.0 122:183.0 124:66.0 125:35.0 128:255.0 130:293.0 131:2715.0 132:526.0 133:675.0 134:114.0 135:133.0 136:99.0 137:33.0 140:2…				0.5	0	31326	14580	13272	51464	18171	12351	5572	22053	37238	38752	19157	9772	40436	28232	39624	26619	42087	11675	9670	10262	16560	17818	9914	35641	713	652	410	610	438	412	23543	667	37168	36553	375	431	34282	566	36331	494
110382	409942	298	110382	85:122.0 86:379.0 87:494.0 88:110.0 90:342.0 91:404.0 92:63.0 98:180.0 100:1883.0 101:2105.0 103:858.0 105:94.0 106:103.0 107:279.0 109:16.0 112:314.0 113:363.0 115:1324.0 116:196.0 117:2892.0 118:785.0 119:1303.0 121:617.0 122:92.0 123:84.0 126:122.0 127:45.0 128:699.0 129:481.0 131:464.0 132:1304.0 133:3401.0 134:303.0 135:1775.0 137:283.0 138:42.0 140:29.0 141:48.0 144:42.0 145:153.0 146:640.0…				0.5	0	88786	851	150862	201820	1570	1277	1068	1466	1828	126286	1295	738	113414	97380	1650	228142	197573	809	713	508	28959	1039	1531	129566	1429	2006	974	2191	2284	1888	1027	1184	1078	1853	1457	997	1110	2318	2278	1382
110346	763505	174	110346	85:119.0 86:1903.0 87:217.0 88:116.0 93:27.0 94:61.0 95:80.0 96:49.0 97:46.0 99:85.0 100:853.0 101:112.0 102:143.0 103:73.0 106:45.0 111:29.0 112:57.0 113:77.0 114:58.0 115:109.0 116:63.0 117:24.0 118:25.0 119:21.0 122:23.0 124:36.0 125:47.0 126:78.0 127:69.0 128:144.0 130:357.0 131:276.0 132:36.0 133:68.0 136:14.0 137:55.0 138:45.0 139:56.0 140:91.0 141:87.0 142:180.0 144:62.0 146:191.0 147:369.…				0.08	0.83	1697	1735	1164	1458	664	758	782	2781	5020	5075	2192	525	3012	2259	2537	2160	1231	952	853	896	6074	3699	1206	2322	5787	20614	26104	31077	9816	29198	10155	15416	25463	21828	27004	14846	6169	12539	16408	11316
110282	749356	125	110282	85:3114.0 86:1061.0 87:350.0 88:795.0 89:814.0 90:216.0 91:119.0 92:86.0 93:98.0 94:698.0 95:752.0 96:1779.0 97:15065.0 98:11241.0 99:1893.0 100:1104.0 101:1436.0 102:660.0 103:1607.0 104:617.0 105:226.0 106:175.0 107:124.0 108:209.0 109:512.0 110:1231.0 111:6022.0 112:5308.0 113:1050.0 114:457.0 115:448.0 116:961.0 117:743.0 118:142.0 119:81.0 120:55.0 121:175.0 122:1677.0 123:584.0 124:510.0 12…				0.71	0.79	4651	3948	11818	11360	668	1472	1417	1409	5126	4593	6302	9266	3074	1436	2634	7973	1199	8215	410	6751	10675	12028	3740	3030	1993	1339	1995	2985	3070	2601	1752	2645	3145	2652	2415	2394	1427	2446	2883	2605
110131	721152	116	110131	86:424.0 88:55.0 93:33.0 96:705.0 97:171.0 100:553.0 101:318.0 103:351.0 110:49.0 114:222.0 115:321.0 116:22448.0 117:2843.0 118:1941.0 119:101.0 125:26.0 128:191.0 129:865.0 133:349.0 134:37.0 137:55.0 147:1165.0 148:105.0 151:29.0 158:404.0 172:99.0 181:29.0 183:100.0 184:75.0 185:197.0 210:93.0 245:143.0 246:25.0 256:64.0 266:96.0 358:37.0 371:15.0 419:62.0 428:37.0 458:16.0 464:13.0				0	0.96	2683	3386	2471	4045	2674	3831	2468	2917	3888	3854	3048	1903	4594	3490	3661	3362	3434	3426	3217	3534	2531	2954	2601	4043	18562	19826	16492	25596	29784	50212	12782	21380	19285	21487	18676	25704	20334	31327	19594	18823
110129	449526	184	110129	85:363.0 86:737.0 87:154.0 88:63.0 93:153.0 94:529.0 95:192.0 96:835.0 97:220.0 98:321.0 99:523.0 100:2313.0 101:537.0 102:215.0 109:181.0 110:839.0 111:133.0 112:150.0 113:399.0 114:394.0 116:841.0 117:253.0 118:83.0 125:26.0 126:166.0 127:263.0 130:664.0 131:716.0 133:251.0 134:120.0 136:268.0 137:44.0 140:50.0 142:498.0 143:636.0 144:189.0 152:25.0 155:292.0 156:2447.0 157:1958.0 158:329.0 159…				0	1	603	79	2565	2565	315	2317	984	184	1223	648	179	254	299	287	356	1988	1462	2086	1655	2314	417	106	2053	130	4547	6604	3386	5783	8131	6819	4661	6136	4804	5660	6228	6252	6680	8479	456	3534
110031	743817	174	110031	85:297.0 86:5990.0 87:466.0 88:226.0 89:374.0 90:85.0 95:22.0 96:55.0 98:429.0 99:458.0 100:3314.0 101:786.0 102:350.0 103:1978.0 104:61.0 105:266.0 106:77.0 107:39.0 108:19.0 109:79.0 110:218.0 111:52.0 112:444.0 113:471.0 114:784.0 115:1356.0 117:775.0 118:78.0 119:161.0 120:64.0 125:130.0 126:270.0 127:289.0 128:470.0 129:331.0 130:1009.0 131:1351.0 132:104.0 133:999.0 134:115.0 135:72.0 137:6…				0	1	15709	35656	161	606	27219	1635	1463	24254	609	265	13800	988	145	16310	18378	16158	19613	25403	220	20843	428	1172	199	26638	13983	13277	13381	18076	10076	15879	13270	20242	9655	22124	22216	3462	12847	23734	18702	18538
110015	684481	311	110015	85:888.0 86:1411.0 87:496.0 90:202.0 92:100.0 93:552.0 94:807.0 95:441.0 96:164.0 97:725.0 98:652.0 99:992.0 100:1950.0 101:1014.0 102:726.0 103:1430.0 104:208.0 105:288.0 106:128.0 108:157.0 109:108.0 110:403.0 111:530.0 112:665.0 113:453.0 114:353.0 115:486.0 116:1340.0 118:270.0 119:173.0 120:70.0 123:38.0 124:214.0 126:245.0 127:90.0 128:547.0 129:1304.0 130:530.0 131:774.0 132:157.0 133:1467…				0	0.38	3511	438	142	170	122	127	129	96	125	4778	55	112	103	116	102	110	3122	145	113	130	181	210	61	215	1716	1049	1256	1917	2219	1633	400	1801	1808	1836	1252	1801	1415	1625	662	1507
109401	533535	102	109401	85:933.0 86:579.0 87:297.0 88:468.0 89:228.0 90:243.0 91:61.0 94:238.0 96:39.0 98:316.0 99:80.0 100:417.0 101:142.0 102:11005.0 103:1251.0 104:502.0 105:48.0 107:93.0 110:123.0 111:222.0 112:140.0 114:260.0 116:247.0 117:82.0 118:71.0 120:36.0 122:31.0 128:724.0 129:146.0 130:358.0 131:340.0 132:169.0 137:32.0 138:50.0 139:18.0 140:68.0 141:75.0 142:392.0 143:234.0 144:482.0 145:138.0 146:40.0 14…				0	0.29	312	2155	2129	304	1264	1656	1519	1707	2939	466	3224	1049	446	2416	2825	1902	1582	455	331	309	852	2320	878	1234	6924	5618	10889	427413	6533	11662	7495	13859	4831	8152	7662	11504	14995	348625	4101	6684
108950	876994	204	108950	85:214.0 87:142.0 88:147.0 89:589.0 90:52.0 91:181.0 92:102.0 93:58.0 94:143.0 95:164.0 96:203.0 97:217.0 98:172.0 99:271.0 100:224.0 101:704.0 102:260.0 103:2184.0 104:278.0 106:88.0 107:26.0 108:122.0 109:180.0 110:60.0 111:128.0 112:301.0 113:176.0 114:44.0 115:293.0 116:433.0 117:1397.0 118:194.0 119:274.0 120:126.0 121:62.0 122:91.0 123:60.0 124:178.0 125:17.0 126:118.0 127:255.0 128:212.0 1…				0.04	0.46	2783	5749	2855	3400	4951	1771	1523	3489	8407	4798	5819	4762	2586	2458	19443	3407	4503	3260	3011	5618	2501	16576	3281	4682	244758	274439	106077	294934	300372	224445	187063	307873	229760	278657	272822	232255	345914	261791	206053	188657
108936	485334	111	108936	85:563.0 86:317.0 89:139.0 90:147.0 92:129.0 95:100.0 97:1304.0 98:1220.0 99:200.0 100:899.0 101:656.0 102:100.0 103:3741.0 104:401.0 105:269.0 109:72.0 111:6916.0 112:650.0 113:308.0 116:572.0 117:835.0 118:321.0 119:101.0 120:274.0 121:52.0 127:319.0 128:340.0 130:515.0 132:204.0 133:486.0 134:226.0 135:245.0 136:25.0 137:25.0 142:504.0 144:954.0 145:245.0 146:119.0 148:1132.0 149:774.0 150:58.…				0.46	0.04	56063	145909	88756	68636	53909	144453	107475	90447	117135	72424	77995	80831	139573	114544	115583	126269	101492	66978	49594	57615	62049	60865	68470	69494	65163	69570	50910	70171	76877	69168	46603	68805	68661	72774	75928	62950	91264	79557	70705	65548
107110	576084	95	107110	86:163.0 87:10.0 88:307.0 90:146.0 94:51.0 95:12290.0 96:1379.0 98:86.0 99:358.0 100:4648.0 101:324.0 102:89.0 103:1589.0 107:2117.0 109:386.0 110:218.0 111:131.0 112:154.0 113:2067.0 114:3184.0 115:7571.0 116:2187.0 124:24.0 125:7.0 126:3352.0 127:341.0 128:397.0 129:6.0 131:208.0 132:399.0 133:1065.0 135:58.0 139:1202.0 140:1739.0 141:2833.0 142:504.0 145:2.0 146:1240.0 147:7459.0 148:2571.0 14…				0	0.21	298	709	481	657	12928	656	460	12738	382	643	568	16657	839	197	51	200	358	525	520	75	583	343	424	387	30527	59386	26699	45374	26159	9871	33512	27915	27704	53782	58810	29712	15656	19297	39298	10630
106940	1179963	204	106940	85:2119.0 86:980.0 87:2148.0 88:809.0 89:3388.0 90:258.0 91:1557.0 92:403.0 93:2235.0 94:919.0 95:5965.0 96:2329.0 97:4731.0 98:3851.0 99:2570.0 100:413.0 101:15945.0 102:1877.0 103:24723.0 104:2560.0 105:2297.0 106:242.0 107:1361.0 108:606.0 109:3155.0 110:1035.0 111:2079.0 112:1100.0 113:1416.0 114:259.0 115:3110.0 116:6371.0 117:10245.0 118:1241.0 119:1818.0 121:2197.0 122:292.0 123:1198.0 124…				0	0.25	687	1005	530	663	468	1727	287	1237	515	813	402	319	460	481	694	375	532	315	690	457	1034	579	306	694	2542	5605	3548	5752	3302	1996	3604	4061	2079	4493	4998	3523	4055	5738	3106	1669
106939	800652	330	106939	85:516.0 86:663.0 87:436.0 89:274.0 90:93.0 91:113.0 93:148.0 94:317.0 95:653.0 96:549.0 98:480.0 99:392.0 100:3176.0 101:1126.0 102:586.0 103:432.0 104:95.0 105:56.0 110:228.0 112:676.0 113:323.0 114:1734.0 115:1190.0 116:829.0 117:12564.0 118:1421.0 119:795.0 120:62.0 121:890.0 122:387.0 123:360.0 124:287.0 125:147.0 126:216.0 128:4167.0 129:1689.0 130:2132.0 131:1472.0 132:1614.0 133:1885.0 13…				0	0.63	99	137	56	108	102	120	119	146	101	166	123	95	86	65	295	175	233	88	115	70	165	141	75	114	1381	2405	2077	2525	2777	611	1689	1797	2706	1834	1343	2399	1335	2611	1801	2416
106742	345160	147	106742	85:4111.0 87:4436.0 89:5792.0 90:1720.0 91:3834.0 92:1241.0 93:1764.0 94:298.0 95:1100.0 96:4037.0 97:1608.0 98:3117.0 99:2256.0 102:11156.0 103:53040.0 104:10533.0 105:26233.0 106:5523.0 107:13493.0 108:1577.0 109:2823.0 110:1541.0 111:426.0 112:897.0 113:3944.0 115:64291.0 116:12781.0 117:52451.0 118:9324.0 119:43141.0 120:9590.0 121:30484.0 122:4442.0 123:14047.0 124:1007.0 125:649.0 126:1805.…				0.38	0.21	2190809	2134488	1851925	2591971	2169381	2068377	1790089	1236553	2230731	3117292	2218853	1901224	931934	1758915	913465	1775494	1903939	2060863	1877219	2211541	2417014	2281405	1973966	2452968	3719237	797583	3289067	2687429	2774361	642841	3093786	3542147	2775474	3712057	3623462	181202	3461481	2652728	3345642	2977021
106427	340696	129	106427	85:306.0 86:60.0 87:29.0 88:31.0 89:76.0 90:328.0 97:92.0 100:27.0 101:28.0 103:41.0 106:43.0 107:69.0 108:41.0 110:308.0 112:111.0 116:109.0 118:104.0 119:16.0 120:337.0 121:102.0 127:88.0 128:31.0 129:5787.0 130:486.0 131:140.0 132:33.0 134:66.0 140:1092.0 144:25.0 145:19.0 150:13.0 152:105.0 153:1611.0 154:160.0 155:29.0 158:47.0 164:229.0 170:31.0 174:50.0 176:17.0 177:13.0 178:21.0 181:911.0…				0.21	0.88	95714	6248	113158	151733	119897	107467	89067	91919	110330	10497	16527	102374	120262	82326	109066	87023	98919	22302	105772	30307	139112	126416	101682	129545	63844	65964	56931	86993	82710	60314	108777	58027	58321	60645	57517	85896	106414	117420	71659	87873
106278	656119	225	106278	85:231.0 86:243.0 87:43.0 88:101.0 89:324.0 94:67.0 95:26.0 96:298.0 98:159.0 99:236.0 100:660.0 101:278.0 102:71.0 103:1450.0 104:82.0 105:12.0 107:21.0 111:51.0 112:85.0 113:209.0 114:23.0 115:108.0 116:28.0 117:382.0 126:80.0 128:115.0 129:135.0 131:121.0 133:215.0 134:642.0 135:63.0 136:24.0 137:18.0 138:34.0 139:38.0 140:68.0 141:53.0 142:178.0 143:134.0 144:59.0 147:1385.0 148:202.0 149:423…				0	0.92	497	7857	698	1975	3471	10548	7063	3478	697	733	2514	5243	2203	1505	232	1209	1414	7346	3585	6326	596	461	2529	1745	10182	12132	9112	12686	12885	8694	8995	11347	3986	11129	9239	10696	9416	12906	9858	10046
106214	796386	179	106214	85:50.0 86:98.0 87:61.0 91:51.0 98:22.0 100:204.0 115:56.0 128:71.0 131:68.0 133:50.0 142:58.0 153:121.0 154:103.0 163:23.0 168:23.0 169:24.0 172:15.0 177:52.0 179:2884.0 180:308.0 181:63.0 182:30.0 208:23.0 212:12.0 226:21.0 241:470.0 242:127.0 243:40.0 253:13.0 255:78.0 257:454.0 258:122.0 259:31.0 268:15.0 270:21.0 271:16.0 283:37.0 298:56.0 299:126.0 300:43.0 330:13.0 342:11.0 351:13.0 370:11…				0	0.25	675	487	408	504	782	412	409	511	472	404	342	440	230	217	595	148	216	265	528	473	474	495	790	515	3083	4148	3011	4046	4444	4092	2621	3277	1313	3770	4310	3288	3474	4517	3241	3749
106211	793655	179	106211	86:228.0 87:74.0 91:254.0 97:107.0 100:214.0 101:43.0 105:33.0 114:9.0 120:54.0 129:16.0 141:24.0 148:29.0 149:46.0 154:26.0 156:141.0 168:27.0 177:42.0 179:5037.0 180:502.0 181:130.0 192:2471.0 193:222.0 194:43.0 198:134.0 229:22.0 241:369.0 242:41.0 253:24.0 255:26.0 257:157.0 258:26.0 259:53.0 269:26.0 270:77.0 275:22.0 285:77.0 313:509.0 314:50.0 318:27.0 332:6.0 345:14.0 479:28.0				0	0.58	280	470	248	692	663	222	497	335	686	323	468	358	187	314	526	168	285	192	223	473	225	382	259	231	7289	10008	7448	11154	11412	9130	8146	8161	8447	9612	12054	9342	8334	9321	8903	8901
105643	980842	223	105643	87:108.0 89:211.0 91:118.0 93:58.0 95:44.0 96:70.0 98:37.0 99:224.0 101:134.0 102:184.0 106:37.0 107:18.0 111:113.0 113:52.0 114:20.0 115:174.0 116:169.0 119:178.0 121:255.0 122:85.0 125:57.0 126:94.0 130:27.0 131:299.0 132:57.0 133:450.0 135:121.0 136:45.0 137:172.0 138:29.0 140:28.0 141:34.0 143:1021.0 144:44.0 145:109.0 146:20.0 147:2441.0 148:554.0 149:398.0 150:54.0 151:105.0 152:14.0 156:18…				0	0.88	193	22299	259	431	273	430	176	149	243	373	1152	227	250	162	229	252	293	266	143	218	255	229	178	343	5659	6541	6239	6494	6381	5898	5241	5541	6484	5617	6871	6095	5625	7282	5412	5870
105483	958429	223	105483	85:313.0 89:736.0 91:431.0 92:67.0 95:155.0 97:221.0 99:94.0 100:40.0 101:242.0 102:357.0 104:125.0 105:25.0 107:125.0 111:184.0 112:11.0 113:113.0 116:171.0 118:82.0 119:204.0 120:91.0 121:408.0 122:167.0 123:139.0 125:61.0 127:286.0 128:57.0 133:1006.0 134:81.0 135:320.0 137:322.0 143:475.0 145:131.0 146:82.0 147:4009.0 148:1091.0 149:787.0 150:182.0 151:242.0 152:37.0 153:52.0 158:26.0 159:92.…				0	0.29	7353	28387	8482	11959	2457	2816	2511	1520	1278	9077	7168	2364	6207	1346	1390	1322	1631	4413	7807	6094	6973	1643	14107	1855	4721	5790	5850	5725	5325	4088	3949	4746	4421	5143	6292	4752	4544	5798	4217	5393
105373	994048	253	105373	86:28.0 90:33.0 97:31.0 102:137.0 103:287.0 105:71.0 117:131.0 121:24.0 127:119.0 131:105.0 134:71.0 135:40.0 137:34.0 141:30.0 142:18.0 143:639.0 147:1353.0 148:399.0 150:54.0 151:36.0 152:19.0 161:48.0 162:48.0 171:87.0 174:16.0 179:40.0 185:21.0 189:122.0 191:215.0 195:70.0 198:33.0 204:180.0 208:25.0 209:47.0 212:27.0 215:15.0 217:263.0 218:42.0 221:101.0 223:235.0 224:49.0 225:79.0 228:16.0 …				0	0.33	285	498	467	342	324	366	328	254	276	352	295	410	586	243	284	291	331	433	302	462	193	287	372	365	3363	3868	3563	3205	3941	3324	3586	3506	4281	3593	4210	3658	3522	3798	3013	3422
105370	1220182	204	105370	85:110.0 86:33.0 87:92.0 89:368.0 91:40.0 95:36.0 97:59.0 98:37.0 99:116.0 100:41.0 101:441.0 102:116.0 103:3244.0 104:289.0 105:163.0 106:50.0 107:21.0 108:18.0 109:107.0 111:118.0 113:137.0 114:49.0 115:144.0 116:234.0 117:527.0 118:35.0 119:74.0 120:44.0 121:23.0 123:35.0 125:30.0 127:115.0 128:28.0 129:4363.0 130:418.0 131:510.0 132:61.0 133:3629.0 134:303.0 135:164.0 136:57.0 137:19.0 139:42…				0	0.96	2660	2861	2584	336	2695	2678	2269	2368	2758	475	2373	2362	3028	2194	2980	2229	2607	2204	2331	2360	3062	2937	2682	2878	26688	34354	15686	30877	26563	30092	18950	29058	23066	29836	30969	25229	25132	27932	25443	28659
104924	608773	301	104924	85:167.0 86:72.0 91:57.0 92:43.0 93:76.0 94:93.0 96:57.0 97:22.0 98:653.0 99:130.0 100:413.0 102:38.0 104:27.0 105:27.0 106:19.0 107:70.0 108:46.0 110:31.0 111:80.0 113:20.0 114:1735.0 115:264.0 116:132.0 120:31.0 122:29.0 123:53.0 124:16.0 125:29.0 127:164.0 135:31.0 136:24.0 137:18.0 139:42.0 142:151.0 144:92.0 146:86.0 149:123.0 154:134.0 159:18.0 160:32.0 166:35.0 167:98.0 168:100.0 169:51.0 …				0	1	78920	197431	124424	166454	81128	124268	124219	254237	2016	1214	62871	34646	65340	48184	2311	1163	104025	51186	140175	432	48303	1941	131244	110554	89630	108768	98415	110488	120758	82686	85450	96585	95098	98177	108412	102078	90181	123350	83015	89480
104663	718360	173	104663	89:193.0 99:18.0 103:291.0 115:46.0 117:153.0 129:94.0 131:74.0 141:382.0 142:195.0 143:35.0 147:740.0 149:110.0 155:17.0 157:71.0 171:44.0 173:2686.0 174:294.0 175:37.0 194:18.0 205:67.0 221:17.0 256:12.0 321:47.0 335:27.0 346:18.0 348:21.0 377:26.0 407:16.0				0.21	0	7603	8580	9862	11835	7882	11025	7467	8729	14033	13686	10336	5980	16008	8562	12155	9392	11777	6853	7633	6349	8340	9086	9197	10002	403	342	543	795	663	769	317	379	536	688	687	626	400	863	611	443
104131	753888	85	104131	85:230310.0 86:13494.0 93:491.0 94:434.0 95:1018.0 96:1969.0 97:1748.0 98:100060.0 99:15827.0 100:1496.0 107:112.0 108:271.0 109:191.0 110:1159.0 111:1216.0 112:11823.0 113:923.0 122:215.0 123:48.0 124:1199.0 125:580.0 126:2566.0 127:855.0 135:77.0 136:173.0 138:485.0 139:135.0 140:11053.0 141:1243.0 150:61.0 151:17.0 152:238.0 154:6980.0 155:545.0 166:128.0 167:65.0 168:1878.0 169:345.0 174:137.…				0.46	0	4756	4857	6255	5936	8162	12327	5875	5525	6237	7066	6500	5072	7225	5901	8461	6445	5520	6166	10336	5613	4474	5867	5446	5951	7098	6301	4959	6474	7011	8580	5114	7851	6683	8096	8399	5943	11513	7514	6786	5940
103870	889000	387	103870	85:4975.0 86:1068.0 88:1581.0 89:25913.0 90:2090.0 91:1501.0 92:147.0 93:210.0 94:259.0 95:99.0 96:257.0 97:902.0 98:761.0 99:1980.0 100:5598.0 101:16522.0 102:3516.0 103:48579.0 104:4949.0 105:7078.0 106:841.0 107:900.0 108:266.0 109:412.0 110:201.0 111:890.0 112:304.0 113:2828.0 114:8636.0 115:5339.0 116:6092.0 117:11249.0 118:1408.0 119:4252.0 120:452.0 121:1158.0 122:155.0 123:359.0 124:126.0…				0.58	0	799	3290	703	1903	4264	5752	6884	3252	789	2563	10303	5290	4252	2793	363	2975	2772	9082	1441	3951	780	418	4534	1212	1319	513	972	396	2344	141	744	1778	2051	1959	1975	135	2125	1783	1595	356
103176	1048832	219	103176	85:55.0 86:22.0 93:44.0 95:65.0 97:27.0 101:95.0 102:346.0 103:147.0 115:145.0 120:38.0 123:19.0 129:91.0 130:108.0 131:280.0 133:495.0 134:51.0 139:23.0 143:1111.0 144:130.0 145:68.0 146:65.0 147:3200.0 148:393.0 149:376.0 150:32.0 151:21.0 161:69.0 162:28.0 163:28.0 164:21.0 169:33.0 170:19.0 171:260.0 173:27.0 175:175.0 176:35.0 177:52.0 185:24.0 188:17.0 189:237.0 191:466.0 193:92.0 202:18.0 …				0	0.46	354	282	201	203	249	270	323	318	310	376	332	363	247	273	322	309	224	248	169	266	242	325	267	345	2739	4309	3030	2011	4561	4104	3168	1992	3919	1409	3686	3226	3781	4460	3557	3633
103155	1039246	219	103155	91:36.0 102:78.0 103:126.0 114:16.0 118:91.0 119:75.0 122:24.0 127:128.0 128:23.0 129:48.0 134:47.0 135:104.0 136:43.0 143:302.0 147:1335.0 148:125.0 149:112.0 150:22.0 164:40.0 165:42.0 179:10.0 182:12.0 207:72.0 208:42.0 213:56.0 215:58.0 217:136.0 219:3346.0 220:316.0 221:23.0 229:21.0 236:50.0 249:53.0 251:35.0 253:19.0 256:30.0 269:42.0 292:99.0 305:78.0 325:18.0 331:20.0 333:318.0 335:51.0 …				0	0.83	244	278	327	242	354	252	221	211	488	385	267	177	321	175	364	236	292	256	295	129	268	277	312	224	2105	2644	1717	2549	2336	2413	1731	2666	1951	1870	2350	2150	2290	1630	1759	1972
102716	964735	271	102716	85:203.0 86:198.0 87:266.0 88:75.0 89:1548.0 90:104.0 91:111.0 95:46.0 97:92.0 98:40.0 99:222.0 100:517.0 101:1287.0 102:465.0 103:3250.0 104:260.0 105:641.0 109:113.0 111:419.0 112:45.0 113:260.0 114:264.0 115:253.0 116:484.0 117:3556.0 118:296.0 119:295.0 121:35.0 122:63.0 126:97.0 127:258.0 128:109.0 129:2739.0 130:572.0 131:730.0 132:108.0 133:1782.0 134:265.0 135:95.0 136:24.0 141:123.0 142:…				0.42	0	383	2671	467	502	1082	2848	3294	973	3492	570	962	1606	414	391	3329	544	3823	2528	1579	2088	315	343	981	500	14936	31890	2056	1494	1410	11897	1293	979	1176	1347	20807	20743	996	1146	22183	761
102337	814496	174	102337	85:423.0 86:3738.0 87:577.0 88:164.0 89:60.0 94:75.0 97:70.0 98:371.0 99:180.0 100:3194.0 101:561.0 102:555.0 103:2586.0 104:210.0 105:21.0 108:59.0 109:23.0 111:76.0 112:439.0 113:165.0 114:216.0 115:971.0 119:24.0 121:37.0 122:10.0 126:353.0 128:1082.0 129:627.0 130:953.0 131:869.0 132:259.0 133:543.0 134:60.0 135:49.0 138:34.0 139:28.0 140:357.0 141:452.0 142:462.0 143:337.0 144:228.0 145:66.0…				0	0.33	2367	3651	2958	3761	3745	3372	3322	3924	4524	2847	2968	2066	3858	2924	3877	2846	3095	2326	2208	2340	2789	2763	3528	3368	19058	16620	6721	32992	27870	65776	33094	23434	34362	15456	17902	19559	6859	26938	27891	10256
102327	573957	313	102327	85:299.0 86:462.0 87:47.0 88:233.0 89:68.0 92:84.0 93:74.0 94:69.0 95:90.0 96:194.0 97:127.0 98:176.0 99:356.0 100:576.0 101:222.0 102:199.0 103:6424.0 104:625.0 105:240.0 106:82.0 111:131.0 112:175.0 113:230.0 114:165.0 115:162.0 116:383.0 117:338.0 122:61.0 124:159.0 126:216.0 129:145.0 131:626.0 132:111.0 133:773.0 134:532.0 135:123.0 138:67.0 140:92.0 141:130.0 143:277.0 145:37.0 147:2736.0 1…				0	0.88	105	108	108	136	99	114	87	88	72	104	137	124	83	91	140	126	151	119	89	142	75	162	93	74	4958	6990	5700	7013	7545	6248	5314	5323	4941	6127	4865	5697	4462	8127	4806	5593
102304	755847	144	102304	85:127.0 88:182.0 97:171.0 98:291.0 100:1372.0 101:457.0 102:219.0 103:312.0 104:58.0 106:70.0 109:61.0 111:144.0 112:105.0 114:251.0 115:361.0 119:197.0 120:42.0 122:26.0 123:56.0 124:27.0 127:255.0 129:253.0 131:506.0 133:568.0 135:63.0 137:49.0 138:24.0 139:87.0 141:150.0 143:100.0 144:10500.0 145:1402.0 146:950.0 147:3419.0 149:413.0 150:29.0 151:97.0 153:335.0 154:345.0 155:320.0 156:410.0 1…				0	0.46	2212	1022	1262	2230	1832	3267	1056	1208	777	967	1287	1121	2105	850	890	1252	1167	3985	2021	2649	1395	1802	1385	1065	23875	28714	20661	31817	32838	58918	22200	31039	25645	26549	33485	27557	32856	31565	24779	24932
102246	471608	117	102246	85:949.0 86:473.0 87:1132.0 88:455.0 89:3473.0 90:244.0 91:230.0 98:528.0 99:529.0 100:164.0 101:3001.0 102:622.0 103:884.0 111:79.0 112:566.0 113:252.0 114:167.0 115:182.0 116:1336.0 117:13646.0 118:1354.0 119:482.0 125:39.0 126:374.0 127:200.0 128:651.0 129:642.0 130:383.0 131:255.0 132:105.0 133:1144.0 139:115.0 140:325.0 142:483.0 143:163.0 144:32.0 147:4260.0 148:350.0 149:96.0 154:1055.0 15…				0.04	0.21	10539	43665	11031	10169	12433	12841	9159	10905	11457	13923	10882	9691	10014	9448	10781	10678	9074	10344	13128	14274	12878	10320	1018	10382	34507	9548	21803	14738	33748	30731	24046	38856	30668	21499	33160	31508	34213	38161	28761	29890
100114	917746	416	100114	85:16.0 89:48.0 96:139.0 98:14.0 99:18.0 100:200.0 103:2473.0 108:9.0 113:71.0 114:95.0 117:222.0 124:27.0 125:17.0 128:2.0 129:470.0 131:17.0 133:594.0 135:94.0 140:27.0 142:99.0 143:70.0 144:134.0 147:1496.0 149:413.0 150:14.0 152:53.0 156:126.0 158:46.0 160:26.0 163:3.0 164:3.0 168:109.0 169:85.0 170:24.0 172:39.0 173:3.0 177:148.0 178:12.0 179:27.0 180:53.0 181:29.0 182:79.0 184:75.0 185:5.0 …				0	0.96	1106	1149	1298	1648	1121	1200	1196	1400	1565	1754	1317	817	1134	1363	1156	1549	1252	824	983	502	1123	1003	1202	1244	27346	42982	41134	32892	39406	74049	39969	32758	32920	28982	38301	24420	33863	35780	24950	27471
98053	795883	232	98053	86:126.0 100:94.0 117:188.0 129:128.0 130:63.0 131:191.0 133:134.0 135:6.0 144:145.0 146:267.0 147:311.0 148:125.0 165:37.0 172:22.0 174:170.0 184:14.0 190:5.0 192:42.0 194:20.0 204:237.0 205:171.0 216:8.0 217:76.0 218:106.0 219:8.0 232:4547.0 233:1015.0 234:418.0 235:33.0 243:3.0 272:1.0 281:7.0 282:17.0 291:48.0 308:3.0 319:2.0 339:38.0 341:25.0 347:18.0 362:12.0 375:3.0 376:11.0 437:40.0				0	0.38	407	335	366	292	445	393	278	280	396	247	126	303	154	119	272	174	149	193	402	349	326	418	469	327	354132	491831	403028	406680	35764	448129	352305	419629	378151	393902	437846	392754	369358	481972	334912	371930
98027	794158	217	98027	86:71.0 88:83.0 89:741.0 90:139.0 91:3.0 94:69.0 95:17.0 99:225.0 100:447.0 101:416.0 102:76.0 103:4492.0 104:223.0 105:136.0 109:130.0 111:1.0 112:6.0 113:156.0 114:142.0 115:125.0 116:479.0 117:1631.0 118:159.0 119:47.0 120:13.0 122:4.0 125:46.0 126:52.0 128:212.0 129:1366.0 130:696.0 131:827.0 132:55.0 133:1155.0 135:95.0 136:19.0 137:1040.0 138:45.0 139:2.0 140:43.0 141:333.0 142:290.0 143:31…				0.25	0.08	11723	4368	3812	15629	7918	1296	5058	6847	14853	934	6254	3796	13616	11161	7364	6620	13127	3339	3535	3837	11356	15908	7715	10823	24609	30212	22098	26064	28250	28381	20060	24655	24302	23128	28175	23453	24127	28304	20129	5990
97455	840764	93	97455	85:347.0 86:42.0 87:69.0 88:110.0 89:426.0 90:86.0 91:3078.0 92:652.0 93:3158.0 94:2122.0 95:2175.0 96:643.0 97:368.0 98:205.0 99:147.0 101:141.0 103:134.0 105:919.0 106:477.0 107:1212.0 108:591.0 109:483.0 110:129.0 111:71.0 112:18.0 115:173.0 116:201.0 117:1653.0 118:170.0 119:595.0 120:219.0 121:965.0 122:323.0 123:247.0 124:59.0 125:88.0 127:66.0 128:53.0 129:1969.0 130:224.0 131:862.0 132:12…				0.63	0	8253	22609	13146	17742	17960	16210	15754	15030	8815	4863	2412	9994	16342	3272	16707	10471	11597	3419	13456	11429	10048	12030	5735	5244	15756	13990	14283	14874	16520	2006	12800	14437	2573	2076	14459	13933	4560	14418	14948	16291
96539	721995	156	96539	91:74.0 98:79.0 99:111.0 100:360.0 101:68.0 102:83.0 109:367.0 113:156.0 115:389.0 116:229.0 117:377.0 126:297.0 128:495.0 129:110.0 131:744.0 133:861.0 135:67.0 139:60.0 140:167.0 142:104.0 147:4880.0 148:454.0 149:477.0 151:69.0 155:162.0 156:4195.0 157:575.0 158:48.0 163:65.0 172:159.0 173:40.0 174:233.0 175:57.0 182:24.0 188:96.0 190:273.0 191:88.0 199:267.0 203:1579.0 204:113.0 205:90.0 206:…				0	0.88	1731	937	642	4484	662	1303	907	878	712	1925	610	676	686	451	523	643	476	950	349	1007	667	686	607	676	2844	7419	3907	9728	8576	6464	4359	3970	5535	5413	7290	6633	3515	8987	4868	4852
96537	674567	158	96537	86:458.0 87:278.0 88:150.0 89:186.0 90:59.0 95:131.0 97:79.0 100:985.0 101:235.0 102:185.0 103:463.0 105:124.0 107:161.0 112:43.0 114:101.0 115:440.0 116:373.0 119:205.0 123:15.0 131:342.0 132:136.0 133:466.0 142:1931.0 143:361.0 144:131.0 146:20.0 148:536.0 149:295.0 154:91.0 156:54.0 158:5332.0 159:410.0 160:413.0 161:86.0 162:41.0 163:135.0 170:114.0 171:51.0 172:53.0 174:267.0 176:23.0 178:21…				0	0.67	61547	19142	54189	72547	10678	22726	24389	14351	63224	95916	63599	15464	63471	40978	61709	44208	56407	23965	18889	22030	71057	68230	13385	57549	50483	32405	41363	54214	47602	43544	26588	53801	46932	35655	52648	46880	41133	44380	43914	35115
91401	464976	170	91401	85:243.0 86:1044.0 89:61.0 90:21.0 93:75.0 94:179.0 95:352.0 96:330.0 98:360.0 99:204.0 100:1439.0 101:364.0 102:750.0 104:53.0 106:54.0 109:55.0 110:207.0 111:143.0 112:163.0 113:337.0 114:256.0 115:277.0 116:957.0 117:81.0 118:90.0 120:57.0 123:21.0 124:77.0 126:217.0 128:399.0 129:462.0 130:316.0 131:353.0 132:91.0 133:208.0 134:279.0 135:403.0 136:71.0 137:51.0 139:59.0 140:146.0 141:492.0 14…				0	0.42	441	2838	477	336	2716	2058	2052	584	1490	3164	136	2391	381	827	1274	2261	327	757	1594	597	762	106	654	2707	2315	3152	1756	781	3631	1330	1835	508	619	2655	770	1311	2506	2779	2510	1082
89175	892421	202	89175	85:364.0 100:235.0 104:154.0 105:236.0 113:167.0 117:83.0 120:48.0 123:28.0 129:135.0 130:126.0 133:170.0 140:39.0 144:42.0 145:60.0 149:1259.0 150:109.0 155:71.0 156:30.0 158:62.0 167:278.0 173:41.0 174:20.0 181:52.0 190:21.0 200:114.0 202:3508.0 203:675.0 204:144.0 217:21.0 228:22.0 291:7.0 301:49.0 302:29.0 314:12.0 316:69.0 317:50.0 415:25.0 422:15.0 428:23.0 488:30.0				0	0.21	411	906	708	962	983	942	1036	872	943	802	551	769	397	482	549	489	468	900	628	727	469	1047	594	1082	6304	9625	8238	9471	10139	12270	7832	7026	8205	9160	10052	7754	8800	10028	7142	8240
85125	545767	99	85125	86:148.0 92:110.0 99:3806.0 100:454.0 101:149.0 109:20.0 110:31.0 111:83.0 112:567.0 113:185.0 114:419.0 115:123.0 125:104.0 126:218.0 130:162.0 131:168.0 132:107.0 133:578.0 137:89.0 139:16.0 140:192.0 142:467.0 143:41.0 146:43.0 147:909.0 148:175.0 149:65.0 153:101.0 154:58.0 155:413.0 156:17.0 158:67.0 167:39.0 171:20.0 172:576.0 173:110.0 174:49.0 181:16.0 185:17.0 191:60.0 200:1316.0 201:311…				0	0.25	9145	5592	8391	6677	5829	11115	8682	9282	6068	5812	11633	7338	14971	7358	10665	18509	10442	6769	10458	6789	3261	4123	7263	2576	18000	127518	161006	25330	25425	167046	21726	131734	27457	32935	189587	241066	28659	33174	47940	13028
84390	536892	98	84390	85:94.0 90:138.0 91:282.0 95:178.0 97:60.0 98:14227.0 99:1045.0 100:741.0 103:638.0 108:61.0 111:61.0 114:62.0 129:2370.0 130:831.0 131:1261.0 133:794.0 142:47.0 145:82.0 146:550.0 147:2654.0 148:327.0 154:126.0 155:101.0 156:849.0 167:18.0 170:328.0 171:126.0 172:554.0 175:38.0 182:52.0 183:46.0 184:149.0 188:4346.0 189:546.0 190:296.0 199:32.0 200:336.0 203:59.0 218:374.0 220:150.0 244:944.0 24…				0.67	0.46	20786	7846	19876	16813	5984	7007	4802	9863	12904	7303	29361	2315	17857	11120	16034	4211	14805	19223	20487	13335	9371	9681	14808	7479	61198	61055	27747	63602	67356	62392	47435	92143	84517	31687	82980	54207	145457	79688	66733	67917
84213	550832	98	84213	95:15.0 98:3819.0 107:11.0 110:252.0 114:83.0 116:68.0 117:318.0 118:33.0 128:30.0 129:92.0 130:23.0 133:21.0 143:66.0 144:33.0 147:684.0 156:101.0 157:13.0 170:215.0 171:54.0 172:169.0 173:2.0 174:49.0 184:80.0 190:29.0 198:3.0 200:36.0 204:6.0 206:3.0 208:4.0 212:34.0 214:10.0 217:151.0 230:21.0 232:44.0 235:9.0 244:62.0 247:2.0 254:11.0 288:2485.0 289:645.0 290:201.0 294:12.0 296:8.0 297:9.0 3…				0.29	1	27443	6403	7681	12706	7976	7100	9540	1550	20633	20613	11318	6094	19543	2442	25538	12230	23852	9189	7255	7631	7347	8069	6285	5407	5061598	3345043	3120752	3184101	3666831	3529947	3644725	4821641	3060178	4055856	3846294	3055383	4822629	3998880	3061217	3343104
84181	589628	217	84181	85:592.0 86:78.0 87:91.0 88:97.0 91:130.0 93:21.0 95:93.0 96:123.0 98:37.0 99:476.0 100:278.0 101:1189.0 102:139.0 103:1346.0 104:73.0 105:111.0 108:24.0 109:318.0 111:111.0 113:265.0 115:316.0 116:429.0 117:491.0 118:94.0 119:144.0 121:121.0 122:43.0 123:34.0 124:29.0 127:232.0 128:245.0 129:2914.0 130:203.0 131:461.0 132:112.0 133:3050.0 134:254.0 135:238.0 137:16.0 138:15.0 139:94.0 141:404.0 …				0.63	0.04	33693	61968	46309	69329	48491	61422	50449	33288	21501	60815	32233	39564	36214	34720	34496	16910	30245	61520	52490	19586	38751	35476	43994	29522	3887	4265	4240	4674	1777	4014	3868	4418	4025	4605	4882	4129	3857	4981	3821	4108
84105	566147	133	84105	85:185.0 87:100.0 88:79.0 89:5868.0 90:425.0 91:379.0 93:14.0 98:105.0 99:199.0 100:323.0 101:2897.0 102:434.0 103:1264.0 104:71.0 105:349.0 107:8.0 109:91.0 112:34.0 113:657.0 114:117.0 115:6.0 116:4840.0 117:1559.0 118:260.0 119:176.0 120:21.0 126:490.0 127:65.0 131:1100.0 132:66.0 133:14759.0 134:1567.0 135:525.0 138:35.0 141:860.0 142:136.0 143:920.0 144:1043.0 145:143.0 146:11.0 147:3802.0 1…				0.21	0	1176	2248	3858	3487	3560	4870	4988	3428	3579	1794	3617	2597	1666	2621	4077	2900	2439	3723	4050	4672	3388	3137	2668	2215	3127	5943	4066	1526	5818	8360	1937	2466	1935	4314	5937	1776	2662	6301	4030	1765
66557	874489	179	66557	153:489.0 154:327.0 163:4.0 167:321.0 179:12028.0 180:1970.0 217:1257.0 241:1054.0 269:1937.0 289:92.0 296:47.0 329:106.0 331:83.0 364:6.0 376:18.0 387:819.0 402:6.0 424:2.0 448:1.0 456:88.0 457:32.0 479:16.0 492:47.0				0	0.25	631	587	288	551	2710	479	316	317	396	277	202	256	395	243	656	135	361	628	596	581	509	282	254	717	18559	24777	19932	23368	17997	20029	18520	18443	21353	22878	25864	21103	18707	24871	13273	13789
66261	760411	174	66261	85:17519.0 86:116388.0 87:27929.0 88:8632.0 89:2544.0 90:1494.0 91:7941.0 92:663.0 97:1871.0 99:3711.0 100:74039.0 101:18065.0 102:23646.0 104:2603.0 105:468.0 106:325.0 107:93.0 110:55.0 111:2599.0 112:3145.0 113:4507.0 114:6239.0 115:9311.0 116:32861.0 117:23870.0 118:7171.0 119:2530.0 120:766.0 121:758.0 122:190.0 127:1983.0 128:2965.0 130:25372.0 131:14762.0 132:11246.0 133:14276.0 134:3542.0…				0.17	0.04	4924	5267	4996	5882	4506	4037	4736	6350	5300	5170	4784	3259	6726	1458	4584	5877	6288	3017	3325	2657	4858	4565	5150	5253	2057	3069	2544	2980	2965	6359	3054	4878	3913	3705	3640	3222	5896	3390	2636	2880
65238	1206651	204	65238	89:20.0 100:52.0 103:1027.0 117:315.0 129:1688.0 130:38.0 133:194.0 143:171.0 145:4.0 147:1822.0 155:43.0 169:268.0 176:73.0 177:44.0 191:651.0 197:17.0 198:6.0 203:9.0 204:2729.0 205:178.0 206:107.0 208:64.0 215:30.0 217:1031.0 218:204.0 219:67.0 221:60.0 227:18.0 233:35.0 241:30.0 242:21.0 243:179.0 244:36.0 259:90.0 271:115.0 274:7.0 281:9.0 291:38.0 305:61.0 306:13.0 317:87.0 326:15.0 331:17.…				0.5	0	5723	5951	5058	6360	5449	7252	4975	5059	5287	5146	2977	4800	4691	4111	5217	4388	4974	5239	4120	6181	7077	4928	5933	7162	1229	1419	1272	1605	1392	415	1547	1092	1244	1644	1877	1589	816	1148	1197	1949
64557	770118	179	64557	89:15252.0 90:11446.0 91:23109.0 92:1819.0 93:10722.0 94:3478.0 95:13130.0 96:1719.0 98:6185.0 103:8596.0 104:2074.0 105:8594.0 107:8311.0 109:2146.0 113:6639.0 114:2547.0 115:2229.0 119:1569.0 120:6593.0 121:9382.0 123:3090.0 124:551.0 131:10652.0 132:5748.0 133:8950.0 134:3877.0 135:13340.0 136:2066.0 137:2633.0 138:971.0 141:13181.0 142:8892.0 145:2785.0 148:2735.0 149:29155.0 150:8750.0 151:4…				0	0.96	3423	14010	4884	6056	9325	14768	16205	8022	8786	4630	7092	7995	5176	4405	9159	3991	4586	10627	8133	9373	4118	7592	6525	5194	21383	27787	20402	28120	30432	25169	20445	22920	21955	22647	26785	22487	23279	30678	19992	22238
62816	651276	191	62816	109:2861.0 111:4083.0 153:1490.0 155:4063.0 156:4788.0 169:7267.0 171:1954.0 191:178777.0 192:31577.0 193:6781.0 194:1649.0 203:10332.0 204:350431.0 243:5372.0 254:3672.0 255:1943.0 271:843.0 273:31.0 299:634.0 317:2392.0 345:3594.0 346:1349.0 347:952.0 357:794.0 360:988.0 361:1585.0 362:320.0 372:118.0 393:1029.0 394:462.0 395:189.0 435:1634.0 436:1037.0 437:228.0 438:181.0 475:6.0				0.25	0.13	4025169	579630	3552612	4557428	4129506	1981662	1365686	2746482	4272107	3541202	3691303	3238987	4055656	3455754	2201033	3195785	3850166	2881137	2833821	518720	4580918	4658160	1184781	4835969	5058214	4826770	4743234	5096487	5281628	4261466	4381244	4872570	5213997	5181296	5076300	4492195	5013732	5128969	5560081	5025281
62437	404698	151	62437	85:480.0 91:226.0 95:188.0 101:313.0 105:37.0 113:180.0 117:406.0 133:123.0 135:304.0 137:107.0 151:6260.0 152:811.0 153:326.0 155:73.0 156:1623.0 157:318.0 161:50.0 166:351.0 167:553.0 185:456.0 195:679.0 210:450.0 230:50.0 264:22.0 298:2.0 395:9.0 396:6.0 464:7.0 479:2.0				0.79	0	4451	6845	6935	5955	6489	6877	1861	5412	5039	5764	1549	4819	6395	1883	4836	4878	5359	6205	3599	1311	5348	4304	5741	6127	414	841	584	649	724	729	452	475	359	523	678	366	526	564	248	597
62348	527601	241	62348	97:632.0 99:1420.0 104:247.0 125:562.0 126:866.0 169:130.0 170:1315.0 171:232.0 206:129.0 241:7806.0 242:2921.0 243:803.0 255:282.0 256:633.0 271:151.0 279:25.0 280:103.0 282:34.0 294:8.0 296:234.0 297:91.0 311:27.0 312:52.0				0.25	0.21	1227	554	976	2360	734	978	994	862	1324	2244	1452	813	894	1359	1712	1306	1495	1856	1005	964	1522	1344	1028	781	29952	31719	26247	31202	35954	23038	25602	30245	26427	33245	30804	26650	30827	33089	27086	25482
62311	722271	233	62311	85:389.0 86:95.0 87:398.0 88:579.0 89:2242.0 94:308.0 96:1672.0 97:418.0 98:1026.0 99:327.0 100:4541.0 101:1668.0 102:1416.0 103:7123.0 104:691.0 106:165.0 107:48.0 108:870.0 109:386.0 110:281.0 111:247.0 112:567.0 113:650.0 114:965.0 115:2120.0 116:7064.0 117:4983.0 118:1114.0 119:1246.0 120:12.0 122:3439.0 123:463.0 124:251.0 126:384.0 127:584.0 128:1399.0 129:3386.0 130:2100.0 131:18245.0 132:…				0.29	0	3840	2814	1558	6676	3271	3797	2608	3250	3173	4940	2323	2654	3406	4090	2695	2054	6465	2607	1603	1987	3457	2085	2440	5833	200	203	299	449	419	325	157	202	232	162	195	267	175	246	336	269
62310	726581	233	62310	85:1660.0 89:4107.0 90:406.0 94:393.0 96:1542.0 98:1361.0 99:1254.0 101:2149.0 103:8709.0 104:943.0 108:1042.0 110:238.0 111:606.0 112:1091.0 113:1814.0 115:1879.0 116:9329.0 117:6941.0 118:1138.0 119:725.0 122:2227.0 123:553.0 124:219.0 125:222.0 126:684.0 127:516.0 128:1486.0 131:19405.0 132:5512.0 133:8690.0 134:997.0 135:686.0 136:395.0 138:419.0 140:497.0 142:1210.0 143:4848.0 144:3252.0 145…				0.38	0	1638	2073	1987	2687	1247	2146	2069	1220	2706	1809	1238	1162	1795	753	2214	1869	2002	1210	966	1260	1305	2124	1167	2132	163	207	312	449	239	185	202	163	122	338	184	233	169	357	144	140
48608	418870	160	48608	86:76.0 94:5.0 100:514.0 101:75.0 103:32.0 116:1619.0 119:8.0 133:154.0 137:18.0 144:135.0 147:696.0 148:96.0 149:23.0 160:1163.0 161:104.0 162:43.0 165:105.0 190:208.0 192:32.0 204:22.0 233:3.0 234:41.0 261:2.0 262:180.0 263:23.0 291:6.0				0.5	1	2639	5281	2668	2843	3783	4484	4519	6169	13579	4461	2476	6714	2346	8546	7782	4390	3448	5006	1999	3480	13233	9342	5050	4888	44939	20038	51194	32715	18246	71239	45493	39931	29452	48569	46362	37480	61649	31268	17161	37686
47358	563794	279	47358	86:72.0 87:14.0 88:18.0 89:37.0 90:7.0 91:424.0 93:65.0 95:175.0 96:136.0 97:2.0 98:9.0 103:296.0 105:84.0 106:35.0 107:7.0 110:473.0 111:236.0 112:17.0 115:228.0 116:60.0 117:11.0 118:367.0 119:278.0 121:16.0 123:10.0 128:178.0 129:138.0 132:105.0 133:67.0 134:4.0 135:91.0 143:42.0 149:123.0 151:45.0 153:28.0 156:40.0 159:46.0 160:18.0 161:241.0 162:31.0 163:292.0 164:5.0 165:25.0 167:25.0 174:4…				0.33	0	2142	829	3343	1195	709	341	246	1058	1064	868	1081	393	1107	1808	1287	1304	1036	755	781	1068	2864	1175	1734	558	1377	1262	1367	1328	1487	1224	1249	1339	1620	1529	1612	1479	2470	1492	1350	1256
46362	429380	229	46362	85:448.0 86:502.0 87:32.0 100:246.0 101:103.0 103:24.0 111:13.0 112:1.0 144:27.0 147:190.0 160:30.0 185:10.0 190:3.0 229:288.0 231:22.0 232:12.0 244:42.0 245:21.0 246:12.0 283:3.0 423:9.0 425:4.0 440:1.0 446:9.0 458:12.0 469:6.0				0.38	0.13	173	691	1257	1308	672	834	479	952	1063	1707	1193	582	1082	1325	959	1049	711	727	897	969	2542	777	1083	970	1033	759	797	1333	1318	1058	955	1081	1203	1146	1174	990	1368	1240	907	999
46292	296272	211	46292	92:40.0 106:18.0 108:21.0 121:28.0 124:33.0 133:180.0 134:35.0 135:111.0 137:91.0 181:101.0 182:6.0 183:9.0 200:14.0 211:965.0 212:157.0 213:58.0 225:83.0 226:10.0 227:103.0 228:9.0 237:99.0 238:17.0 245:7.0 246:7.0 253:202.0 254:27.0 259:1.0 268:20.0 328:1.0 375:1.0 397:1.0 435:1.0 450:9.0 471:9.0 499:9.0				0.88	0	46428	38973	51463	66163	58153	53272	46453	59526	56929	64581	43144	34826	58075	48662	60696	50074	57636	40058	49062	12394	57763	58759	55057	51705	1698	1879	1659	1925	1735	2006	1656	1817	1465	1703	1983	1342	1822	1710	120	1371
46207	582135	227	46207	85:5889.0 86:500.0 99:2212.0 100:572.0 107:38.0 113:970.0 114:242.0 126:486.0 128:816.0 131:417.0 132:206.0 133:170.0 134:34.0 139:295.0 140:194.0 141:367.0 147:3566.0 148:328.0 150:17.0 152:34.0 154:57.0 155:403.0 156:493.0 159:36.0 168:2.0 188:190.0 190:58.0 202:11.0 203:995.0 205:36.0 211:265.0 216:242.0 220:10.0 227:1308.0 228:348.0 230:53.0 231:52.0 234:5.0 235:4.0 240:21.0 246:11.0 256:6.0 …				0	0.54	377	369	354	529	415	425	300	334	311	526	418	295	566	306	518	557	527	275	196	215	355	224	368	343	8956	2394	13416	9499	17685	1928	9920	16730	16796	9475	11851	18190	7538	11834	5227	14549
44230	269719	191	44230	85:204.0 86:4155.0 87:1605.0 88:836.0 89:8093.0 90:986.0 91:607.0 92:74.0 94:97.0 98:2292.0 99:2535.0 100:47012.0 101:5119.0 102:2494.0 103:7520.0 104:2302.0 105:893.0 106:313.0 107:2285.0 108:273.0 110:2535.0 111:281.0 112:195.0 113:315.0 114:1925.0 115:2868.0 116:1123.0 117:1878.0 118:559.0 119:2217.0 120:152.0 121:173.0 122:567.0 123:419.0 124:150.0 125:298.0 126:1065.0 127:2557.0 128:2546.0 1…				0	0.21	69293	12297	28565	38472	14516	14775	11843	11692	28342	137443	15150	15722	16023	102204	28744	14469	12834	12242	11863	8651	155613	31559	14359	14618	25099	28066	23507	34841	46045	26055	19020	13687	25647	29231	27906	34759	17727	39034	38660	23251
44229	377562	172	44229	85:45.0 88:208.0 89:619.0 91:926.0 92:62.0 99:68.0 100:1773.0 101:348.0 102:522.0 103:666.0 104:98.0 107:221.0 108:47.0 109:107.0 110:2967.0 113:71.0 114:1622.0 115:119.0 116:194.0 118:304.0 121:1.0 122:14.0 124:61.0 125:1559.0 127:310.0 128:309.0 129:1261.0 130:121.0 132:40.0 134:143.0 137:2.0 138:29.0 142:373.0 143:1170.0 144:637.0 145:1443.0 146:76.0 150:16.0 154:836.0 155:328.0 156:521.0 157:…				0.04	0.29	1051	2659	1441	1131	1994	2066	2201	1871	2166	1429	1333	1794	1459	1257	2370	1215	1270	1314	908	566	1332	2174	1694	1521	3082	2755	2130	2132	2883	1799	2094	1511	2466	786	2947	2003	372	3300	2259	1977
43100	414838	88	43100	85:149.0 86:1899.0 87:729.0 88:26309.0 89:988.0 90:1129.0 91:1033.0 92:209.0 94:1.0 95:79.0 96:1.0 98:7.0 99:1.0 100:377.0 103:1097.0 105:66.0 106:8.0 109:35.0 110:466.0 112:27.0 113:13.0 114:207.0 115:1.0 116:382.0 117:532.0 118:53.0 120:168.0 124:1.0 125:5.0 128:1.0 129:270.0 130:1405.0 132:38.0 140:2.0 141:6.0 143:128.0 144:981.0 145:919.0 146:299.0 151:36.0 153:3.0 154:2.0 158:45.0 159:1.0 16…				1	0.83	304980	331657	588864	677899	409646	305881	303174	378433	640393	695090	399708	186138	395627	531014	620904	481621	509124	241583	224969	104456	407289	486315	311974	472727	38691	41236	60793	40252	36773	74231	52878	39552	57235	47105	54633	59100	51713	47223	16912	52094
42446	283709	216	42446	85:4045.0 86:770.0 87:1140.0 90:8.0 91:53.0 95:189.0 96:520.0 99:750.0 101:339.0 102:46.0 103:16.0 106:101.0 107:797.0 108:380.0 109:111.0 110:235.0 111:147.0 113:163.0 114:2957.0 115:230.0 116:391.0 117:2262.0 118:70.0 126:640.0 129:1179.0 131:758.0 132:488.0 133:1754.0 134:2164.0 136:126.0 142:87.0 143:1238.0 144:332.0 145:326.0 147:15160.0 148:1316.0 149:527.0 150:67.0 157:21.0 159:119.0 160:8…				0.25	0	14173	12243	16714	19589	18797	20774	15334	15867	7157	1858	16618	11295	20191	8814	4807	14185	14996	18624	12846	15086	19722	16695	19606	15309	329	772	396	1430	1199	391	365	371	994	1156	1711	1500	309	1638	1427	437
42424	453012	252	42424	85:68.0 86:3403.0 87:563.0 88:95.0 89:586.0 90:172.0 91:252.0 92:23.0 98:1314.0 99:167.0 100:2870.0 101:360.0 102:470.0 103:598.0 104:124.0 105:327.0 106:162.0 107:348.0 109:120.0 114:388.0 115:600.0 116:304.0 117:139.0 119:500.0 120:36.0 121:1166.0 122:126.0 123:107.0 128:10.0 130:1009.0 131:412.0 132:436.0 133:3907.0 134:827.0 135:2578.0 136:251.0 137:1384.0 141:3.0 142:36.0 146:232.0 147:1479.…				0.92	0	19988	25701	15701	23789	26400	39380	35035	43852	3172	42985	19312	11951	10015	117087	22990	2659	2776	16908	21736	6029	111434	15952	28871	2114	78	83	160	76	89	122	97	121	100	55	88	124	98	320	87	68
42128	254794	228	42128	87:736.0 88:221.0 91:9.0 92:70.0 93:109.0 95:3.0 96:238.0 98:224.0 99:3.0 100:127.0 104:118.0 106:9.0 107:1240.0 108:521.0 109:189.0 110:3096.0 111:215.0 113:1.0 114:282.0 116:216.0 117:12.0 118:462.0 119:156.0 122:2.0 127:77.0 128:36.0 129:1711.0 130:1143.0 132:240.0 134:4512.0 136:1200.0 137:9.0 140:111.0 142:5.0 143:163.0 144:170.0 145:37.0 146:809.0 147:4036.0 148:906.0 156:41.0 158:11.0 161:…				0.21	0	14116	11044	13505	15718	12232	12786	9274	8642	15282	17759	11812	12637	13515	13412	16249	8481	12232	13019	8753	13113	16879	18695	12046	13596	28104	157	27824	28430	32813	24734	24661	28327	27953	26120	28153	35049	26486	230	156	26174
34110	301301	117	34110	85:233.0 86:306.0 87:357.0 88:896.0 89:29.0 90:32.0 92:62.0 94:67.0 98:177.0 99:143.0 100:428.0 101:399.0 102:153.0 105:93.0 108:80.0 112:2.0 113:1.0 114:284.0 115:257.0 116:50.0 117:10137.0 118:874.0 119:445.0 120:9.0 121:37.0 123:4.0 125:17.0 128:44.0 129:188.0 130:29.0 131:690.0 132:207.0 133:541.0 134:500.0 135:261.0 136:86.0 141:3.0 142:12.0 143:105.0 144:237.0 146:166.0 147:8716.0 148:1450.…				0	0.63	3941	4641	4686	6171	6803	5993	5655	6410	5995	6568	7015	4424	7190	3224	6739	4783	5418	5631	5916	44632	7222	6404	6477	5340	13175	6704	9330	8783	2900	6977	7242	6290	8505	6704	5146	8785	12546	9825	5385	6941
34093	692155	174	34093	85:622.0 86:3431.0 87:766.0 88:670.0 89:4577.0 90:931.0 91:32.0 94:38.0 95:85.0 96:32.0 97:142.0 98:282.0 99:607.0 100:2695.0 101:1188.0 102:1547.0 103:4850.0 104:1078.0 105:616.0 106:132.0 109:167.0 110:98.0 111:298.0 112:157.0 113:668.0 114:582.0 115:776.0 116:816.0 117:2786.0 118:768.0 119:536.0 120:56.0 121:41.0 123:21.0 124:87.0 125:72.0 127:3.0 128:404.0 129:4926.0 130:2337.0 131:1750.0 132…				0	0.29	3820	2975	3145	3818	2698	5067	4837	5210	1809	1489	2325	2882	2491	1740	1724	2006	3058	3811	2550	3221	2798	2576	4534	3486	7746	9916	4861	12104	11665	19631	7965	12036	10946	9986	11021	10678	9118	909	1484	9422
34059	717756	174	34059	86:1027.0 87:668.0 88:29.0 89:200.0 90:16.0 93:13.0 100:919.0 101:32.0 102:172.0 103:369.0 106:32.0 107:1.0 111:10.0 112:34.0 114:60.0 115:422.0 116:187.0 118:8.0 128:369.0 129:649.0 130:203.0 131:174.0 132:52.0 133:222.0 134:32.0 136:36.0 143:64.0 144:78.0 146:32.0 147:2375.0 148:293.0 149:150.0 152:6.0 154:155.0 157:130.0 158:44.0 160:21.0 161:14.0 169:21.0 171:26.0 172:162.0 173:119.0 174:6595…				0.25	0	2792	3714	3098	4465	3825	5015	3615	3996	4193	4452	3440	2796	5572	4416	3364	3070	4518	3053	2479	2948	2230	2773	4281	3208	1950	1938	2371	3677	3338	7473	1785	2357	2255	1843	2140	3268	2246	3488	1789	1600
33468	379392	315	33468	86:219.0 89:561.0 90:3.0 91:53.0 94:18.0 96:23.0 99:228.0 100:113.0 105:38.0 106:53.0 108:23.0 109:51.0 110:35.0 111:1.0 116:11.0 117:35.0 118:8.0 119:297.0 121:90.0 123:78.0 124:7.0 125:22.0 127:18.0 128:1.0 130:174.0 131:87.0 133:558.0 134:56.0 135:119.0 137:129.0 138:3.0 140:48.0 143:26.0 151:1.0 153:62.0 154:8.0 156:114.0 157:16.0 158:34.0 161:4.0 163:119.0 165:64.0 167:107.0 168:23.0 169:2.0…				0.67	0	11633	17206	18838	16047	21301	19977	16164	14920	9453	11686	10628	16020	17140	17490	13327	15353	19002	17331	11136	16015	14790	13562	16529	20461	302	735	311	455	969	382	175	270	267	391	527	503	233	616	546	349
33395	600646	292	33395	85:616.0 86:207.0 87:2219.0 88:1163.0 89:5624.0 90:423.0 94:72.0 95:228.0 97:61.0 98:73.0 99:1223.0 101:5928.0 102:6312.0 103:52195.0 104:4321.0 105:2326.0 106:135.0 109:48.0 110:198.0 111:887.0 112:397.0 113:709.0 114:321.0 115:1758.0 116:1769.0 117:29386.0 118:2852.0 119:2684.0 120:66.0 121:105.0 125:323.0 126:95.0 127:321.0 128:195.0 129:11051.0 130:4998.0 131:8262.0 132:1383.0 133:15398.0 134…				0	0.5	192	467	260	531	399	576	442	442	317	444	504	224	421	397	357	313	551	362	323	336	437	346	313	224	15652	15262	15276	14072	16385	10783	15287	15572	16536	15464	15897	13357	15652	16495	13963	15757
31563	856175	285	31563	95:46.0 97:232.0 99:1.0 101:56.0 103:622.0 109:28.0 110:30.0 111:15.0 116:239.0 117:322.0 118:10.0 119:5.0 123:20.0 129:358.0 131:704.0 132:120.0 133:123.0 134:4.0 136:30.0 143:307.0 144:396.0 145:56.0 147:406.0 149:121.0 152:22.0 169:27.0 182:27.0 186:762.0 187:507.0 188:94.0 196:2.0 197:27.0 198:5.0 204:10.0 205:43.0 209:13.0 217:64.0 218:7.0 221:58.0 225:81.0 232:7.0 238:1.0 245:8.0 251:2.0 25…				1	0	30989	52979	41042	55363	60138	65816	68128	69402	45741	36153	45224	34947	51193	42491	61905	48597	55683	34413	41094	31956	40858	41537	48775	49128	692	817	3660	899	2130	1119	2400	676	633	4968	4969	2111	3351	769	3805	3587
31554	722563	174	31554	86:745.0 88:20.0 99:22.0 100:1558.0 101:436.0 102:81.0 112:84.0 114:6.0 115:299.0 116:292.0 117:42.0 124:17.0 127:62.0 128:150.0 130:202.0 131:327.0 132:112.0 133:67.0 140:16.0 142:48.0 143:21.0 144:46.0 145:5.0 146:72.0 147:988.0 149:25.0 154:10.0 155:17.0 157:12.0 170:3.0 171:26.0 172:92.0 173:33.0 174:2844.0 175:504.0 176:220.0 177:26.0 186:43.0 188:37.0 189:478.0 190:95.0 200:2.0 201:59.0 205…				0.54	0	13282	11641	9372	12218	6397	14254	10155	5386	7757	9040	9503	12263	9630	6401	7260	5773	7341	14017	10261	15926	8438	8913	8034	10158	4234	3059	3507	3929	4145	4879	2159	4037	3167	2832	3681	3996	3879	5521	3734	3790
31453	829769	179	31453	89:97.0 90:26.0 91:37.0 95:57.0 96:26.0 103:39.0 117:107.0 119:48.0 129:71.0 133:63.0 135:61.0 163:202.0 165:117.0 166:28.0 177:167.0 179:2856.0 180:468.0 181:199.0 222:15.0 261:579.0 262:163.0 343:111.0 345:30.0				0	0.83	197	287	1317	373	299	262	202	250	258	409	137	109	367	230	416	328	338	239	232	212	262	238	381	377	16760	23851	15866	21664	22616	17809	15869	17864	18272	19780	22321	18280	17835	21016	15735	18097
31424	798491	284	31424	87:537.0 88:57.0 89:117.0 91:120.0 94:108.0 95:129.0 96:1314.0 97:211.0 98:177.0 100:72.0 101:440.0 102:55.0 105:50.0 107:81.0 108:171.0 109:96.0 110:75.0 112:104.0 114:303.0 115:1521.0 116:410.0 118:62.0 119:50.0 122:102.0 123:2289.0 124:353.0 133:341.0 136:48.0 138:111.0 139:33.0 152:2621.0 153:256.0 154:62.0 156:30.0 158:717.0 159:148.0 160:45.0 161:44.0 166:48.0 168:88.0 170:25.0 172:59.0 174…				0.29	0	697	1343	1050	631	546	1343	1343	1209	1044	708	529	1036	576	571	929	980	560	973	670	1180	1069	920	832	1308	729	1032	758	1177	1330	875	1098	797	963	1075	1315	682	673	1336	1089	861
31272	661382	362	31272	87:135.0 92:49.0 93:44.0 95:108.0 100:388.0 101:67.0 105:62.0 110:2325.0 112:335.0 115:125.0 116:360.0 117:578.0 118:36.0 119:187.0 128:254.0 129:1390.0 130:73.0 131:892.0 132:38.0 133:1385.0 134:180.0 140:580.0 141:14.0 142:130.0 143:70.0 147:8880.0 148:1217.0 149:974.0 156:2261.0 157:472.0 158:204.0 163:190.0 164:71.0 172:14.0 177:45.0 184:100.0 185:40.0 190:263.0 191:114.0 193:31.0 200:498.0 2…				0.25	0.13	7924	2014	1837	4195	1534	2379	2229	1500	1912	15603	1366	1801	899	2858	1991	857	629	2354	1949	2543	4724	1827	1610	719	6421	9718	4640	9510	10234	12793	5498	8144	5762	8276	8527	7894	10272	11780	7431	5943
27187	1158550	204	27187	89:61.0 91:423.0 94:103.0 95:546.0 96:585.0 97:371.0 103:1538.0 123:66.0 124:342.0 129:2633.0 141:38.0 143:34.0 149:50.0 156:115.0 165:27.0 169:206.0 176:31.0 179:108.0 180:76.0 181:280.0 182:439.0 183:487.0 191:380.0 195:169.0 196:147.0 197:127.0 201:25.0 204:10064.0 205:1684.0 206:322.0 208:183.0 209:269.0 211:91.0 212:67.0 213:88.0 215:49.0 217:2830.0 218:756.0 219:24.0 223:89.0 225:180.0 227:…				0	0.21	361	242	431	8667	486	333	309	217	471	302	413	418	323	291	382	376	3047	381	309	354	7301	368	377	1898	3816	5079	5124	5273	3483	569	4724	3232	5381	4552	4830	4886	1254	2671	3244	6096
26989	445588	243	26989	85:4979.0 86:17741.0 87:5039.0 88:3026.0 89:4260.0 90:671.0 91:1087.0 92:669.0 93:926.0 94:2072.0 95:518.0 96:8595.0 97:480.0 98:61895.0 99:7930.0 100:17192.0 101:5957.0 102:4566.0 103:32302.0 104:3089.0 105:3077.0 106:1090.0 108:975.0 109:3684.0 110:6504.0 111:1351.0 112:1308.0 113:4572.0 114:12532.0 115:10065.0 116:2982.0 117:7977.0 118:1712.0 119:3689.0 120:1080.0 121:416.0 122:722.0 124:1342.…				0.25	0	1379	597	2866	4390	10985	6077	4518	2090	689	6224	572	1172	1846	1207	953	4252	1527	4946	4178	7266	1720	490	1358	1066	1280	252	924	328	413	229	1046	1235	1175	236	1332	321	1241	320	212	160
26751	1007900	204	26751	87:58.0 101:12.0 103:1652.0 113:96.0 114:54.0 115:237.0 117:145.0 118:13.0 129:4526.0 130:367.0 131:1872.0 132:53.0 133:721.0 143:236.0 145:90.0 147:3342.0 148:199.0 149:49.0 153:80.0 155:178.0 159:123.0 163:11.0 166:43.0 169:291.0 175:490.0 176:103.0 181:17.0 183:159.0 186:1.0 187:22.0 188:34.0 189:366.0 191:1333.0 192:26.0 193:21.0 196:85.0 197:140.0 201:245.0 202:24.0 203:42.0 204:9542.0 205:2…				0	0.29	1575	2340	2239	1643	20785	1570	659	1646	1960	2062	796	1033	1257	1735	2952	2278	1735	1752	1077	1284	1984	2174	1371	2010	10528	16795	13479	15026	15399	13939	11859	14359	10798	14916	15452	14122	13349	15051	7288	7245
26736	822696	315	26736	85:1280.0 86:230.0 87:170.0 88:133.0 95:213.0 96:33.0 98:399.0 99:596.0 100:521.0 101:129.0 103:213.0 107:10.0 109:1259.0 111:825.0 112:8.0 113:1724.0 114:100.0 115:473.0 116:119.0 117:8362.0 118:615.0 119:511.0 121:86.0 125:224.0 126:459.0 127:707.0 128:25.0 129:5562.0 130:862.0 131:1534.0 132:1696.0 133:5809.0 134:791.0 135:626.0 137:541.0 139:104.0 140:75.0 142:569.0 143:746.0 144:40.0 145:966…				0.79	0	5764	4183	1090	7827	5050	1895	1865	3489	4155	6625	5173	4187	4191	2718	6022	4100	4836	5961	2564	3532	2663	2306	2193	6262	1582	2770	2012	1986	2682	2388	1761	1735	2405	1700	1755	1972	2250	2585	1654	1813
26062	908791	230	26062	86:28.0 87:1.0 89:125.0 93:21.0 99:99.0 101:336.0 102:2.0 103:1879.0 104:103.0 105:120.0 108:93.0 111:88.0 113:78.0 114:6.0 115:431.0 116:277.0 117:180.0 119:63.0 127:44.0 129:471.0 131:227.0 132:51.0 133:355.0 135:259.0 136:569.0 137:23.0 142:56.0 143:156.0 144:6.0 145:21.0 147:691.0 148:254.0 149:102.0 150:11.0 153:1.0 157:89.0 164:1206.0 165:129.0 169:312.0 170:44.0 176:3.0 179:6.0 189:80.0 19…				1	0	75609	40615	48892	90365	51624	34248	26035	26172	4672	43001	57510	21614	52763	11838	23930	45281	49115	33216	42419	25013	5071	9757	15278	26672	3435	5607	17921	5345	5826	3720	3485	4992	4868	5118	5092	14482	5017	6227	12584	3868
22885	770939	95	22885	85:1079.0 86:523.0 88:194.0 89:605.0 90:36.0 91:5394.0 92:1471.0 93:5385.0 94:4177.0 95:6187.0 96:1720.0 97:460.0 98:35.0 99:230.0 101:155.0 103:161.0 105:1917.0 106:939.0 107:2619.0 108:1553.0 109:4707.0 110:733.0 111:157.0 113:41.0 115:154.0 116:1225.0 117:10278.0 118:1383.0 119:2468.0 120:1417.0 121:2553.0 122:637.0 123:325.0 124:38.0 126:23.0 127:49.0 128:18.0 129:6897.0 130:1046.0 131:2093.0…				0.92	0	28161	60453	55212	69174	28855	30673	70332	42009	50490	54499	38179	10146	52220	42682	51158	25100	52349	51981	37385	19416	34076	35073	44653	47404	1520	765	446	655	749	1527	392	1719	1179	442	764	504	1954	2381	531	417
22330	698540	93	22330	85:212.0 88:141.0 89:25.0 91:6411.0 92:1561.0 93:4542.0 94:1107.0 95:1313.0 99:94.0 101:296.0 102:22.0 103:146.0 104:284.0 105:2335.0 106:1885.0 107:924.0 108:1857.0 109:212.0 111:32.0 115:568.0 116:1081.0 117:3681.0 118:511.0 119:1759.0 120:575.0 121:409.0 122:243.0 123:36.0 125:19.0 127:6.0 128:121.0 129:982.0 130:342.0 131:769.0 132:572.0 133:791.0 134:754.0 135:434.0 136:68.0 141:56.0 142:23.…				0.29	0	13203	23501	27351	38090	37482	26689	42915	6136	10581	9437	6910	10367	11091	8326	10526	8396	4004	24003	17542	14571	20165	15165	22938	17548	518	1063	453	1437	766	1533	571	869	0	839	560	703	561	1072	1775	1641
21502	983496	310	21502	88:87.0 89:83.0 90:74.0 97:93.0 98:85.0 99:58.0 101:142.0 102:48.0 103:493.0 104:85.0 105:99.0 106:65.0 110:41.0 111:65.0 113:97.0 116:74.0 117:279.0 120:470.0 121:92.0 125:22.0 129:48.0 132:22.0 133:315.0 134:75.0 140:9.0 141:21.0 143:41.0 144:53.0 145:26.0 147:1379.0 148:270.0 149:229.0 151:40.0 152:45.0 153:65.0 160:52.0 162:41.0 165:54.0 166:25.0 168:28.0 171:11.0 172:69.0 173:34.0 175:81.0 1…				0	0.96	114	136	70	124	153	86	105	71	159	163	95	87	132	76	89	82	69	122	103	110	126	155	88	61	6236	7461	8226	11683	11210	3836	7894	7273	8750	8777	9548	8260	6712	10458	6980	9551
20297	739135	174	20297	86:65.0 87:41.0 133:38.0 174:584.0 175:66.0 176:45.0 285:14.0				1	0.25	15391	33816	13153	18667	26802	37512	30147	23933	22232	15831	13307	25077	16517	15631	17132	15958	19193	25110	17952	20307	15879	19065	16601	26330	5859	6666	6310	8186	11479	9390	6634	6829	3370	5203	5409	6280	5389	8523	5154	6422
18488	456907	232	18488	86:22.0 100:1553.0 101:64.0 102:107.0 114:209.0 115:180.0 116:59.0 117:118.0 129:57.0 131:327.0 132:50.0 133:290.0 143:35.0 144:89.0 147:2258.0 148:448.0 149:339.0 150:28.0 163:133.0 172:18.0 174:243.0 188:40.0 189:23.0 190:37.0 232:1491.0 233:316.0 234:93.0 247:19.0 306:56.0 334:36.0 335:34.0				0.71	1	3339	1384	4197	3808	1682	4248	1719	1658	3423	6702	1024	4649	3150	10160	2849	3178	3390	2538	2586	1016	41342	2900	1923	1091	72249	91722	38544	100830	111486	180745	51615	98982	58792	84082	84375	71218	97902	140497	95927	46712
18485	991205	169	18485	85:73.0 86:63.0 87:39.0 88:24.0 95:43.0 97:69.0 99:220.0 100:58.0 101:117.0 102:52.0 105:47.0 110:44.0 111:43.0 113:166.0 115:123.0 116:36.0 119:78.0 120:30.0 124:47.0 125:63.0 129:356.0 131:108.0 133:393.0 137:45.0 138:40.0 140:70.0 141:51.0 142:94.0 143:164.0 147:782.0 149:93.0 153:54.0 154:29.0 157:36.0 160:27.0 162:17.0 163:47.0 165:20.0 167:51.0 168:69.0 169:2017.0 170:274.0 171:209.0 172:40…				0.96	0	34203	17816	24285	33793	18818	17727	29338	14992	4622	23719	28563	13431	32744	7778	8878	11855	8043	32323	32134	33683	15357	6572	22133	19970	54635	73010	90533	70222	64313	41294	70360	50917	56566	65647	90483	64051	40373	54933	50897	68572
18345	383811	215	18345	85:123.0 86:614.0 88:95.0 89:45.0 90:21.0 92:8.0 93:19.0 98:122.0 99:116.0 100:1953.0 101:310.0 102:109.0 103:61.0 105:36.0 107:61.0 110:46.0 112:14.0 113:147.0 114:34.0 115:68.0 116:60.0 117:66.0 118:33.0 119:16.0 123:5.0 127:148.0 130:129.0 131:39.0 132:46.0 133:594.0 134:276.0 136:8.0 140:4.0 141:147.0 142:48.0 143:168.0 144:19.0 146:89.0 147:589.0 148:94.0 150:17.0 152:14.0 154:9.0 155:19.0 1…				0.75	0.04	17539	4898	8643	16892	4733	3520	3904	5667	5687	72024	7345	2090	5800	18339	4661	5451	3625	3379	4282	1792	20377	4455	2995	5410	2858	964	2445	2115	2048	1845	2564	2351	2757	2180	1890	1906	2373	1804	2474	2214
18321	972784	361	18321	85:379.0 86:72.0 87:240.0 88:65.0 89:1083.0 90:159.0 91:280.0 92:147.0 93:105.0 94:124.0 96:29.0 97:112.0 98:87.0 99:251.0 100:164.0 101:934.0 102:193.0 103:6705.0 104:860.0 105:467.0 106:84.0 107:182.0 108:106.0 109:544.0 110:63.0 111:224.0 112:47.0 113:385.0 114:47.0 115:361.0 116:372.0 117:2497.0 118:232.0 119:632.0 120:329.0 121:467.0 122:394.0 123:271.0 125:35.0 126:302.0 127:210.0 129:6147.…				0	0.21	1434	74535	1608	2632	2608	2940	2831	1173	3300	986	2001	1472	2008	1707	2442	2139	2693	1725	1083	3046	2440	1786	2121	964	74129	81975	14841	11723	100367	80836	56434	71779	65457	16933	19471	84030	69698	102661	14190	77514
18305	609795	217	18305	85:221.0 87:130.0 88:149.0 92:5.0 94:16.0 99:105.0 101:317.0 102:77.0 103:1722.0 104:170.0 109:27.0 111:165.0 113:144.0 115:79.0 116:34.0 117:989.0 118:23.0 119:94.0 120:6.0 121:12.0 123:13.0 124:24.0 125:71.0 127:111.0 129:1831.0 130:162.0 131:513.0 132:5.0 133:1419.0 134:77.0 135:94.0 140:5.0 141:512.0 142:57.0 143:682.0 144:2.0 145:65.0 147:5572.0 148:1008.0 149:651.0 150:83.0 151:68.0 153:17.…				0.33	0.96	9072	11562	12872	6854	15422	8362	4880	13016	43269	35059	12711	8338	40511	29679	33483	38138	14447	5974	4077	17731	10142	24793	6746	4948	157462	168971	179844	182304	204338	158392	162380	277892	195124	190844	213308	203903	235914	247943	138522	169679
18266	426098	269	18266	85:126.0 86:374.0 89:37.0 92:26.0 97:100.0 98:458.0 99:78.0 100:691.0 101:14.0 102:44.0 111:54.0 112:204.0 113:184.0 114:137.0 115:32.0 120:809.0 122:11.0 124:45.0 125:1.0 126:109.0 127:41.0 131:81.0 134:72.0 138:2.0 140:54.0 141:16.0 142:70.0 143:39.0 147:268.0 148:13.0 153:84.0 154:489.0 155:209.0 156:54.0 157:16.0 158:74.0 163:6.0 167:24.0 168:13.0 170:75.0 171:12.0 174:26.0 179:8.0 180:16.0 1…				0	0.96	317	348	334	362	353	307	153	418	419	284	265	240	286	237	311	234	215	266	299	218	237	286	299	402	1398	1899	906	2536	2298	1829	1535	2309	1971	1750	2009	2181	2400	2911	1230	974
18150	1023006	219	18150	85:118.0 86:84.0 87:242.0 88:1095.0 89:422.0 90:166.0 91:157.0 92:77.0 93:51.0 94:34.0 95:130.0 96:108.0 98:16.0 99:121.0 100:6.0 101:545.0 102:1627.0 103:1004.0 104:67.0 105:111.0 107:71.0 111:54.0 112:4.0 113:64.0 114:10.0 115:466.0 116:245.0 117:323.0 118:189.0 119:143.0 120:32.0 121:15.0 123:21.0 124:24.0 127:149.0 128:29.0 129:899.0 130:252.0 131:682.0 132:97.0 133:1946.0 134:333.0 135:457.0…				0	0.38	150	432	169	213	132	367	132	196	280	258	158	199	152	160	163	165	133	179	251	174	334	253	225	264	1686	1508	1462	1624	2237	1829	1322	2267	1903	1022	1648	1512	2005	1615	1792	1565
18023	1100817	309	18023	85:1307.0 86:191.0 87:162.0 91:748.0 92:25.0 93:92.0 94:5.0 95:811.0 96:109.0 97:2356.0 98:203.0 99:590.0 100:86.0 101:264.0 103:2266.0 104:124.0 109:421.0 111:1638.0 112:103.0 113:268.0 114:72.0 115:847.0 116:262.0 117:4342.0 118:604.0 119:293.0 120:66.0 121:15.0 123:95.0 124:62.0 125:508.0 126:71.0 128:173.0 129:3781.0 130:1003.0 131:826.0 132:52.0 133:762.0 135:144.0 136:92.0 139:182.0 140:8.0…				1	0	4132	4329	4716	3225	4927	4869	4111	2807	4153	4344	3539	4436	4125	2863	3303	1995	3887	4482	3069	4913	3526	4350	3647	3583	94	87	106	107	132	144	94	120	91	124	250	148	115	125	93	168
17947	278710	177	17947	85:2119.0 87:471.0 88:900.0 94:1221.0 95:6.0 98:23.0 99:1143.0 100:386.0 101:1486.0 102:212.0 103:8179.0 104:551.0 105:450.0 109:377.0 113:99.0 115:3115.0 116:536.0 117:4141.0 118:423.0 119:24.0 120:7.0 130:3248.0 131:2430.0 132:319.0 133:4466.0 134:465.0 143:4873.0 144:476.0 147:57686.0 148:9003.0 149:4759.0 150:375.0 158:775.0 161:7.0 163:54.0 164:5.0 177:6803.0 178:972.0 179:414.0 184:151.0 18…		C01089		0	0.83	7451	3080	665	4389	858	5420	3756	3101	3454	14783	1539	4705	1385	11610	3418	2340	2480	4182	1121	3178	2069	939	2109	3769	45111	22451	31232	21026	35246	31429	23196	55301	30706	26700	31333	35083	46087	32204	22182	29036
17250	727749	174	17250	85:85.0 86:1030.0 88:27.0 94:13.0 98:40.0 100:458.0 107:50.0 130:395.0 140:28.0 145:70.0 156:88.0 157:187.0 158:91.0 159:40.0 168:18.0 169:141.0 174:4087.0 175:640.0 176:248.0 177:42.0 179:261.0 182:8.0 192:3.0 212:1.0 217:15.0 222:20.0 227:6.0 228:4.0 229:30.0 231:15.0 237:102.0 238:9.0 248:12.0 250:11.0 252:16.0 261:28.0 262:35.0 264:120.0 266:4.0 279:29.0 280:20.0 282:23.0 290:42.0 292:16.0 29…				0.04	0.58	11844	11636	9885	13498	11106	12181	8403	9227	11601	9922	9125	9368	10746	9786	9562	9092	10232	9151	8990	10903	10146	10391	9019	11420	12476	3212	3586	6736	5732	4829	5975	2250	5259	3271	4574	2807	3962	4276	4811	3565
17128	1107656	204	17128	85:411.0 87:143.0 88:336.0 89:526.0 90:1.0 96:259.0 97:550.0 98:193.0 100:41.0 101:322.0 102:112.0 103:2198.0 104:111.0 105:47.0 110:21.0 111:182.0 114:72.0 115:172.0 116:102.0 117:1546.0 118:164.0 121:106.0 127:42.0 129:1094.0 130:471.0 131:285.0 132:4.0 133:154.0 135:80.0 136:57.0 137:20.0 139:580.0 140:83.0 141:38.0 142:50.0 143:575.0 144:25.0 147:2057.0 151:46.0 152:22.0 153:33.0 155:181.0 15…				0	0.46	462	1125	909	591	828	617	492	643	1091	801	822	428	1719	755	902	627	1001	448	285	334	497	762	834	1896	4284	6124	4899	5360	5043	5620	3457	5487	4250	5471	5634	4597	3930	4227	4926	5084
16819	588652	299	16819	87:1000.0 92:25.0 98:982.0 101:1533.0 110:943.0 113:243.0 116:324.0 120:22.0 129:341.0 130:58.0 133:204.0 134:98.0 135:62.0 137:148.0 140:126.0 142:152.0 151:36.0 158:3.0 163:8.0 167:106.0 168:90.0 170:20.0 173:103.0 174:160.0 175:127.0 176:180.0 181:126.0 182:35.0 183:69.0 184:80.0 191:4.0 193:215.0 194:44.0 195:122.0 202:18.0 203:117.0 207:11.0 209:14.0 210:24.0 211:951.0 212:49.0 213:38.0 223:…	753	C00116		0.29	0	9816	15323	16190	20193	16201	23449	15634	22369	5329	2253	2974	7504	4543	70498	82963	5928	76537	19096	16526	3477	7033	73556	11554	10521	462	621	455	663	1272	585	281	343	272	514	788	600	592	1127	342	325
16792	803703	246	16792	85:154.0 86:747.0 87:201.0 88:305.0 89:151.0 90:84.0 98:56.0 100:697.0 101:384.0 102:38.0 103:3465.0 104:98.0 110:116.0 112:8.0 113:37.0 114:1004.0 115:343.0 116:201.0 117:2181.0 118:66.0 121:216.0 127:28.0 128:137.0 129:2464.0 130:674.0 131:588.0 133:347.0 134:11.0 136:1.0 139:13.0 142:850.0 144:336.0 147:7579.0 148:722.0 149:699.0 154:53.0 156:105.0 157:502.0 158:1257.0 160:17.0 163:2.0 164:58.…				0	0.38	136	162	108	188	107	268	166	128	209	145	173	131	103	143	98	211	170	161	148	158	140	131	80	140	32843	28488	27900	25995	27224	26095	25035	35039	26760	23793	22886	25212	29339	30366	20604	22977
16705	672310	232	16705	85:32.0 86:210.0 87:3510.0 88:192.0 91:75.0 95:93.0 96:64.0 98:953.0 99:290.0 100:2091.0 101:429.0 102:138.0 103:56.0 105:43.0 110:48.0 112:47.0 113:94.0 114:698.0 115:549.0 116:548.0 117:454.0 119:63.0 120:30.0 121:20.0 122:4.0 125:50.0 128:123.0 129:420.0 130:165.0 131:1579.0 132:319.0 133:663.0 134:187.0 135:17.0 140:8.0 141:75.0 142:192.0 143:372.0 144:19.0 145:12.0 146:1.0 147:15071.0 148:21…				0	0.75	122957	46871	89632	140555	121887	34615	10878	84128	127272	1202	2942	101656	126290	102580	804	101424	110559	101545	4465	5660	143056	133989	3440	148947	47649	65235	38514	72775	86255	103630	48666	79326	58282	70765	79137	64717	79437	93658	57446	51730
16598	223541	174	16598	85:2030.0 86:470.0 88:1641.0 90:133.0 98:11.0 99:3.0 100:102.0 101:2.0 106:42.0 108:8.0 109:64.0 112:20.0 114:16.0 115:22.0 117:5.0 118:3.0 123:9.0 125:134.0 126:2.0 127:55.0 128:2.0 129:80.0 130:3342.0 131:124.0 132:1270.0 134:264.0 135:37.0 136:3.0 143:4.0 145:1.0 147:1.0 150:45.0 151:147.0 155:12.0 159:108.0 168:17.0 174:4006.0 175:416.0 176:68.0 183:22.0 184:20.0 185:34.0 186:3.0 189:169.0 19…				0.63	0.13	278211	414508	336829	318891	320316	467361	325705	309356	540941	384641	286998	475100	322976	372273	580276	308118	350704	399492	211089	331906	410776	593562	292403	407193	1240	907	1396	1829	103295	1450	1125	1364	180716	1439	483	1533	428227	727935	1526	8084
14729	932507	259	14729	85:45.0 86:3.0 87:39.0 88:8.0 89:342.0 90:4.0 91:5.0 92:4.0 94:11.0 95:5.0 96:34.0 97:99.0 99:16.0 100:56.0 101:295.0 102:25.0 103:1329.0 104:124.0 105:59.0 110:1.0 111:4.0 113:3.0 114:10.0 115:116.0 116:114.0 117:296.0 118:18.0 119:54.0 120:22.0 121:30.0 123:12.0 126:8.0 127:53.0 129:453.0 130:68.0 131:29.0 132:19.0 133:275.0 134:43.0 135:44.0 137:4.0 138:12.0 140:18.0 141:34.0 142:79.0 143:83.0…				0	0.38	554	666	735	869	511	632	869	538	425	561	531	430	519	191	449	485	205	737	578	462	403	429	747	394	15611	17109	7049	13600	19003	8626	8464	15343	14778	12512	12826	12360	15216	16987	10933	11097
14706	668814	204	14706	90:7.0 93:4.0 94:9.0 101:47.0 105:1.0 110:27.0 111:7.0 113:10.0 114:6.0 116:74.0 118:15.0 119:134.0 120:10.0 125:3.0 128:3.0 129:251.0 131:25.0 132:27.0 133:82.0 134:4.0 135:2.0 136:3.0 139:3.0 145:11.0 146:4.0 149:24.0 155:2.0 156:1.0 161:380.0 162:18.0 166:1.0 169:46.0 174:6.0 182:3.0 188:2.0 189:173.0 190:15.0 191:73.0 196:2.0 197:1.0 203:23.0 204:3117.0 205:289.0 206:163.0 208:1.0 218:2.0 223…				0.21	0	14632	68132	18221	20561	99242	79797	74677	81645	39221	36119	19439	57123	40097	16987	19005	26511	37816	80417	25231	56659	11684	20230	36911	15757	44481	39258	48806	41725	142660	24610	64471	55658	148471	149636	48705	45138	39987	41018	147356	136146
14689	961010	204	14689	85:40.0 87:27.0 88:26.0 89:637.0 90:7.0 91:7.0 93:9.0 94:2.0 95:3.0 98:5.0 99:61.0 101:195.0 102:16.0 103:1883.0 104:143.0 105:89.0 106:4.0 107:8.0 109:58.0 110:19.0 111:33.0 112:2.0 113:44.0 115:37.0 116:135.0 117:391.0 118:21.0 119:94.0 122:4.0 123:8.0 127:39.0 128:8.0 129:1339.0 130:164.0 131:300.0 132:46.0 133:1331.0 134:141.0 135:42.0 137:5.0 139:3.0 140:5.0 141:21.0 142:26.0 143:283.0 144:3…				0.54	0.17	58088	50038	28434	35404	17291	42212	40275	9369	43446	45886	14908	60484	23223	25995	47080	23464	24680	4878	63855	77218	22866	30248	10777	28538	8522	8719	181348	12133	13227	8959	123802	10692	10119	121084	12983	9147	9019	10984	5603	4810
13146	761091	357	13146	85:395.0 87:316.0 88:67.0 89:573.0 90:39.0 95:114.0 99:265.0 101:5820.0 102:707.0 103:9703.0 104:1076.0 105:383.0 106:76.0 107:199.0 110:25.0 111:135.0 113:760.0 114:141.0 115:983.0 116:1082.0 117:1299.0 118:200.0 119:309.0 121:149.0 122:80.0 123:297.0 124:42.0 125:59.0 127:19.0 128:131.0 129:4712.0 130:546.0 131:2802.0 132:321.0 133:2584.0 134:358.0 135:518.0 136:48.0 137:200.0 139:76.0 140:68.0…				1	0.54	2825	5748	4983	6983	2625	6236	7125	7379	4028	3869	3644	3534	5639	3688	5233	4462	5433	3877	3697	2861	4349	5025	5693	4876	787	766	514	725	861	564	753	900	750	735	942	697	990	889	658	463
11731	807716	204	11731	91:43.0 101:15.0 102:69.0 103:354.0 105:1703.0 106:138.0 115:152.0 117:163.0 127:110.0 128:142.0 129:811.0 130:99.0 131:70.0 141:12.0 142:55.0 143:68.0 144:44.0 147:479.0 155:138.0 156:49.0 157:76.0 158:29.0 160:15.0 169:111.0 174:74.0 187:30.0 189:112.0 191:60.0 200:181.0 203:2.0 204:2096.0 205:423.0 206:218.0 216:16.0 217:619.0 218:78.0 219:47.0 229:1.0 231:1.0 244:21.0 271:12.0 299:16.0 304:39…				0	0.96	6045	7668	3033	3638	3143	2793	2339	2457	3588	8930	2951	3770	3518	3396	5116	4792	3647	3005	2039	4507	7559	4469	2478	4530	396146	581082	520509	575831	512898	109686	457224	389555	417901	505148	605691	465034	349785	463646	452358	481070
11523	385954	183	11523	85:1341.0 86:351.0 87:209.0 88:218.0 89:89.0 92:62.0 94:2.0 96:44.0 97:83.0 98:33.0 99:302.0 100:262.0 101:1308.0 102:54.0 103:952.0 104:71.0 106:25.0 107:37.0 108:73.0 110:95.0 112:4.0 113:304.0 114:72.0 115:37.0 116:990.0 117:698.0 118:81.0 119:265.0 120:79.0 126:96.0 130:9.0 131:43.0 138:7.0 140:42.0 141:44.0 143:54.0 144:12.0 145:55.0 146:182.0 155:32.0 156:1.0 157:7.0 160:104.0 165:172.0 166…				0.13	0.13	3252	1800	3739	4047	2159	2661	1178	3298	1606	1324	1282	1293	2129	1447	1816	1884	2041	1800	3822	1366	3018	2073	3405	2691	763	1466	1119	1814	1361	1258	705	1242	787	824	1217	1434	907	1148	971	645
11353	911271	259	11353	85:106.0 86:3.0 89:161.0 97:44.0 98:45.0 99:12.0 100:29.0 101:111.0 103:966.0 106:36.0 116:231.0 117:438.0 121:1.0 128:48.0 129:523.0 130:140.0 131:15.0 132:34.0 133:25.0 143:46.0 144:98.0 145:12.0 147:813.0 148:305.0 154:9.0 157:165.0 158:23.0 160:552.0 161:230.0 162:47.0 163:160.0 165:25.0 168:62.0 169:66.0 171:6.0 174:100.0 177:2.0 178:1.0 180:21.0 183:30.0 186:43.0 187:1.0 188:12.0 189:97.0 1…				0.75	0	2866	64162	6290	8236	43116	71363	65620	62087	1720	3959	23039	29715	10733	3708	5520	4232	7240	48305	49304	28868	1550	2583	40881	7697	14610	20993	21567	20523	18676	8709	15512	13326	16594	17799	25005	18156	12168	17156	14963	18915
11149	825089	288	11149	85:50.0 86:5.0 88:6.0 89:26.0 96:36.0 98:638.0 99:57.0 101:133.0 103:445.0 110:196.0 121:3.0 122:1.0 124:12.0 125:7.0 126:319.0 129:770.0 130:1.0 131:71.0 133:257.0 134:46.0 138:42.0 142:127.0 143:72.0 147:1404.0 153:2.0 154:29.0 155:68.0 156:13.0 157:162.0 164:9.0 166:32.0 169:290.0 170:31.0 171:47.0 172:17.0 177:11.0 178:74.0 182:46.0 183:5.0 184:1775.0 185:261.0 186:80.0 189:222.0 190:50.0 191…				0	0.54	102	181	105	110	93	141	158	105	156	241	165	133	125	96	182	59	99	204	125	158	168	254	121	186	9144	5121	4330	5112	6166	4262	3709	8542	4689	4174	4733	3099	13448	5277	3780	3590
9489	688397	156	9489	85:196.0 86:171.0 89:166.0 94:15.0 96:127.0 97:116.0 99:143.0 100:117.0 110:27.0 112:72.0 113:59.0 114:9.0 116:168.0 117:116.0 124:22.0 125:21.0 126:15.0 130:25.0 139:28.0 140:281.0 142:31.0 149:35.0 150:14.0 152:52.0 154:15.0 156:5114.0 157:778.0 158:778.0 159:48.0 160:40.0 164:1.0 169:59.0 173:9.0 178:9.0 191:49.0 197:13.0 205:83.0 216:54.0 217:458.0 218:61.0 219:49.0 222:39.0 230:33.0 231:60.0…				0.21	0.63	7171	6127	2872	3878	2749	4260	2925	3317	9741	5780	15259	3100	6074	5887	8505	8684	3863	2457	3203	5825	5788	8622	4348	11261	29088	24896	9578	32116	21285	22291	19896	22465	27048	19650	15970	27618	17175	27558	26719	18364
7826	790112	204	7826	86:153.0 99:14.0 100:39.0 101:193.0 102:60.0 103:526.0 104:87.0 113:66.0 116:40.0 128:339.0 129:472.0 130:239.0 131:218.0 133:37.0 136:14.0 142:66.0 144:394.0 147:2028.0 148:15.0 152:31.0 154:8.0 155:3.0 156:7.0 157:134.0 158:13.0 159:39.0 160:193.0 168:55.0 169:215.0 170:22.0 172:8.0 174:178.0 175:14.0 176:16.0 177:41.0 184:3.0 189:284.0 190:17.0 191:310.0 192:87.0 194:19.0 197:6.0 203:28.0 204:…				0.79	0.5	41661	20329	61375	94170	18323	14191	9378	50871	39874	48752	21765	20264	55069	44069	49634	49689	51547	11666	21136	15818	40855	68292	26792	34801	533858	865906	608303	748585	726329	373257	559124	508762	347522	513408	807407	628698	509505	699797	528574	629218
7490	466348	160	7490	85:108.0 86:158.0 87:54.0 92:35.0 100:64.0 103:43.0 106:11.0 107:62.0 109:16.0 114:15.0 117:92.0 118:40.0 129:2.0 130:39.0 133:17.0 134:153.0 136:8.0 142:188.0 147:484.0 149:47.0 158:8.0 160:2407.0 161:274.0 162:243.0 167:51.0 174:93.0 179:54.0 183:48.0 184:23.0 188:13.0 189:15.0 199:59.0 205:34.0 212:21.0 217:102.0 218:28.0 230:60.0 231:25.0 254:26.0 260:3.0 271:9.0 277:2.0 292:5.0 303:6.0 308:2…				1	0.92	59548	31877	84322	111953	43688	37675	29968	44945	92956	101908	72799	23578	54726	158980	83503	65919	36561	24171	45940	15122	116221	97562	46643	51679	8413	59380	8923	18652	65917	29783	10359	17143	16082	20673	15607	12542	11804	45789	11589	12693
6353	448187	174	6353	85:21.0 86:63.0 88:109.0 89:5.0 90:20.0 100:46.0 101:131.0 102:22.0 103:1911.0 104:148.0 105:30.0 110:117.0 113:3.0 114:4.0 116:825.0 117:112.0 126:2.0 130:82.0 131:144.0 135:5.0 144:4.0 146:835.0 147:448.0 157:22.0 158:35.0 160:134.0 174:2656.0 175:332.0 176:46.0 177:283.0 178:32.0 184:26.0 188:14.0 190:5.0 207:14.0 220:11.0 248:176.0 249:22.0 273:10.0 291:46.0 349:9.0 360:2.0 362:5.0				0.21	0.04	2833	467	3915	2389	4044	5153	2964	3274	3675	6338	647	4210	2276	5299	4252	3541	3156	2728	339	3794	5184	4685	4981	752	4164	2380	3720	3619	2327	5432	3927	4044	4463	3403	3563	3314	5270	4200	2706	2961
6283	263137	218	6283	85:479.0 86:7555.0 88:999.0 89:1524.0 90:168.0 99:263.0 100:7069.0 102:355.0 103:472.0 104:252.0 105:721.0 107:2126.0 108:219.0 110:342.0 111:132.0 112:239.0 113:397.0 114:163.0 115:177.0 116:1077.0 117:1594.0 118:18.0 119:580.0 120:50.0 121:42.0 122:99.0 123:62.0 124:210.0 125:124.0 126:45.0 128:468.0 129:828.0 131:4491.0 132:1628.0 133:2751.0 134:463.0 138:141.0 139:185.0 141:102.0 142:53.0 143…				0.67	0.54	17334	21935	23098	19929	14283	16860	14794	19072	24850	28546	13031	19840	13755	37802	25366	15908	18163	10897	6862	7847	118076	32525	14966	16581	13511	6142	16867	15944	21743	38025	12834	14671	18747	18836	20405	17688	15728	16586	15935	15461
5388	187909	140	5388	85:63.0 88:13.0 90:948.0 92:28.0 95:16.0 96:64.0 97:887.0 99:126.0 101:5.0 106:24.0 109:41.0 110:635.0 111:117.0 112:473.0 113:147.0 114:12.0 115:74.0 118:25.0 125:14.0 126:125.0 128:84.0 130:281.0 132:52.0 134:1.0 139:76.0 140:6147.0 141:262.0 142:15.0 143:1.0 155:1762.0 156:165.0 157:47.0 158:8.0 170:263.0 171:9.0 174:4.0 184:85.0 187:1253.0 188:64.0 199:56.0 200:20.0 219:48.0 220:2.0 248:24.0 …				0.08	0.63	94249	137255	32714	2457	30276	119488	113438	70500	25042	18746	15997	154655	26541	17969	22060	23908	18990	112956	16676	159155	96984	92348	32665	19051	74245	91961	197541	44043	97792	144158	133375	123841	179880	84398	60717	79759	190444	65414	58830	82614
5245	178253	184	5245	85:209.0 86:1104.0 88:2110.0 89:683.0 90:5581.0 91:2799.0 92:903.0 93:156.0 94:2.0 96:49.0 97:2479.0 100:3599.0 101:525.0 102:318.0 103:13427.0 104:2123.0 105:850.0 106:106.0 107:1570.0 108:321.0 109:346.0 110:3208.0 111:384.0 112:1394.0 114:34.0 116:1492.0 117:634.0 118:3651.0 119:912.0 120:5847.0 121:748.0 122:245.0 128:3.0 130:1645.0 131:229.0 132:280.0 133:210.0 134:48231.0 135:4701.0 136:221…				0.08	0.46	24942	3499	6179	53436	15725	6386	8349	8172	5449	79190	15744	6928	7750	21479	47657	34791	43722	5254	24667	5333	13184	39704	5624	56401	80677	24784	116767	15763	47420	47446	89953	33463	117834	90863	86372	92246	100027	68171	77459	92819
5244	197777	104	5244	86:1079.0 88:2424.0 89:67359.0 90:6597.0 91:5291.0 92:728.0 93:297.0 95:73.0 97:18.0 101:863.0 102:1202.0 103:4388.0 104:55007.0 105:4638.0 106:2599.0 107:1060.0 108:671.0 109:115.0 110:152.0 113:77.0 114:177.0 116:407.0 117:3455.0 118:803.0 119:26551.0 120:3019.0 121:914.0 122:143.0 125:6.0 127:70.0 132:580.0 133:834.0 134:706.0 135:264.0 136:8.0 139:40.0 143:815.0 145:33.0 146:30.0 147:291.0 14…				0.04	0.17	131047	4742	3005	3829	1754	2664	1784	1879	91420	5922	1201	346	4852	424717	81617	33244	30615	733	1748	2064	420338	92351	2403	3366	13454	18084	5617	18687	24716	37978	3083	6883	5216	20495	16804	10742	5372	23028	20663	10136
5242	370406	113	5242	85:6691.0 86:4382.0 87:4898.0 88:2908.0 89:2791.0 90:448.0 91:130.0 92:108.0 93:559.0 94:622.0 95:2261.0 96:2140.0 97:21531.0 98:45296.0 99:7701.0 100:6243.0 101:7994.0 102:2756.0 103:6889.0 104:658.0 105:213.0 108:265.0 109:556.0 110:1025.0 111:10840.0 112:2487.0 113:166051.0 114:13507.0 115:1573.0 116:2895.0 117:1097.0 118:198.0 122:17.0 123:120.0 124:249.0 125:2587.0 126:39686.0 127:4345.0 128…				0.88	1	5985751	9142646	8349554	8587825	9597529	8312267	6370674	9289636	9544064	11698147	7864354	6066680	8321205	7348586	9703060	7152175	7990395	6413272	6544328	3702330	7678314	8938178	8413808	11774313	27310	56523	23365	35554	63588	26531	10730	34686	26999	43190	66736	42219	41062	56712	18609	28380
5121	424376	100	5121	85:277.0 86:195.0 96:1.0 98:98.0 99:163.0 100:2882.0 101:551.0 102:193.0 104:20.0 110:149.0 111:77.0 112:36.0 113:32.0 114:315.0 115:250.0 116:166.0 117:517.0 118:36.0 119:25.0 126:6.0 127:61.0 128:135.0 130:31.0 132:43.0 134:1.0 140:16.0 141:23.0 142:15.0 144:80.0 147:171.0 153:9.0 158:46.0 159:1.0 171:73.0 174:60.0 184:50.0 188:9.0 199:42.0 200:9.0 208:4.0 213:8.0 215:1.0 216:2.0 226:9.0 228:71…				0.92	0.75	6576	5006	6296	4298	5035	8092	5473	5995	5166	3100	5283	4643	5217	5917	5423	5520	3129	5323	6714	4599	6830	5800	6138	4679	6672	2015	5618	2632	9811	5650	1360	6686	7136	3358	3734	7390	3449	2728	1208	5079
4983	422308	373	4983	87:44.0 88:2.0 89:137.0 90:13.0 101:61.0 102:157.0 103:528.0 104:27.0 105:43.0 106:32.0 107:49.0 111:3.0 113:7.0 115:102.0 116:51.0 117:195.0 118:15.0 119:38.0 120:12.0 121:56.0 122:1.0 123:3.0 129:42.0 130:107.0 131:175.0 132:55.0 133:508.0 134:125.0 135:192.0 136:20.0 137:18.0 147:1087.0 148:431.0 149:149.0 151:30.0 163:86.0 164:12.0 165:69.0 167:25.0 168:8.0 175:12.0 177:25.0 179:36.0 181:87.0…				1	1	10754	22982	18859	21980	18575	16514	15913	16100	22548	11675	13540	14698	13808	14488	17087	18982	19978	9821	9350	14614	8994	16874	20049	25973	2071	4878	1580	7442	6651	4655	2081	3698	3953	2912	5069	4919	2967	8004	5298	1520
4941	356533	241	4941	85:223.0 86:2.0 88:13.0 93:156.0 95:30.0 96:17.0 97:9.0 99:23.0 100:94.0 109:76.0 110:57.0 112:3.0 113:408.0 114:12.0 126:10.0 127:9.0 131:241.0 133:59.0 134:60.0 139:107.0 140:61.0 141:44.0 147:1519.0 148:18.0 149:39.0 153:230.0 155:2.0 158:51.0 167:128.0 168:104.0 169:68.0 182:22.0 183:69.0 184:41.0 185:4.0 241:2034.0 242:377.0 243:169.0 255:5.0 256:785.0 257:124.0 258:49.0 289:3.0 299:133.0 32…				0.04	0.92	287	3223	10710	332	12002	11843	9876	385	286	224	142	435	229	277	259	303	314	350	219	368	14106	280	391	786	7379	1041	9404	3379	1822	2459	8357	7583	7952	6006	1662	2614	8400	2408	5625	3390
4922	754770	243	4922	85:1565.0 86:2364.0 87:778.0 88:1723.0 89:926.0 90:129.0 91:118.0 92:24.0 93:95.0 94:33.0 95:861.0 96:762.0 97:14230.0 98:5301.0 99:931.0 100:1779.0 101:1814.0 102:1124.0 103:4478.0 104:643.0 105:213.0 107:164.0 108:55.0 109:562.0 110:56.0 111:2023.0 112:528.0 113:316.0 114:1143.0 115:346.0 116:2887.0 117:4541.0 118:685.0 119:277.0 123:182.0 124:103.0 125:2495.0 126:409.0 127:200.0 128:801.0 129:…				0.21	0	3955	2033	4599	8467	2699	5097	3670	570	2321	2125	5406	4059	7791	3010	1442	5272	3205	7199	5663	8243	4638	5909	6003	3154	2290	2809	1863	2921	3439	2354	1976	2395	2756	2353	3306	2492	3500	3220	2114	2063
4901	625257	217	4901	85:52.0 88:51.0 89:140.0 99:35.0 100:9.0 101:139.0 103:437.0 107:21.0 111:15.0 115:45.0 116:82.0 117:286.0 129:477.0 130:62.0 131:189.0 133:371.0 140:8.0 141:14.0 143:126.0 147:1633.0 148:170.0 149:59.0 155:36.0 157:392.0 158:3.0 173:9.0 175:28.0 177:14.0 189:144.0 190:41.0 191:744.0 192:127.0 193:15.0 204:62.0 205:119.0 216:10.0 217:3069.0 218:592.0 219:184.0 230:26.0 231:69.0 232:3.0 243:32.0 2…				0.08	0.79	289592	113497	239232	332009	141225	103174	89004	134981	331180	397141	126486	89974	162170	232972	372561	227011	299211	83496	90754	113246	295580	342906	131273	325915	455916	518981	421511	263070	347209	619988	293438	216251	569500	449443	355787	267975	316015	312831	576644	299005
4766	618681	204	4766	86:89.0 87:265.0 88:82.0 89:180.0 90:24.0 99:138.0 101:1141.0 102:184.0 103:2236.0 104:190.0 105:196.0 106:46.0 110:125.0 111:11.0 113:10.0 114:278.0 115:48.0 116:1300.0 117:622.0 118:121.0 119:45.0 120:38.0 122:5.0 123:60.0 129:1356.0 130:376.0 131:909.0 132:152.0 133:1343.0 134:137.0 135:177.0 140:21.0 141:163.0 142:6.0 143:664.0 144:232.0 145:182.0 146:238.0 147:4591.0 148:988.0 149:570.0 150:…				0.46	0.96	34692	4595	19390	67222	21255	50832	45727	14289	55440	63193	18050	27555	45711	55837	58024	27613	42453	9829	13346	7940	51675	49106	15697	22399	1932984	1769256	1784733	1787905	1912170	1731929	1516741	2142350	1870555	2071530	2060327	1852734	2044277	2210639	1753940	1909449
4708	511105	306	4708	85:174.0 87:1489.0 88:647.0 89:5277.0 90:140.0 91:125.0 94:97.0 95:50.0 97:888.0 98:173.0 99:465.0 100:6620.0 101:5793.0 102:1307.0 103:9454.0 104:634.0 105:1122.0 106:57.0 109:55.0 111:562.0 112:35.0 113:270.0 115:8385.0 116:14277.0 117:52588.0 118:5938.0 119:3165.0 120:158.0 121:34.0 126:7.0 127:384.0 128:2082.0 129:1507.0 130:268.0 131:5317.0 132:413.0 133:10983.0 134:616.0 135:1132.0 138:2.0 …				0	0.71	82	73	78	110	101	84	98	120	188	184	93	108	111	102	84	89	86	138	47	88	116	114	79	108	2082	1817	1768	2402	2376	2374	1762	2112	2015	1541	2388	2146	2154	2025	1358	1715
4550	447676	350	4550	86:704.0 87:1216.0 88:211.0 89:89.0 90:18.0 98:13.0 99:23.0 100:489.0 101:517.0 102:172.0 103:274.0 104:57.0 105:173.0 106:57.0 107:127.0 108:49.0 109:5.0 110:75.0 113:6.0 114:17.0 115:251.0 116:60.0 117:564.0 118:174.0 119:160.0 120:14.0 121:24.0 124:9.0 127:37.0 129:92.0 130:349.0 131:1418.0 132:536.0 133:1324.0 134:87.0 135:81.0 136:9.0 138:1.0 139:7.0 144:60.0 145:19.0 146:123.0 147:5601.0 14…				0.71	0.75	8007	1726	4198	4454	1908	1240	1364	1806	3968	16284	1766	674	1751	18179	3857	1329	1324	912	652	844	24241	3649	2378	1841	918	1833	1108	1919	1787	2850	1104	478	602	1287	1677	1373	1086	1928	1515	546
3166	751740	204	3166	85:497.0 86:100.0 87:498.0 88:44.0 89:413.0 97:4.0 99:264.0 100:100.0 101:1188.0 102:125.0 103:4779.0 104:332.0 105:84.0 109:93.0 111:191.0 113:217.0 115:843.0 116:698.0 117:3439.0 118:270.0 119:132.0 127:12.0 129:4175.0 130:1042.0 131:6631.0 132:1100.0 133:2506.0 134:640.0 135:171.0 139:8.0 141:49.0 142:80.0 143:1009.0 144:26.0 145:322.0 147:8106.0 148:1542.0 149:961.0 150:54.0 151:52.0 152:5.0 …				0	0.63	7833	5651	6164	7470	5794	4480	2678	3502	8671	7394	4389	5740	7279	5961	9327	7403	8662	4652	3926	6763	7878	8878	4464	6664	68050	77362	60028	92573	86650	102563	49589	96851	55954	79897	113768	40760	73326	94630	37196	65327
3143	459926	155	3143	88:126.0 100:234.0 103:134.0 105:27.0 110:51.0 112:72.0 126:44.0 133:135.0 139:377.0 147:1501.0 155:3104.0 177:18.0 202:16.0 205:20.0 206:18.0 231:22.0 239:27.0 390:12.0 397:13.0 440:18.0 443:20.0 455:23.0 477:17.0				0	0.54	258	4706	206	1111	2363	4048	2431	1731	4424	1041	1602	1808	99	2545	3935	1131	1305	382	2162	1607	8351	3211	450	1723	10974	14549	8444	15373	17301	2234	8721	15346	15787	10004	13108	16923	7909	13427	14088	13733
2900	569952	156	2900	85:1329.0 86:310.0 87:60.0 88:392.0 90:157.0 92:2.0 93:10.0 94:48.0 95:100.0 98:70.0 99:90.0 100:1686.0 101:305.0 102:1931.0 103:660.0 104:115.0 105:3.0 107:24.0 108:30.0 109:7.0 110:50.0 112:15.0 113:134.0 114:378.0 115:568.0 116:423.0 117:177.0 119:1.0 120:74.0 122:1.0 126:7.0 127:140.0 128:1247.0 129:638.0 130:646.0 131:777.0 132:337.0 133:217.0 134:99.0 135:4.0 136:1.0 137:1.0 138:37.0 140:26…				0	0.29	800	1290	651	466	437	302	411	1001	1472	1032	1091	229	807	1125	1836	1316	1028	684	498	369	602	1422	2625	672	42056	140867	58228	45729	211290	34238	27648	143811	226823	175813	176678	208894	117631	23429	188082	205642
[truncated: 32 more rows]
[truncated: 8 more columns]

## Sheet: metadata
608216	608207	608206	608205	608204	608203	608202	608201	608200	608199	608198	608215	608197	608196	608195	608194	608191	608214	608213	608212	608211	608210	608209	608208	608239	608238	608237	608236	608235	608234	608233	608232	608231	608230	608229	608228	608227	608226	608225	608224	608223	608222	608221	608220	608219	608218	608217	608193
[truncated: 5 more rows]

[truncated: 2 more sheets: TNFα vs Ctrl, TGFβ vs Ctrl]
