# Supplementary material for: Divergent Metabolomic Signatures of TGFβ2 and TNFα in the Induction of Retinal Epithelial-Mesenchymal Transition
Source: Metabolites. 2023 Jan 31;13(2):213. doi: 10.3390/metabo13020213 (PMC9966219; doi:10.3390/metabo13020213)
Supplement: Supplementary file 1 [file metabolites-13-00213-s001.zip › Supplementary data 2.xlsx]

## Sheet: Cells-TNFα vs Ctrl
Supplementary Table S2: Differential metabolite analysis results for Cells-TNFα vs Ctrl
Metabolite	Cells_TNFa.stdev	Cells_Control.stdev	Cells_TNFa.std.err	Cells_Control.std.err	Cells_TNFa.mean	Cells_Control.mean	Fold_Change	log2FoldChange	t_value	pval	padj	KEGG
1-methylinosine	0.55478	0.595218	0.196144	0.210441	735.375	696.125	1.05638	0.0791337	-0.192373	0.850476	0.955288	NA
1-monoolein	0.238348	1.01841	0.0842689	0.360061	56668.25	54400.88	1.04168	0.0589107	-0.220305	0.829724	0.938589	NA
1-monopalmitin	0.169704	0.162588	0.0599993	0.0574837	199093.9	283192.6	0.703034	-0.508335	4.39488	0.000808079	0.0171851	NA
1-monostearin	0.189085	0.210901	0.0668515	0.0745647	180337.4	248935.9	0.724433	-0.465076	3.04365	0.00946201	0.0850248	D01947
1,5-anhydroglucitol	0.268882	1.54362	0.0950641	0.545753	3539.375	18666.375	0.189612	-2.39888	1.43337	0.194774	0.469743	C07326
100114	0.154973	0.280325	0.0547912	0.0991099	1386.25	945.00	1.46693	0.552801	-3.97683	0.00137984	0.0237928	NA
102246	0.131686	0.867977	0.0465581	0.306876	10782.12	10274.00	1.04946	0.0696429	-0.330155	0.748975	0.902101	NA
102304	0.319512	0.407391	0.112965	0.144034	1161.875	2071.250	0.560954	-0.834047	2.53738	0.0297684	0.162341	NA
102327	0.273341	0.255617	0.0966405	0.0903744	113.000	113.625	0.994499	-0.00795752	0.0427958	0.966469	0.988711	NA
102337	0.178618	0.171004	0.063151	0.0604592	3367.375	2548.375	1.32138	0.402047	-2.93888	0.0116005	0.0959615	NA
102716	1.00593	0.861025	0.35565	0.304418	1690.625	1227.875	1.37687	0.461393	-0.738562	0.475825	0.691517	NA
103155	0.31682	0.298775	0.112013	0.105633	316.00	244.75	1.29111	0.368616	-1.75144	0.105626	0.321226	NA
103176	0.168365	0.248977	0.0595262	0.0880266	299.125	279.250	1.07117	0.0991912	-0.691119	0.501636	0.717587	NA
103870	1.02328	1.11155	0.361782	0.392993	3351.250	3286.875	1.01959	0.0279827	-0.0422924	0.966863	0.988711	NA
104131	0.13253	0.258378	0.0468564	0.0913506	6669.375	5966.250	1.11785	0.160727	-0.962506	0.358018	0.617077	NA
104663	0.213261	0.159037	0.0753992	0.0562281	11993.625	7630.125	1.57188	0.652489	-4.42107	0.00128963	0.0229314	NA
104924	2.02259	2.10711	0.715092	0.744976	35890.50	60855.88	0.589762	-0.761795	1.06618	0.305758	0.572182	NA
105370	0.610248	0.118845	0.215755	0.0420181	2330.50	2574.75	0.905136	-0.143793	0.792687	0.44836	0.674655	NA
105373	0.268263	0.289064	0.0948452	0.102199	332.25	343.00	0.968659	-0.0459394	0.215308	0.832716	0.940306	NA
105483	0.87453	0.693541	0.309193	0.245204	3677.375	6344.250	0.579639	-0.786773	1.4898	0.159138	0.412723	NA
105643	0.587735	0.203769	0.207796	0.0720431	369.250	213.625	1.7285	0.789517	-1.35691	0.215686	0.487372	NA
106211	0.489433	0.310721	0.173041	0.109856	369.625	299.000	1.2362	0.305917	-0.988315	0.344604	0.607341	NA
106214	0.472425	0.322293	0.167027	0.113948	328.0	517.5	0.633816	-0.657863	2.43854	0.0286784	0.161919	NA
106278	0.76754	1.18909	0.271366	0.420407	1313.375	3322.875	0.395253	-1.33915	1.98521	0.0819721	0.289437	NA
1064	0.299896	0.220935	0.106029	0.0781122	9375.75	7879.00	1.18997	0.250922	-1.19461	0.25841	0.538775	NA
106427	0.956249	0.687338	0.338085	0.243011	79368.75	90459.88	0.877392	-0.188707	0.523793	0.608615	0.78762	NA
106742	0.426592	0.0907683	0.150823	0.0320914	1856328	2114255	0.878006	-0.187698	0.979577	0.356	0.617077	NA
106939	0.513092	0.296306	0.181405	0.10476	155.5	106.0	1.46698	0.55285	-1.64768	0.13245	0.369008	NA
106940	0.261235	0.450193	0.0923604	0.159167	534.000	548.375	0.973786	-0.0383231	0.138299	0.892437	0.968473	NA
107110	0.89517	1.5249	0.31649	0.539134	404.750	2428.125	0.166692	-2.58474	0.99398	0.353209	0.615703	NA
108936	0.230174	0.147248	0.081379	0.0520601	108126.88	62808.12	1.72154	0.783702	-5.14297	0.000550987	0.0140612	NA
108950	0.6797	0.616339	0.24031	0.217909	6427.625	5224.000	1.2304	0.299131	-0.465232	0.649129	0.811514	NA
109401	0.805053	0.725216	0.284629	0.256403	1975.00	813.25	2.42853	1.28008	-2.57724	0.024572	0.149668	NA
110015	1.71981	1.22906	0.608043	0.434539	1063.875	557.875	1.90701	0.931315	-0.653556	0.525699	0.735517	NA
110031	2.14323	2.0544	0.757745	0.726341	10659.75	8120.25	1.31274	0.392578	-0.520506	0.611174	0.78933	NA
110129	0.886036	1.15559	0.313261	0.408564	805.25	1186.00	0.678963	-0.558595	0.940982	0.364203	0.619426	NA
110131	0.122359	0.201277	0.0432604	0.071162	3666.375	2856.125	1.28369	0.360295	-3.22342	0.0062803	0.0667805	NA
110282	0.683477	1.09567	0.241646	0.387378	4042.125	6967.000	0.580182	-0.785424	1.81858	0.0947751	0.308503	NA
110346	0.468961	0.820154	0.165803	0.289968	2935.75	1987.75	1.47692	0.562593	-1.12708	0.280473	0.557109	NA
110382	2.35695	1.94914	0.833307	0.689127	95946.00	15385.38	6.23618	2.64066	-2.41002	0.0401692	0.188441	NA
110393	0.277905	0.419904	0.0982544	0.148458	34018.12	14624.62	2.32609	1.2179	-4.91894	0.000233024	0.00825941	NA
110400	0.147855	0.136724	0.0522748	0.0483391	28888.5	23846.0	1.21146	0.276748	-2.53419	0.024248	0.149668	NA
110604	0.559524	0.901429	0.197822	0.318703	37177.62	16744.88	2.22024	1.15071	-2.64344	0.0192744	0.13082	NA
110605	0.222982	0.296776	0.078836	0.104926	4882.375	3628.875	1.34542	0.428061	-2.50777	0.025289	0.149668	NA
110606	1.34122	1.52016	0.474194	0.537456	12586.25	14144.75	0.889818	-0.168418	0.142429	0.888771	0.968473	NA
110607	1.15905	1.11061	0.409785	0.392661	2872.625	1648.000	1.7431	0.801653	-0.622652	0.547988	0.755111	NA
110610	0.627002	0.505274	0.221679	0.178641	2295.875	1304.375	1.76013	0.815685	-2.33401	0.0398857	0.188441	NA
110611	0.459509	0.285757	0.162461	0.10103	5393.625	6718.125	0.802847	-0.316803	1.32924	0.208913	0.482986	NA
110612	0.901215	0.135464	0.318628	0.0478937	4153.000	4994.375	0.831535	-0.26615	0.983428	0.353012	0.615703	NA
110613	0.247262	0.147436	0.0874202	0.0521266	2187.875	2858.000	0.765527	-0.385476	2.81836	0.0143319	0.1051	NA
110618	1.25263	1.25721	0.44287	0.444492	7977.625	9338.375	0.854284	-0.227212	0.144875	0.886956	0.968473	NA
110628	1.06047	0.879387	0.374935	0.31091	3195.625	2410.500	1.32571	0.406766	-0.498099	0.627035	0.8017	NA
110640	0.131248	0.174476	0.0464033	0.0616867	1207.750	1031.375	1.17101	0.227753	-2.15774	0.0489921	0.209778	NA
110920	0.656876	0.322506	0.232241	0.114023	54178.62	56979.25	0.950848	-0.072713	0.174479	0.865014	0.958123	NA
110925	0.413604	0.375645	0.146231	0.132811	2908.875	2633.875	1.10441	0.143274	-0.539818	0.597816	0.781571	NA
110931	0.400423	0.47637	0.141571	0.168422	335.625	275.500	1.21824	0.284798	-1.03488	0.318488	0.580286	NA
111162	0.414616	0.306856	0.146589	0.10849	205.000	188.125	1.0897	0.123932	-0.476811	0.641153	0.80841	NA
111253	0.309202	0.514382	0.109319	0.181862	38152.12	26305.75	1.45033	0.536385	-1.81432	0.0912895	0.305215	NA
111263	0.160818	0.227004	0.0568578	0.080258	260275.8	230606.5	1.12866	0.174608	-1.28185	0.222148	0.487372	NA
11149	0.443357	0.299749	0.15675	0.105977	140.375	158.125	0.887747	-0.171779	0.656806	0.522153	0.734181	NA
111735	0.185006	0.24734	0.0654094	0.087448	7217.500	5343.625	1.35067	0.43368	-2.74833	0.0157681	0.113034	NA
111776	0.488121	0.860532	0.172577	0.304244	2686.25	1745.00	1.5394	0.622367	-1.55711	0.142752	0.387557	NA
112482	0.37034	0.314108	0.130935	0.111054	23763.50	28548.38	0.832394	-0.264662	1.09321	0.293371	0.56519	NA
11353	0.779299	1.49043	0.275524	0.526948	7518.875	25509.000	0.294754	-1.76242	2.34696	0.0450204	0.202275	NA
113535	0.896773	0.546666	0.317057	0.193276	9733.125	644.000	15.1135	3.91777	-3.15053	0.0160531	0.113798	NA
114258	0.26389	0.416885	0.0932992	0.147391	3894.875	3981.125	0.978335	-0.0315991	0.135263	0.894562	0.968473	NA
11523	0.195132	0.427457	0.0689895	0.151129	1691.125	2503.625	0.675471	-0.566035	2.21259	0.0559414	0.227633	NA
117166	0.410009	0.72762	0.14496	0.257253	1533465	1626383	0.942868	-0.0848718	0.312663	0.759157	0.905312	NA
117212	1.12883	0.584895	0.3991	0.206792	11972.88	15656.88	0.764704	-0.387027	0.715207	0.486544	0.705488	NA
117242	0.557891	0.53651	0.197244	0.189685	3749.750	2664.875	1.4071	0.492727	-1.28616	0.219645	0.487372	NA
11731	0.352735	0.441557	0.124711	0.156114	4492.25	4234.00	1.06099	0.0854169	-0.272426	0.789278	0.918904	NA
118128	0.140511	0.293144	0.0496782	0.103642	4485.75	19020.62	0.235836	-2.08414	6.51571	0.000305079	0.0102442	NA
120466	0.156275	0.419037	0.0552516	0.148152	9164775	6973817	1.31417	0.394151	-2.16679	0.0519272	0.217958	NA
120665	0.170408	0.107003	0.0602482	0.0378314	25123.62	19822.50	1.26743	0.341905	-3.16569	0.0101196	0.0884428	NA
120669	1.87094	1.40097	0.661478	0.495319	277505.1	202887.1	1.36778	0.451837	-0.809796	0.433948	0.662341	NA
120928	0.251654	0.372109	0.088973	0.13156	154.125	134.000	1.15019	0.201868	-0.886462	0.39146	0.633067	NA
121028	1.18985	0.988336	0.420676	0.349429	1634.875	1459.000	1.12054	0.1642	-0.158411	0.87648	0.967465	NA
121890	0.376178	0.628093	0.132999	0.222064	9534	10645	0.895632	-0.159022	0.591186	0.563875	0.768664	NA
124548	0.360239	0.403269	0.127364	0.142577	2457.75	3585.00	0.685565	-0.544635	1.8488	0.0943805	0.308503	NA
124590	1.21655	0.411646	0.430116	0.145539	577.5	153.5	3.76221	1.91158	-1.11397	0.301812	0.571384	NA
125462	0.560694	1.07954	0.198235	0.381675	26883.88	22505.50	1.19455	0.256464	-0.542909	0.59603	0.781516	NA
125488	0.644924	1.00941	0.228015	0.356881	6169.25	5947.50	1.03728	0.0528117	-0.123131	0.903769	0.969849	NA
125802	1.37931	0.344935	0.487658	0.121953	23128.88	4123.75	5.6087	2.48767	-2.00424	0.0848822	0.293671	NA
126344	0.949658	1.00263	0.335755	0.354482	4977.375	2508.875	1.98391	0.988344	-1.36415	0.20108	0.476912	NA
126345	0.154987	0.195043	0.0547963	0.0689581	7676.625	7762.500	0.988937	-0.0160492	0.120403	0.905964	0.969849	NA
126354	0.487011	0.768313	0.172184	0.27164	25634.0	20192.5	1.26948	0.344239	-0.896994	0.384931	0.632448	NA
126362	0.265502	0.477513	0.093869	0.168826	1521.875	1602.375	0.949762	-0.074362	0.221429	0.82911	0.938589	NA
128024	0.177141	0.151902	0.0626289	0.0537055	15589.12	14659.62	1.06341	0.0886918	-0.765802	0.457257	0.679128	NA
128051	1.20369	1.09309	0.42557	0.386467	5511.5	6612.0	0.83356	-0.262642	0.548857	0.592062	0.78087	NA
128059	0.312652	0.34891	0.110539	0.123358	1020.875	809.125	1.2617	0.335372	-1.42849	0.175094	0.439803	NA
130526	2.27934	2.64939	0.805867	0.936699	11358.62	15393.75	0.737872	-0.438557	0.548895	0.592384	0.78087	NA
130588	0.180197	0.122419	0.0637094	0.0432815	2825.625	7207.125	0.39206	-1.35085	12.2834	1.07119e-07	3.41708e-05	NA
130640	0.198708	0.817299	0.0702537	0.288959	185.375	258.875	0.716079	-0.481809	0.563676	0.590177	0.78087	NA
130642	0.838267	0.359889	0.296372	0.12724	205.375	116.375	1.76477	0.819479	-0.950859	0.372166	0.623207	NA
130657	0.0831445	0.284549	0.029396	0.100603	264.5	106.5	2.48357	1.31241	-11.6231	4.50571e-08	2.87464e-05	NA
130741	0.45617	0.232933	0.161281	0.0823541	1160.75	877.75	1.32242	0.403175	-1.40986	0.194623	0.469743	NA
130799	0.147745	0.316152	0.0522357	0.111777	8966.125	11224.125	0.798826	-0.324046	1.71708	0.120354	0.345882	NA
130800	0.255439	0.38893	0.0903113	0.137507	4046.125	4682.000	0.864187	-0.210584	0.866478	0.405043	0.641504	NA
131314	0.49286	0.424694	0.174252	0.150152	939.625	878.750	1.06927	0.0966323	-0.238757	0.814797	0.932678	NA
131421	2.41124	1.62171	0.852502	0.573362	587713.4	365475.9	1.60808	0.685337	-1.21642	0.253109	0.534502	NA
13146	0.180004	0.248267	0.063641	0.0877755	4499.500	3982.625	1.12978	0.176045	-1.12802	0.278996	0.557109	NA
131694	0.322023	0.350995	0.113852	0.124095	19214.62	16247.50	1.18262	0.241987	-1.08001	0.29976	0.570886	NA
132105	0.232863	1.18766	0.0823295	0.4199	62296.25	134724.62	0.462397	-1.1128	0.93708	0.379617	0.629079	NA
133514	0.250125	0.265943	0.0884325	0.0940252	224.375	176.750	1.26945	0.344202	-1.80099	0.0934612	0.308503	NA
133747	0.21199	0.162956	0.0749497	0.0576137	1436.125	1139.375	1.26045	0.333939	-2.37171	0.036034	0.176844	NA
136	0.255594	0.182699	0.0903661	0.0645938	466.125	315.625	1.47683	0.562505	-3.56293	0.00496917	0.0581301	NA
137	0.241285	0.549911	0.0853073	0.194423	73978.88	78863.38	0.938064	-0.0922421	0.239115	0.816441	0.932678	NA
145862	0.143735	0.266009	0.0508179	0.0940483	26328.75	36627.00	0.718834	-0.476269	2.84204	0.0185777	0.128832	NA
146389	0.321716	0.181175	0.113744	0.0640552	308.125	274.000	1.12454	0.16934	-0.80026	0.443047	0.66982	NA
146430	0.10431	0.158626	0.0368791	0.0560829	50876.75	38741.00	1.31325	0.393145	-4.26647	0.000792354	0.0171851	NA
14689	0.411208	0.986627	0.145384	0.348825	31085.25	41051.75	0.757221	-0.401214	0.94381	0.367966	0.619426	NA
14706	0.365152	0.698644	0.129101	0.247008	29399.38	37860.88	0.776511	-0.364922	0.901994	0.389958	0.633067	NA
14729	0.432075	0.244419	0.152762	0.0864151	420.75	542.50	0.775576	-0.36666	1.72713	0.106181	0.321226	NA
161397	0.984938	0.989007	0.348228	0.349667	503923.0	317295.2	1.58818	0.667378	-0.640217	0.535874	0.748112	NA
161875	0.265162	0.281169	0.093749	0.0994083	4648.375	4367.500	1.06431	0.0899188	-0.460474	0.652344	0.811514	NA
163410	0.189775	0.332113	0.0670956	0.11742	1650.750	1185.125	1.39289	0.478082	-2.57911	0.0224745	0.143387	NA
163575	0.338118	0.236089	0.119543	0.0834701	2541.875	2516.125	1.01023	0.0146895	-0.0722595	0.943497	0.982183	NA
16598	0.256339	0.328617	0.0906295	0.116184	393365.9	374067.4	1.05159	0.0725737	-0.333812	0.743536	0.900144	NA
16705	2.29587	1.71443	0.811711	0.606143	71634.12	77096.00	0.929155	-0.106009	0.181283	0.858751	0.956415	NA
1673	1.16742	0.792544	0.412745	0.280207	19580.88	6406.75	3.05629	1.61178	-2.24054	0.0467735	0.203404	NA
16792	0.289826	0.220249	0.102469	0.0778697	156.500	135.625	1.15392	0.20654	-1.18995	0.25836	0.538775	NA
16819	1.56526	0.901282	0.553403	0.318651	31378.12	18570.25	1.6897	0.756766	-0.822797	0.427326	0.65477	C00116
1686	0.586866	0.59654	0.207488	0.210909	10784.62	13430.00	0.803025	-0.316484	0.759191	0.460342	0.679128	NA
168835	0.269293	0.751224	0.0952096	0.265598	3670.00	2024.75	1.81257	0.858036	-2.20979	0.0509834	0.21685	NA
168876	0.262203	0.529924	0.0927028	0.187356	482082.8	478940.9	1.00656	0.00943332	-0.0239578	0.981384	0.990701	NA
170248	0.918688	0.764607	0.324805	0.270329	4813.875	2467.875	1.95062	0.963929	-1.77676	0.102019	0.315962	NA
170319	0.224332	0.521786	0.0793133	0.184479	10320.88	13676.50	0.754643	-0.406133	1.53881	0.158203	0.411975	NA
1704	1.03016	0.413802	0.364217	0.146301	10912.12	12026.00	0.907377	-0.140225	0.398424	0.696994	0.853517	NA
170467	0.351043	0.262332	0.124112	0.0927482	440.25	336.00	1.31027	0.389862	-1.64337	0.126123	0.357687	NA
170468	0.373896	0.374249	0.132192	0.132317	1185.125	1196.000	0.990907	-0.0131782	0.042743	0.966526	0.988711	NA
170469	0.287208	0.350584	0.101544	0.12395	309.75	500.75	0.618572	-0.692986	2.99776	0.011732	0.0959615	NA
170487	0.402055	0.380818	0.142148	0.13464	2519.625	2267.250	1.11131	0.152266	-0.510862	0.617738	0.793241	NA
170491	0.246436	0.254938	0.0871284	0.0901341	156.375	166.875	0.937079	-0.093758	0.525202	0.607667	0.78762	NA
170492	0.343398	0.208057	0.121409	0.0735591	288.250	219.875	1.31097	0.390637	-1.96529	0.0777167	0.279398	NA
170496	1.54422	0.926639	0.545965	0.327616	17587.25	5315.75	3.30852	1.72618	-0.839614	0.427961	0.65477	NA
170498	0.55919	0.268367	0.197703	0.0948821	283.0	209.5	1.35084	0.433852	-1.56689	0.148588	0.393358	NA
1705	0.800178	0.948006	0.282906	0.335171	1510.625	3284.375	0.459943	-1.12047	1.94854	0.0750063	0.276613	NA
170508	0.299412	0.468414	0.105858	0.165609	2858.625	2352.250	1.21527	0.28128	-1.08183	0.29824	0.569692	NA
170512	0.237956	0.413812	0.0841302	0.146305	175.375	209.250	0.838112	-0.254785	1.02434	0.330182	0.591589	NA
170663	1.03848	0.554585	0.367157	0.196076	39742.62	45189.00	0.879476	-0.185285	0.471305	0.647022	0.811514	NA
170728	0.119788	0.195537	0.0423516	0.0691329	7249.750	5520.125	1.31333	0.39323	-3.20491	0.00701402	0.0710309	NA
170736	0.504768	0.509598	0.178463	0.18017	1084.875	665.375	1.63047	0.705289	-1.70859	0.11357	0.333906	NA
170766	0.41519	0.263032	0.146792	0.092996	2718.125	2503.000	1.08595	0.118954	-0.426593	0.678242	0.835363	NA
170768	0.700009	0.44655	0.247491	0.157879	13305.25	13687.75	0.972055	-0.0408897	0.133616	0.89561	0.968473	NA
1708	0.327246	0.658344	0.115699	0.23276	1766.5	1185.0	1.49072	0.576007	-1.684	0.117323	0.343358	NA
170962	2.27696	2.18022	0.805027	0.770824	8913.375	12832.875	0.694574	-0.525801	0.88141	0.39348	0.633067	NA
170971	0.289284	0.166876	0.102277	0.0589995	10643.00	12401.25	0.85822	-0.220581	1.28772	0.221998	0.487372	NA
170974	0.644623	0.244203	0.227909	0.0863387	448.625	211.125	2.12493	1.08741	-2.25784	0.0562682	0.227633	NA
170978	0.766143	0.893249	0.270872	0.315811	167.75	276.50	0.606691	-0.720967	0.855157	0.408515	0.641952	NA
170979	0.422006	0.244806	0.149202	0.0865519	152.375	123.000	1.23882	0.308968	-1.25207	0.236222	0.508263	NA
170984	0.252607	0.578957	0.08931	0.204692	287.5	444.0	0.647523	-0.626998	1.68428	0.12853	0.361244	NA
170986	1.61093	1.32572	0.56955	0.468714	1022.625	680.000	1.50386	0.588671	-0.318678	0.755756	0.902945	NA
170988	0.356059	0.175167	0.125886	0.0619308	117.500	146.125	0.804106	-0.314542	1.7419	0.108518	0.324157	NA
171026	0.31591	0.288555	0.111691	0.10202	97.875	89.250	1.09664	0.133088	-0.590274	0.565053	0.768664	NA
171037	0.239518	0.507741	0.0846824	0.179514	5287.750	6272.875	0.842955	-0.246473	1.00099	0.340857	0.605335	NA
171070	0.449109	0.259488	0.158784	0.091743	169.75	175.25	0.968616	-0.0460029	0.181222	0.858975	0.956415	NA
17128	0.3036	0.366885	0.107339	0.129714	964.75	506.25	1.90568	0.930305	-3.33517	0.00651519	0.0681425	NA
1713	0.250565	0.33775	0.088588	0.119413	2017.625	1352.125	1.49219	0.57743	-2.83404	0.0137723	0.103373	NA
171305	0.871065	0.780079	0.307968	0.2758	1681.25	1981.00	0.848688	-0.236695	0.262578	0.796763	0.925929	NA
1721	0.72498	0.603968	0.256319	0.213535	6173.5	3240.5	1.90511	0.929872	-2.10095	0.0593154	0.23652	NA
1725	0.670932	0.867678	0.23721	0.30677	55269.38	58665.88	0.942104	-0.0860412	0.169694	0.867785	0.959526	NA
17250	0.0825477	0.101099	0.029185	0.0357437	10008.25	9976.50	1.00318	0.00458406	-0.0672155	0.947398	0.982183	NA
172625	0.290686	0.499877	0.102773	0.176733	16345.50	33388.88	0.489549	-1.03047	2.55064	0.0346039	0.171142	NA
1746	0.314918	0.738358	0.11134	0.261049	2090.250	947.125	2.20694	1.14205	-3.3888	0.00456798	0.0553921	NA
17947	0.872444	0.713879	0.308456	0.252394	5126.125	3219.250	1.59234	0.671144	-0.971295	0.355571	0.617077	C01089
18023	0.259338	0.155038	0.0916899	0.0548142	3526.125	4069.375	0.866503	-0.206724	1.54114	0.147063	0.392579	NA
18150	0.265087	0.256458	0.0937225	0.0906715	183.625	220.625	0.832295	-0.264834	1.31143	0.210966	0.484159	NA
18266	0.208775	0.134357	0.0738129	0.0475024	281.375	270.250	1.04117	0.0581995	-0.429399	0.675967	0.834172	NA
1830	0.272865	0.374751	0.0964722	0.132495	572.875	361.875	1.58307	0.662729	-2.93772	0.0108463	0.0921656	NA
18305	0.47312	0.582722	0.167273	0.206023	30912.12	10859.12	2.84665	1.50927	-4.22257	0.00129394	0.0229314	NA
1831	1.24004	0.278988	0.43842	0.0986372	2372.500	463.875	5.11452	2.3546	-1.09531	0.30958	0.574162	NA
18321	0.35932	0.326959	0.127039	0.115598	2159.500	1888.375	1.14358	0.193552	-0.824214	0.423743	0.652841	NA
1833	0.287965	0.407173	0.101811	0.143958	415.875	398.375	1.04393	0.0620228	-0.253203	0.803797	0.929083	NA
18345	0.983477	0.909859	0.347712	0.321684	15366.500	7113.625	2.16015	1.11113	-0.952573	0.367428	0.619426	NA
18485	0.711922	0.594955	0.251702	0.210348	15775.25	23729.50	0.664795	-0.589019	1.4645	0.165149	0.422154	NA
18488	0.668955	1.08876	0.236511	0.384933	4234.500	7536.625	0.561856	-0.831727	0.667403	0.524239	0.735086	NA
1872	0.462072	0.154559	0.163367	0.0546447	13057.62	8569.00	1.52382	0.607693	-1.80857	0.110001	0.326423	NA
189050	0.220543	0.294058	0.0779738	0.103965	119.500	112.875	1.05869	0.0822846	-0.40592	0.691282	0.84847	NA
189981	0.552084	0.311866	0.195191	0.110261	4401.0	3409.5	1.29081	0.368271	-1.33034	0.209698	0.482986	NA
1968	0.680845	1.09992	0.240715	0.388879	20141.750	8976.125	2.24392	1.16602	-2.59709	0.0215669	0.142596	NA
1981	0.331455	0.271209	0.117187	0.0958867	2443.500	2488.125	0.982065	-0.0261099	0.113387	0.911349	0.973937	NA
198951	0.284897	0.501008	0.100726	0.177133	3009.875	1964.000	1.53252	0.615909	-2.3848	0.0323259	0.169049	NA
199044	0.45591	0.621034	0.161189	0.219569	6856.500	8036.125	0.85321	-0.229028	0.759616	0.460913	0.679128	NA
1996	0.272494	0.239563	0.0963412	0.0846984	3361.125	3362.500	0.999591	-0.00059007	0.00335896	0.997368	0.998129	NA
2-hydroxyglutaric acid	0.254268	0.275192	0.0898975	0.0972952	3766.250	2557.375	1.4727	0.558465	-3.27694	0.00600797	0.0655979	C02630
2-hydroxyhexanoic acid	0.242805	1.09817	0.0858447	0.388262	714.50	2605.25	0.274254	-1.86642	1.01049	0.345838	0.607583	NA
2-hydroxyisovaleric acid	0.332212	0.959399	0.117455	0.339199	3595.50	8877.75	0.405001	-1.304	0.966347	0.365587	0.619426	NA
2-hydroxyvaleric acid	0.430989	0.260384	0.152378	0.0920597	8824.125	8761.875	1.0071	0.0102136	-0.0376979	0.970575	0.988711	NA
2-ketoisocaproic acid	0.525494	0.232081	0.18579	0.082053	1657.375	2037.500	0.813436	-0.2979	1.30925	0.213223	0.487372	C00233
2-monoolein	0.762563	0.354488	0.269607	0.12533	50806.38	48907.25	1.03883	0.0549613	-0.202662	0.842382	0.947866	NA
2-monopalmitin	0.166835	0.115519	0.058985	0.0408422	64859.25	85789.50	0.756028	-0.403489	4.07154	0.00114415	0.0224877	NA
2-picolinic acid	0.745507	0.504273	0.263577	0.178287	2919	2641	1.10526	0.14439	-0.380679	0.709914	0.867672	C10164
2,3-dihydroxybutanoic acid	0.260484	0.475314	0.0920948	0.168049	90.00	118.75	0.757895	-0.399931	1.35632	0.206303	0.482986	NA
2,3-dihydroxypyridine	0.473523	0.346181	0.167416	0.122394	1988.375	2024.250	0.982277	-0.0257976	0.0977585	0.923657	0.977269	NA
2,5-dihydroxypyrazine	0.282553	0.299849	0.0998977	0.106013	1006.000	707.625	1.42166	0.507573	-2.50797	0.0282023	0.160653	NA
2023	0.584077	0.427446	0.206502	0.151125	2064.25	2439.75	0.846091	-0.241116	0.796369	0.439468	0.667573	NA
20297	0.152408	0.191595	0.0538842	0.0677391	16975.12	19422.75	0.873981	-0.194326	1.47331	0.165421	0.422154	NA
2031	0.50249	0.460708	0.177657	0.162885	899.625	542.500	1.65829	0.729701	-1.35281	0.209024	0.482986	NA
2037	0.361603	0.260901	0.127846	0.0922424	126.625	124.125	1.02014	0.0287686	-0.124208	0.903133	0.969849	NA
2068	0.419343	0.438464	0.14826	0.15502	640319.6	626777.6	1.02161	0.0308385	-0.099006	0.922537	0.977269	NA
208244	0.17353	0.107113	0.0613521	0.0378702	19724.38	16954.00	1.16341	0.218354	-2.00445	0.0713469	0.268386	NA
208603	0.486684	0.655403	0.172069	0.23172	263.625	320.000	0.823828	-0.279585	0.661588	0.522442	0.734181	NA
2091	0.353499	0.384667	0.124981	0.136	8026.75	8409.75	0.954458	-0.0672469	0.25371	0.803427	0.929083	NA
209171	0.640978	0.297657	0.22662	0.105238	3101808	4865062	0.637568	-0.649349	2.43243	0.0295972	0.162341	NA
209687	0.447526	0.145757	0.158224	0.051533	846066.9	987665.1	0.856633	-0.22325	1.29454	0.223061	0.487372	NA
210251	0.210951	0.584475	0.0745824	0.206643	226869.1	158549.2	1.43091	0.51693	-1.94666	0.0770635	0.279398	NA
210263	0.338519	0.884231	0.119684	0.312623	9897.50	18512.38	0.534642	-0.903354	1.61694	0.146004	0.391389	NA
210272	1.47984	2.43527	0.523201	0.861	6125.75	66169.00	0.0925773	-3.4332	2.65147	0.0302543	0.163578	NA
210663	0.211187	0.319996	0.0746658	0.113136	349002.0	286325.5	1.2189	0.285579	-1.48589	0.160318	0.414101	NA
210798	0.768562	0.547162	0.271728	0.193451	171.375	135.750	1.26243	0.336204	-0.436627	0.671405	0.830148	NA
210802	0.853124	0.716797	0.301625	0.253426	246.375	261.125	0.943514	-0.0838847	0.143645	0.887927	0.968473	NA
210812	1.19031	0.205413	0.420836	0.0726246	1605.000	2124.375	0.755516	-0.404465	1.35133	0.206901	0.482986	NA
210845	0.517021	0.421153	0.182795	0.1489	2737	3614	0.757333	-0.401001	1.15848	0.266088	0.547626	NA
210885	1.52889	0.748596	0.540543	0.264669	2607.500	412.875	6.31547	2.65889	-2.20191	0.0611089	0.242158	NA
210890	0.386834	0.647815	0.136766	0.229037	500.875	549.375	0.911718	-0.133341	0.292321	0.775939	0.914595	NA
21502	0.336683	0.191264	0.119035	0.067622	108.125	113.125	0.955801	-0.0652177	0.323499	0.752222	0.902101	NA
215654	0.686217	0.634776	0.242614	0.224427	6585.125	3852.000	1.70953	0.773603	-1.65306	0.123628	0.353698	NA
217280	1.29501	0.940525	0.457855	0.332526	26077.75	11119.75	2.34517	1.2297	-2.46252	0.0297709	0.162341	NA
2189	0.423312	0.307943	0.149664	0.108874	1484.75	1731.25	0.857617	-0.221594	0.879214	0.395994	0.634784	NA
219374	0.136499	0.239463	0.0482595	0.0846629	2191.750	2108.875	1.0393	0.0556097	-0.407168	0.691543	0.84847	NA
220224	0.661538	0.81363	0.233889	0.287661	757.125	764.625	0.990191	-0.0142209	0.0210831	0.983531	0.9913	NA
223071	0.454796	0.542222	0.160795	0.191704	1477.50	1964.75	0.752004	-0.411188	1.11181	0.287544	0.562584	NA
223120	0.450651	0.632079	0.159329	0.223473	5301.875	1315.375	4.03069	2.01103	-5.23099	0.000361738	0.0115394	NA
223122	2.20389	0.396626	0.779195	0.140228	85977.88	110708.25	0.776617	-0.364725	1.12608	0.283203	0.557665	NA
223126	1.45207	0.872809	0.513384	0.308584	4912.000	2029.875	2.41985	1.27492	-2.43829	0.0394277	0.188441	NA
223134	0.666418	1.18202	0.235614	0.417907	1451.750	670.875	2.16396	1.11368	-2.37418	0.0337379	0.171142	NA
223154	0.648032	0.460853	0.229114	0.162936	1110.375	662.875	1.67509	0.744238	-2.13774	0.0543621	0.223762	NA
223202	0.544245	1.11624	0.192419	0.394652	196.75	538.25	0.365536	-1.45191	2.31394	0.0457655	0.203404	NA
223226	0.313552	0.509518	0.110857	0.180142	616.75	430.50	1.43264	0.518673	-2.37075	0.0334013	0.171142	NA
223250	0.318645	0.199842	0.112658	0.0706548	86.625	109.375	0.792	-0.336428	1.80604	0.0933843	0.308503	NA
223299	0.510752	0.47553	0.180578	0.168125	3373.875	2844.500	1.1861	0.246231	-0.747085	0.467714	0.682842	NA
22330	0.334031	0.288007	0.118098	0.101826	8658.875	17244.250	0.502131	-0.993864	4.53814	0.00103508	0.0213027	NA
223316	0.526272	0.36808	0.186065	0.130136	224.25	234.75	0.955272	-0.0660172	0.188526	0.853913	0.955783	NA
223738	0.442642	0.434811	0.156498	0.153729	173.250	128.625	1.34694	0.429684	-1.21557	0.25148	0.533037	NA
224083	0.436133	0.674736	0.154196	0.238555	1013.750	572.875	1.76958	0.82341	-2.07389	0.0571594	0.229356	NA
2242	0.16208	0.187238	0.057304	0.0661987	183917.6	109268.2	1.68318	0.751186	-5.67069	0.000119149	0.00562548	NA
224253	0.351125	0.209163	0.124141	0.0739503	143.625	143.125	1.00349	0.0050312	-0.028016	0.978109	0.988959	NA
224287	0.313674	0.174397	0.110901	0.0616586	325.25	449.75	0.72318	-0.467574	2.43013	0.0308498	0.164018	NA
225303	0.531929	0.647696	0.188065	0.228995	400.125	257.250	1.55539	0.63728	-1.1952	0.253847	0.534502	NA
226436	0.275838	0.113591	0.0975236	0.0401604	13765.25	13841.62	0.994483	-0.00798199	0.0486902	0.96224	0.988711	NA
22885	0.262268	0.52316	0.0927258	0.184965	45834.62	32611.38	1.40548	0.491062	-2.2371	0.0434306	0.196516	NA
229030	0.50249	0.460708	0.177657	0.162885	899.625	542.500	1.65829	0.729701	-1.35281	0.209024	0.482986	NA
229308	0.828219	0.300193	0.29282	0.106134	4420.875	3521.250	1.25548	0.328244	-0.553728	0.595519	0.781516	NA
230579	0.466421	0.673641	0.164905	0.238168	2940	3926	0.748854	-0.417244	1.0678	0.307255	0.572182	NA
232320	1.09973	0.446983	0.388812	0.158033	2621.375	858.875	3.0521	1.6098	-1.09942	0.307615	0.572182	NA
234934	0.537682	0.215795	0.190099	0.0762951	3878.125	2657.625	1.45924	0.545222	-2.47859	0.0338709	0.171142	NA
238073	0.555348	0.869283	0.196345	0.307338	2399.125	3338.375	0.718651	-0.476638	0.757542	0.465947	0.681822	NA
2403	0.444822	0.470053	0.157268	0.166189	2742.750	1758.125	1.56004	0.641585	-1.59598	0.138545	0.382649	NA
241309	0.217727	0.159602	0.0769782	0.0564277	1033.750	861.375	1.20012	0.263174	-1.79229	0.0997722	0.310959	NA
2438	0.2766	0.392085	0.0977928	0.138623	12110.38	22448.00	0.539486	-0.890343	3.58467	0.00452616	0.0553921	NA
250586	0.244869	0.48791	0.0865744	0.172502	1253.0	719.5	1.74149	0.80032	-3.072	0.00857677	0.0816714	NA
250805	0.772464	0.813487	0.273107	0.287611	365.625	217.875	1.67814	0.746864	-1.29127	0.22016	0.487372	NA
2561	0.182468	0.155247	0.0645122	0.0548882	14887.12	16182.25	0.919966	-0.120348	0.974199	0.346646	0.607583	NA
26062	0.896222	0.852102	0.316862	0.301264	36013.75	28497.12	1.26377	0.337732	-0.706903	0.491412	0.709324	NA
26736	0.275389	0.400179	0.0973649	0.141485	4727.50	3646.25	1.29654	0.374664	-1.56506	0.140872	0.385735	NA
26751	0.398614	0.273191	0.140931	0.0965876	1846.875	1531.250	1.20612	0.270376	-1.1589	0.26918	0.548934	NA
26989	0.839376	0.894478	0.296764	0.316246	2158.750	2813.625	0.767249	-0.382234	0.593671	0.562457	0.768572	NA
27187	0.771774	1.06203	0.272863	0.375484	700.625	1233.625	0.56794	-0.81619	0.573348	0.580367	0.77574	NA
2900	0.25241	0.761895	0.0892405	0.26937	1213.375	903.625	1.34279	0.425229	-1.03584	0.326493	0.591589	NA
3-Amino-2-piperidone	1.38411	0.581835	0.489358	0.20571	7653.500	1348.125	5.67714	2.50517	-1.04292	0.33155	0.591589	NA
3-aminoisobutyric acid	0.695256	0.695969	0.24581	0.246062	1132.750	904.375	1.25252	0.324836	-0.495204	0.632619	0.80261	C05145
3-hydroxy-3-methylglutaric acid	0.397606	0.259932	0.140575	0.0918999	231.625	346.625	0.668229	-0.581585	2.50455	0.0266942	0.156247	C03761
3-hydroxypropionic acid	0.651006	0.640875	0.230165	0.226583	6240.125	5946.000	1.04947	0.0696555	-0.125411	0.90199	0.969849	C01013
3-phosphoglycerate	0.60275	0.351193	0.213104	0.124165	6304.375	2501.875	2.51986	1.33334	-4.1815	0.00244277	0.036244	C00597
3,6-anhydro-D-galactose	0.434567	0.35196	0.153642	0.124437	1874.250	2277.125	0.823077	-0.2809	1.04396	0.31423	0.576088	C06474
31272	1.00754	0.558002	0.356221	0.197283	3264.375	3091.500	1.05592	0.0784998	-0.0889711	0.930942	0.980707	NA
31424	0.282568	0.202692	0.099903	0.0716625	737.125	922.125	0.799376	-0.323053	1.87516	0.0824002	0.289437	NA
3143	1.1899	1.191	0.420692	0.421082	2010.250	2278.625	0.882221	-0.180789	0.248531	0.808274	0.931375	NA
31453	0.372346	0.349236	0.131644	0.123474	310.375	233.750	1.32781	0.409046	-1.77515	0.0988034	0.310959	NA
31554	0.186264	0.256586	0.0658543	0.0907169	7838.125	11391.750	0.688053	-0.539409	3.10079	0.010979	0.0921656	NA
31563	0.165615	0.155586	0.0585536	0.0550079	48373.38	38071.12	1.27061	0.345516	-2.91494	0.0120346	0.0959759	NA
316400	1.18122	0.632428	0.417626	0.223597	15281.88	2354.00	6.49188	2.69864	-1.91935	0.0959533	0.308614	NA
316401	0.490724	0.381699	0.173497	0.134951	6613.625	5726.500	1.15492	0.207788	-0.565206	0.582413	0.77574	NA
3166	0.244359	0.304021	0.086394	0.107488	7385.75	6266.75	1.17856	0.237027	-1.29521	0.216576	0.487372	NA
319248	1.60236	1.87624	0.56652	0.66335	59548.38	276752.00	0.215169	-2.21646	1.41205	0.198353	0.473967	NA
320876	0.176714	0.123498	0.0624778	0.043663	12004.000	7640.875	1.57102	0.651705	-5.20229	0.000458967	0.0127314	NA
324263	0.386183	0.246415	0.136536	0.0871208	25706.25	29401.12	0.874329	-0.193752	0.834049	0.420935	0.651836	NA
324264	0.404493	0.612964	0.14301	0.216715	3609.75	3452.00	1.0457	0.0644665	-0.205515	0.840523	0.947445	NA
324858	0.304473	0.501855	0.107647	0.177432	2349.625	1476.750	1.59108	0.670005	-2.64715	0.0216604	0.142596	NA
327460	1.51573	1.2929	0.535893	0.45711	3008.375	4557.750	0.660057	-0.599337	1.24113	0.23559	0.508263	NA
327540	0.492734	0.44372	0.174208	0.156879	1742.500	1331.125	1.30904	0.388513	-1.13869	0.276204	0.555894	NA
329442	0.706763	0.903301	0.249879	0.319365	3647.625	3589.875	1.01609	0.0230238	-0.0673138	0.947285	0.982183	NA
330427	0.357357	0.293897	0.126345	0.103908	192.250	303.125	0.634227	-0.656929	2.84796	0.0132799	0.100864	NA
33395	0.205382	0.266419	0.0726133	0.0941934	413.000	316.625	1.30438	0.383367	-2.36607	0.03309	0.171142	NA
33468	0.255467	0.165523	0.0903211	0.0585211	14259.88	14627.00	0.974901	-0.0366721	0.247404	0.808749	0.931375	NA
34059	0.196101	0.189802	0.069332	0.0671051	4128.125	2919.000	1.41423	0.500012	-3.37197	0.00501122	0.0581301	NA
340685	0.780723	1.45685	0.276027	0.515074	21497.12	15446.62	1.3917	0.476852	-0.71271	0.489504	0.708171	NA
34093	0.235465	0.210738	0.0832494	0.0745071	2080.25	3274.00	0.635385	-0.654297	3.83556	0.00213907	0.0332861	NA
34110	0.268795	0.760825	0.0950333	0.268992	5866.50	10580.88	0.554443	-0.850888	0.961601	0.367705	0.619426	NA
341900	0.346678	0.426566	0.122569	0.150814	31854.62	35891.75	0.887519	-0.17215	0.604588	0.555649	0.762375	NA
342062	0.971401	1.00889	0.343442	0.356696	27785.12	39912.75	0.696146	-0.522537	0.574787	0.576383	0.772547	NA
342919	0.114305	0.244273	0.0404131	0.0863634	9248.625	7057.000	1.31056	0.390184	-3.44376	0.00451984	0.0553921	NA
344907	0.784068	0.428081	0.27721	0.15135	4107.75	3962.75	1.03659	0.0518464	-0.175935	0.863105	0.957672	NA
346164	1.06655	0.898581	0.377081	0.317697	62296.5	39897.0	1.56143	0.642871	-0.895976	0.389933	0.633067	NA
346476	0.428748	0.934978	0.151585	0.330565	8338.875	7227.000	1.15385	0.206456	-0.622464	0.543929	0.751643	NA
348639	1.42299	2.39552	0.503103	0.846944	221681.9	389361.8	0.569347	-0.81262	0.574811	0.576007	0.772547	NA
351252	0.252698	0.442427	0.0893421	0.156422	431.50	696.75	0.619304	-0.691281	2.42137	0.0399356	0.188441	NA
351271	0.382868	0.448568	0.135364	0.158593	8027.625	5104.500	1.57266	0.653204	-2.20161	0.0468658	0.203404	NA
351285	1.72368	1.05453	0.609413	0.372834	15105.62	8236.50	1.83399	0.874982	-1.51622	0.157466	0.411736	NA
353649	0.691796	0.489334	0.244587	0.173006	709.375	1064.875	0.666158	-0.586064	1.7759	0.103988	0.320504	NA
354252	0.404549	0.615858	0.14303	0.217739	2036.25	3096.25	0.65765	-0.604607	1.26376	0.239364	0.512465	NA
354261	0.50236	0.323148	0.177611	0.11425	2241.125	2020.750	1.10906	0.149332	-0.537859	0.601098	0.782655	NA
354281	0.215587	0.485098	0.0762217	0.171508	585.25	932.50	0.627614	-0.672051	1.65917	0.137225	0.38065	NA
359824	0.210868	0.188416	0.0745532	0.066615	5778.375	4585.375	1.26018	0.333624	-2.40262	0.031895	0.168174	NA
360119	0.2628	0.124345	0.0929138	0.0439625	54828.62	54127.38	1.01296	0.0185706	-0.14564	0.886923	0.968473	NA
360155	1.04232	1.15913	0.368516	0.409815	3484.250	3182.625	1.09477	0.130631	-0.189744	0.852247	0.955595	NA
364412	0.318231	0.458006	0.112512	0.161929	231.875	259.000	0.89527	-0.159605	0.459521	0.654981	0.812992	NA
365155	0.393097	0.255289	0.138981	0.0902584	133.625	306.000	0.436683	-1.19534	4.73557	0.00041851	0.0121368	NA
366068	0.180517	0.107368	0.0638223	0.0379603	1181.5	1265.5	0.933623	-0.0990879	1.01741	0.329109	0.591589	NA
366098	0.244712	0.2399	0.0865189	0.0848174	1331.125	1227.125	1.08475	0.117364	-0.678007	0.509288	0.726904	NA
369124	0.268703	0.663443	0.0950008	0.234562	9964.75	5841.25	1.70593	0.770556	-3.07017	0.00832933	0.0805169	NA
370160	0.43231	0.63891	0.152845	0.225889	6180.00	5420.75	1.14006	0.189114	-0.631915	0.538939	0.74984	NA
370223	0.516714	0.602279	0.182686	0.212938	89731.12	131402.00	0.682875	-0.550307	1.5487	0.144479	0.388935	NA
371262	0.493819	0.669619	0.174591	0.236746	7762.00	10874.12	0.713805	-0.486398	1.36168	0.195815	0.469743	NA
371565	0.199629	0.433853	0.0705795	0.15339	375.00	283.25	1.32392	0.404815	-2.19936	0.0466959	0.203404	NA
376631	0.753246	0.715385	0.266313	0.252927	55699.88	57606.38	0.966905	-0.0485544	0.109594	0.914288	0.975444	NA
376826	0.22947	0.174746	0.0811297	0.0617822	3175.375	2749.250	1.155	0.207889	-1.34065	0.204718	0.482986	NA
378470	0.13728	0.188271	0.0485357	0.066564	2793.625	2716.875	1.02825	0.0401902	-0.307897	0.763174	0.907792	NA
379853	0.467708	0.550966	0.16536	0.194796	1379.625	1907.750	0.723169	-0.467596	1.05385	0.316669	0.578896	NA
379924	0.194741	0.322668	0.0688515	0.114081	304646.5	256269.4	1.18877	0.249475	-1.41238	0.181305	0.450609	NA
380112	1.42683	0.671649	0.504462	0.237464	8749.625	6432.750	1.36017	0.443786	-0.885417	0.39331	0.633067	NA
380652	0.504732	0.487666	0.17845	0.172416	6351.375	6426.750	0.988272	-0.0170204	0.0475592	0.962897	0.988711	NA
381720	0.709199	0.331693	0.25074	0.117271	1997.625	1555.375	1.28434	0.361023	-0.584015	0.576126	0.772547	NA
381724	0.149123	0.200428	0.0527229	0.0708619	5352.875	6806.375	0.78645	-0.346573	2.6342	0.0223557	0.143387	NA
384892	0.204635	0.921137	0.0723493	0.325671	209.75	671.50	0.31236	-1.67872	1.14067	0.291425	0.56519	NA
384894	0.31532	0.440497	0.111483	0.155739	21639.75	15416.50	1.40367	0.489209	-1.90212	0.0779511	0.279398	NA
384912	0.212485	0.226121	0.0751246	0.0799458	18078.88	8094.75	2.23341	1.15925	-7.41917	2.28634e-05	0.00182336	NA
384928	0.311895	0.299799	0.110271	0.105995	1008.625	843.375	1.19594	0.258144	-1.21295	0.247218	0.525749	NA
384942	0.561504	1.11825	0.198522	0.39536	749.75	1669.75	0.449019	-1.15515	1.86799	0.0967835	0.308614	NA
384997	0.238116	0.267457	0.0841868	0.0945602	593.875	598.750	0.991858	-0.0117944	0.0649118	0.949176	0.982183	NA
387765	0.344425	0.370411	0.121773	0.13096	57409.75	93897.62	0.611408	-0.709793	2.78706	0.017789	0.124718	NA
390135	0.649382	0.796184	0.229591	0.281494	24123.62	24688.25	0.97713	-0.0333782	0.0679542	0.946814	0.982183	NA
390137	0.245387	0.235638	0.0867573	0.0833107	7659.625	11963.375	0.640256	-0.643279	3.57086	0.00386113	0.0535521	NA
390163	0.171833	0.216166	0.060752	0.0764261	2270.500	2606.625	0.87105	-0.199173	1.36929	0.195849	0.469743	NA
390179	0.265507	0.193866	0.0938711	0.0685419	165.125	160.500	1.02882	0.0409853	-0.25332	0.803846	0.929083	NA
390194	0.524066	0.521984	0.185285	0.184549	32933.62	27400.25	1.20195	0.265372	-0.58794	0.566297	0.768719	NA
390218	1.49458	1.48117	0.528415	0.523672	116724.88	91128.12	1.28089	0.357144	-0.53694	0.599808	0.782571	NA
390398	0.395216	0.283345	0.13973	0.100178	1152.875	1283.875	0.897965	-0.155269	0.694097	0.500306	0.717293	NA
395318	0.811012	0.593602	0.286736	0.20987	7987.50	4950.25	1.61355	0.690243	-1.87937	0.0840551	0.293045	NA
395356	0.839519	0.59903	0.296815	0.211789	436305.9	477849.1	0.913062	-0.131215	0.329144	0.746963	0.902101	NA
395386	0.274416	0.803339	0.0970207	0.284023	531.375	400.625	1.32637	0.407478	-1.19652	0.256693	0.538718	NA
395390	0.490269	0.483804	0.173336	0.171051	154.75	125.75	1.23062	0.299381	-0.733117	0.475687	0.691517	NA
396036	0.957189	0.65637	0.338417	0.232062	3757	3164	1.18742	0.247832	-0.485581	0.635487	0.802895	NA
4-aminobutyric acid	0.25759	0.543051	0.0910717	0.191997	2966.625	3425.250	0.866105	-0.207387	0.776833	0.455299	0.679128	C00334
4-hydroxyphenylacetic acid	2.16523	0.848044	0.765524	0.299829	5083.000	417.375	12.1785	3.60626	-1.45312	0.189091	0.460459	C00642
401104	0.278396	1.50353	0.0984279	0.531579	3424.625	12206.375	0.28056	-1.83362	0.908121	0.393931	0.633067	NA
401144	0.204819	0.118923	0.0724145	0.0420458	89586.12	85861.50	1.04338	0.0612638	-0.4873	0.635521	0.802895	NA
403811	0.22066	0.418617	0.0780153	0.148004	1761.750	1564.125	1.12635	0.171653	-0.754643	0.465234	0.681822	NA
404012	0.229587	0.15471	0.0811713	0.0546982	108846.75	65256.12	1.66799	0.738113	-4.86239	0.00075365	0.0171851	NA
406704	0.358545	0.381542	0.126765	0.134895	134.875	138.750	0.972072	-0.0408648	0.144005	0.887577	0.968473	NA
406845	0.683383	0.623302	0.241612	0.220371	160.125	293.500	0.545571	-0.874162	1.52788	0.156847	0.411736	NA
406846	0.68192	0.768583	0.241095	0.271735	2135.125	2199.125	0.970898	-0.0426091	0.0716363	0.943965	0.982183	NA
406852	0.177881	0.330784	0.0628906	0.11695	127.750	131.625	0.97056	-0.0431102	0.234746	0.818651	0.932678	NA
406853	0.455368	0.475368	0.160997	0.168068	114.625	135.000	0.849074	-0.236038	0.565288	0.581431	0.77574	NA
406860	0.248846	0.339396	0.0879804	0.119995	143.125	121.750	1.17556	0.233354	-1.10542	0.288346	0.562584	NA
406869	0.212378	0.272436	0.0750869	0.0963208	291.875	216.250	1.34971	0.432651	-2.44913	0.028141	0.160653	NA
406882	0.876936	0.605361	0.310044	0.214027	1301.500	352.875	3.68827	1.88295	-3.28244	0.00936613	0.0850248	NA
406883	0.443358	0.370858	0.156751	0.131118	677.125	1183.750	0.572017	-0.80587	2.90331	0.0122646	0.0966023	NA
406909	0.328782	0.31557	0.116242	0.111571	201427.6	156789.0	1.2847	0.361437	-1.41378	0.181515	0.450609	NA
407011	0.752397	0.6711	0.266013	0.23727	176.625	164.375	1.07452	0.103699	-0.139256	0.891253	0.968473	NA
407159	0.356782	0.264044	0.126142	0.0933536	124.625	143.000	0.871503	-0.198422	0.889491	0.38893	0.633067	NA
407259	0.130052	0.188582	0.0459802	0.0666739	16981.25	11161.62	1.5214	0.605396	-5.58663	6.70653e-05	0.00427876	NA
407347	0.375349	0.321738	0.132706	0.113752	113.000	127.125	0.888889	-0.169925	0.661297	0.519483	0.734181	NA
408446	0.413813	0.571232	0.146305	0.201961	35692.62	27464.00	1.29961	0.378084	-1.09307	0.294112	0.56519	NA
413547	0.574514	0.619882	0.203122	0.219161	118.000	128.125	0.920976	-0.118765	0.227819	0.823488	0.936516	NA
414449					7583.750	8707.625	0.870932	-0.199368	0.319829	0.753905	0.902423	NA
417666	0.182315	0.290518	0.064458	0.102714	456.75	458.50	0.996183	-0.005517	0.0321806	0.974898	0.988877	NA
417964	0.42349	0.39831	0.149726	0.140824	139.125	143.750	0.967826	-0.0471803	0.135886	0.893872	0.968473	NA
42128	0.228927	0.228108	0.0809379	0.0806484	13592.75	13657.25	0.995277	-0.00682965	0.0435532	0.965877	0.988711	NA
421695	0.553703	0.262529	0.195764	0.092818	383.750	196.625	1.95168	0.96472	-3.25849	0.0103607	0.0893262	NA
422827	0.166549	0.0750792	0.0588841	0.0265445	169889.9	170929.4	0.993919	-0.00880048	0.100049	0.922284	0.977269	NA
423461	0.236231	0.244673	0.0835204	0.086505	1532.625	1092.500	1.40286	0.488371	-2.39468	0.0345965	0.171142	NA
42424	1.39788	0.834455	0.494226	0.295024	27624.50	29108.62	0.949014	-0.0754981	0.0815598	0.936171	0.982183	NA
42446	0.79566	0.205309	0.281308	0.0725878	11078.25	16005.88	0.692136	-0.530872	1.95972	0.0776944	0.279398	NA
424986	1.19735	0.434533	0.423329	0.15363	10344.50	12684.75	0.815507	-0.294231	0.846704	0.411404	0.644904	NA
425777	1.26093	1.11379	0.445805	0.393784	7342.0	2211.5	3.31992	1.73115	-0.969833	0.363612	0.619426	NA
43100	0.210192	0.481302	0.074314	0.170166	534185.1	283463.0	1.8845	0.914179	-4.30638	0.000740668	0.0171851	NA
44229	0.25743	0.430192	0.0910154	0.152096	1562.375	1354.125	1.15379	0.20638	-0.858852	0.405213	0.641504	NA
44230	0.920377	1.00889	0.325403	0.356696	44401.12	39912.75	1.11245	0.153746	-0.181777	0.858372	0.956415	NA
4550	1.06451	1.32345	0.376363	0.46791	6057.250	5169.625	1.1717	0.228603	-0.234583	0.818	0.932678	NA
46207	0.255594	0.258934	0.0903661	0.091547	466.125	288.125	1.61779	0.694022	-3.8917	0.00204359	0.0325953	NA
46292	0.13313	0.512587	0.0470684	0.181227	54974.62	44293.38	1.24115	0.311675	-1.7836	0.105355	0.321226	NA
46362	0.252733	0.749172	0.0893545	0.264872	1136.125	968.750	1.17277	0.229925	-0.629089	0.544293	0.751643	NA
4708	0.33017	0.333646	0.116733	0.117962	117.125	96.500	1.21373	0.279448	-1.12624	0.282047	0.557109	NA
470902	0.188927	0.215593	0.0667957	0.0762237	131360.2	98171.5	1.33807	0.420152	-2.89209	0.0124631	0.096969	NA
471696	0.241751	0.408215	0.0854719	0.144326	2311.125	2543.750	0.90855	-0.138362	0.611153	0.552511	0.759702	NA
471794	0.390428	0.58001	0.138037	0.205065	83285.38	97550.00	0.853771	-0.228079	0.782898	0.446904	0.674054	NA
471797	1.03179	1.11839	0.364791	0.395412	2300.125	2167.250	1.06131	0.0858467	-0.0889604	0.930392	0.980707	NA
47358	0.217952	0.640719	0.0770577	0.226528	1194.375	1364.000	0.875641	-0.191588	0.549544	0.596549	0.781516	NA
474043	0.292306	0.692982	0.103346	0.245006	3441.625	1836.000	1.87452	0.906524	-2.30881	0.0411111	0.189301	NA
474148	0.429683	0.576728	0.151916	0.203904	53806.62	56052.50	0.959933	-0.058995	0.178232	0.861107	0.957119	NA
476050	0.550883	0.942726	0.194767	0.333304	1240.500	4721.875	0.262713	-1.92844	2.67786	0.0295972	0.162341	NA
4766	0.434894	0.724118	0.153758	0.256015	45790.12	26230.00	1.74572	0.803819	-2.34923	0.0341597	0.171142	NA
480041	0.273569	0.206425	0.0967212	0.0729822	791.125	599.750	1.31909	0.399544	-2.33087	0.0395949	0.188441	NA
48608	0.622737	0.633039	0.220171	0.223813	5878.500	5932.875	0.990835	-0.0132833	0.028508	0.97766	0.988959	NA
4901	0.40538	0.600883	0.143324	0.212444	268591.5	179602.6	1.49548	0.580605	-1.71471	0.10873	0.324157	NA
4922	0.562211	0.26173	0.198772	0.0925356	3821.500	5708.625	0.669426	-0.579004	2.04008	0.0630216	0.246674	NA
4941	0.255753	1.35051	0.0904222	0.477477	254.25	2054.50	0.123753	-3.01447	1.04549	0.330543	0.591589	NA
4983	0.226337	0.301561	0.0800221	0.106618	16513.25	13144.25	1.25631	0.329192	-1.72723	0.106236	0.321226	NA
5'-deoxy-5'-methylthioadenosine	0.854928	0.338539	0.302263	0.119692	2407.25	3848.50	0.625503	-0.67691	1.98504	0.0715944	0.268386	C00170
505282	0.743357	1.11349	0.262816	0.39368	551.000	625.375	0.881071	-0.182669	0.298814	0.769471	0.911031	NA
505647	0.886252	0.517255	0.313337	0.182877	440.50	204.75	2.1514	1.10528	-2.29588	0.0485661	0.209359	NA
509844	0.384436	0.385567	0.135919	0.136319	15716.25	16805.00	0.935213	-0.0966335	0.285719	0.779277	0.914595	NA
510278	0.140499	0.242225	0.0496739	0.0856396	1260.625	1167.000	1.08023	0.111335	-0.794543	0.442795	0.66982	NA
5121	0.259528	0.159249	0.0917571	0.0563032	4844.375	5827.875	0.831242	-0.266659	1.96862	0.0699108	0.267181	NA
513010	0.256432	1.14612	0.0906626	0.405216	322215.0	294858.2	1.09278	0.128002	-0.463155	0.652518	0.811514	NA
513180	0.342618	0.497132	0.121134	0.175763	36341.00	34220.88	1.06195	0.0867213	-0.306799	0.764082	0.907792	NA
513542	0.612142	0.478274	0.216425	0.169095	4923.000	4258.375	1.15607	0.209235	-0.507852	0.622259	0.797191	NA
513544	0.410517	0.260267	0.14514	0.0920182	147.50	212.75	0.693302	-0.528444	2.12456	0.0519169	0.217958	NA
513547	0.289775	0.324177	0.102451	0.114614	994.875	856.000	1.16224	0.216904	-0.949015	0.358833	0.617077	NA
513548	0.112656	1.08452	0.0398298	0.383435	3139.250	2615.375	1.20031	0.263402	-0.956725	0.367594	0.619426	NA
513549	1.22338	1.13771	0.432531	0.40224	10428.375	9410.625	1.10815	0.148152	-0.101228	0.920809	0.977269	NA
513550	0.434464	0.29891	0.153606	0.105681	84.00	82.75	1.01511	0.02163	-0.0722258	0.943631	0.982183	NA
513551	0.900308	0.629811	0.318307	0.222672	3465.00	1967.25	1.76134	0.816675	-1.09746	0.304238	0.572182	NA
513552	0.26394	0.648753	0.0933168	0.229369	1551.25	767.50	2.02117	1.01519	-3.63806	0.00299397	0.0424479	NA
513553	0.340126	0.381183	0.120253	0.134769	674.125	573.125	1.17623	0.234166	-0.827548	0.422795	0.652841	NA
513554	0.874223	0.963975	0.309084	0.340817	997.625	1625.750	0.61364	-0.704536	1.56421	0.141517	0.385845	NA
513555	0.473012	0.145749	0.167235	0.0515302	173.625	191.000	0.909031	-0.137598	0.586081	0.572897	0.772547	NA
513558	0.127537	0.473248	0.0450911	0.167318	422.125	353.875	1.19286	0.25443	-1.14356	0.284547	0.558589	NA
513566	0.139485	0.212831	0.0493155	0.0752472	1828.250	1974.375	0.925989	-0.110933	0.860267	0.406631	0.641952	NA
513571	0.117669	0.303925	0.0416023	0.107454	320.625	370.875	0.86451	-0.210046	1.30969	0.222666	0.487372	NA
513574	1.17624	1.06821	0.415865	0.37767	605.125	484.625	1.24865	0.320364	-0.462905	0.650549	0.811514	NA
513575	0.222505	0.305802	0.0786674	0.108117	299.00	363.25	0.823125	-0.280817	1.18855	0.264327	0.545762	NA
513579	0.264602	0.562111	0.093551	0.198736	112.5	104.0	1.08173	0.113341	-0.438583	0.667992	0.827532	NA
513580	0.228457	0.274335	0.0807718	0.096992	145.000	122.125	1.18731	0.247694	-1.45304	0.168286	0.42697	NA
513584	0.195021	0.278989	0.0689503	0.0986374	81.0	87.5	0.925714	-0.111361	0.626707	0.541637	0.751227	NA
513585	0.308606	0.256148	0.109109	0.0905621	95.50	98.75	0.967089	-0.04828	0.23742	0.815862	0.932678	NA
513586	0.167046	2.08132	0.0590596	0.735856	61934.25	38308.88	1.61671	0.693059	-2.0225	0.07454	0.276492	NA
513588	2.13374	1.07426	0.754391	0.379809	2855	371	7.69542	2.944	-1.37756	0.20938	0.482986	NA
513589	1.01212	0.866801	0.357837	0.30646	4157.25	1941.50	2.14126	1.09846	-1.97033	0.070014	0.267181	NA
513590	0.212416	0.275488	0.0751003	0.0973997	281.0	329.5	0.852807	-0.229708	1.22882	0.243252	0.519046	NA
513596	0.409995	0.344038	0.144955	0.121636	1377.750	1288.625	1.06916	0.0964816	-0.323674	0.751148	0.902101	NA
513601	0.851713	0.787258	0.301126	0.278338	901.50	487.75	1.84828	0.886186	-1.52497	0.153414	0.404455	NA
513602	0.465511	0.409432	0.164583	0.144756	137.750	107.625	1.27991	0.356039	-1.12848	0.281683	0.557109	NA
513611	0.180799	0.249021	0.063922	0.0880422	118.50	130.25	0.909789	-0.136396	0.826672	0.424653	0.652841	NA
513612	0.45155	0.427054	0.159647	0.150986	149.000	175.625	0.848399	-0.237186	0.759123	0.460731	0.679128	NA
513619	0.80901	0.721661	0.286028	0.255146	22353.125	7708.625	2.89976	1.53593	-1.90034	0.0940349	0.308503	NA
513641	0.444941	0.67633	0.15731	0.239119	114700.8	124256.1	0.9231	-0.115441	0.325165	0.750043	0.902101	NA
513646	0.44737	0.708789	0.158169	0.250595	51481.38	55510.00	0.927425	-0.108697	0.29866	0.769664	0.911031	NA
513648	0.775123	0.728158	0.274047	0.257443	39269.38	60075.12	0.653671	-0.613363	1.02446	0.330416	0.591589	NA
513654	1.63989	1.37671	0.579787	0.486741	9413.125	4335.250	2.1713	1.11856	-0.684252	0.511553	0.72747	NA
513662	1.21264	0.409864	0.428732	0.144909	13021.25	12587.75	1.03444	0.0488475	-0.146542	0.886041	0.968473	NA
5242	0.166162	0.273685	0.0587472	0.0967621	8702748	6717833	1.29547	0.373475	-2.50432	0.0253356	0.149668	NA
5244	1.89706	2.68987	0.670712	0.951013	84198.50	81378.75	1.03465	0.0491424	-0.0391695	0.969309	0.988711	NA
5245	0.929549	0.81993	0.328645	0.289889	31972.75	15704.50	2.0359	1.02566	-1.65231	0.12806	0.361244	NA
5388	0.179713	0.789491	0.063538	0.279127	21156.62	94961.00	0.222793	-2.16623	4.10199	0.00445539	0.0553921	NA
592	0.587756	0.711568	0.207803	0.251577	40725.88	22812.50	1.78524	0.836121	-1.89148	0.0825667	0.289437	NA
61	1.51981	1.62923	0.537335	0.576019	20429.00	17507.62	1.16686	0.222636	-0.156216	0.878454	0.967968	NA
62310	0.394968	0.242486	0.139642	0.0857317	1798.25	1354.00	1.3281	0.409366	-1.80885	0.096362	0.308614	NA
62311	0.386287	0.287424	0.136573	0.10162	3643.250	2584.125	1.40986	0.49555	-1.80775	0.0996767	0.310959	NA
62348	0.260501	0.270663	0.0921009	0.0956937	1473.250	1219.875	1.20771	0.272269	-1.38426	0.188256	0.460181	NA
62437	0.539222	0.493922	0.190644	0.174628	4462.875	4472.250	0.997904	-0.00302744	0.0113357	0.991119	0.997372	NA
62816	0.205853	0.766602	0.0727799	0.271035	3532876	2990212	1.18148	0.240595	-0.93937	0.370979	0.622854	NA
6283	0.379494	0.910563	0.134171	0.321933	22177.62	28543.38	0.776979	-0.364052	0.47308	0.649205	0.811514	NA
6353	0.706706	0.901015	0.249858	0.318557	3648.00	3594.25	1.01495	0.021415	-0.0640356	0.949854	0.982183	NA
64557	0.328016	0.395892	0.115971	0.139969	5978.125	7223.250	0.827623	-0.272955	1.09503	0.292504	0.56519	NA
65238	0.1915	0.168901	0.0677054	0.0597154	4598.875	5500.125	0.83614	-0.258183	2.11228	0.0536808	0.222392	NA
66261	0.486483	0.260361	0.171998	0.0920515	5023.375	3969.375	1.26553	0.339745	-1.56854	0.143449	0.3878	NA
66557	0.48459	0.420745	0.171328	0.148756	333.125	467.125	0.713139	-0.487745	1.60806	0.130246	0.36446	NA
7490	0.438301	0.713276	0.154963	0.252181	83419.00	53598.12	1.55638	0.638194	-1.62649	0.126143	0.357687	NA
7826	0.297541	0.579516	0.105197	0.20489	45049.88	30810.50	1.46216	0.548101	-1.88236	0.0864463	0.294934	NA
84105	0.327582	0.424369	0.115818	0.150037	2836.625	3176.375	0.893038	-0.163206	0.697007	0.497631	0.715065	NA
84181	0.378868	0.34126	0.13395	0.120654	33391.75	40634.25	0.821764	-0.283205	1.13064	0.277227	0.556197	NA
84213	0.771517	0.483949	0.272772	0.171102	17021.125	9914.125	1.71686	0.779769	-1.90751	0.0773125	0.279398	NA
84390	0.589621	0.724394	0.208462	0.256112	14199.38	13750.75	1.03263	0.0463176	-0.127063	0.900745	0.969849	NA
85125	0.415472	0.388453	0.146891	0.137339	10682.25	6893.25	1.54967	0.631959	-2.13923	0.056373	0.227633	NA
89175	0.290936	0.315356	0.102861	0.111495	585.125	693.125	0.844184	-0.244371	1.07484	0.300912	0.571374	NA
9-myristoleate	0.478061	0.268304	0.16902	0.0948597	51852.00	42954.38	1.20714	0.271594	-0.888895	0.393748	0.633067	NA
91401	1.07324	0.925023	0.379448	0.327045	1232.50	912.75	1.35031	0.433296	-0.705454	0.493497	0.710725	NA
9489	0.417316	0.44439	0.147544	0.157116	7974.125	5064.250	1.57459	0.654978	-1.99205	0.0703549	0.267181	NA
96537	0.259609	0.695384	0.0917856	0.245855	61189.00	36820.88	1.6618	0.732748	-2.27551	0.0418387	0.190665	NA
96539	0.457238	0.463512	0.161658	0.163876	753.250	834.125	0.903042	-0.147135	0.358961	0.725098	0.882848	NA
97455	0.730618	0.456293	0.258312	0.161324	9309.875	9295.500	1.00155	0.00222933	-0.00627917	0.995097	0.998129	NA
98	0.163541	0.0782162	0.0578204	0.0276536	171193.9	172447.1	0.992733	-0.0105226	0.121009	0.906003	0.969849	NA
98027	0.900698	0.640245	0.318445	0.226361	9241.125	7651.125	1.20781	0.272397	-0.663925	0.517527	0.733738	NA
98053	0.420028	0.277471	0.148502	0.0981009	204.625	358.375	0.57098	-0.808488	3.39755	0.00438866	0.0553921	NA
aconitic acid	0.188914	0.182507	0.0667912	0.064526	417.500	490.125	0.851824	-0.231374	1.65923	0.119676	0.345489	C00417
adenine	0.284432	0.525536	0.100562	0.185805	7402.750	5206.625	1.42179	0.507713	-1.89488	0.0795178	0.283421	C00147
adenosine	0.663332	0.976401	0.234523	0.34521	99513.88	35879.88	2.77353	1.47172	-2.61205	0.0252155	0.149668	C00212
adenosine-5-monophosphate	0.662221	0.543362	0.23413	0.192107	16724.750	8317.375	2.01082	1.00778	-1.87149	0.0913731	0.305215	C00020
adipic acid	0.401888	0.574061	0.142089	0.202961	7497.250	9294.125	0.806666	-0.309958	0.946096	0.361631	0.619426	C06104
alanine	0.68201	0.439984	0.241127	0.155558	158722.1	189765.2	0.836413	-0.257712	0.920012	0.373336	0.62353	C00041
alpha-aminoadipic acid	0.480412	0.365637	0.169851	0.129272	2133.250	1562.375	1.36539	0.449312	-1.41961	0.183756	0.453845	C00956
aminomalonic acid	1.0436	0.641716	0.368969	0.226881	31110.38	28140.88	1.10552	0.144729	-0.374821	0.714087	0.871104	C00872
arabinose	0.74038	0.805042	0.261764	0.284625	33981.00	33634.88	1.01029	0.0147702	-0.0320314	0.974927	0.988877	C00216
arachidonic acid	0.153979	0.252175	0.0544397	0.0891573	184224.88	87347.88	2.10909	1.07662	-8.05353	1.95429e-06	0.000249367	C00219
asparagine	1.14599	1.23536	0.40517	0.436765	61963.00	39144.25	1.58294	0.662607	-0.915269	0.37816	0.628297	C00152
aspartic acid	0.4208	0.24388	0.148775	0.0862245	480954.5	524043.9	0.917775	-0.123787	0.560505	0.584908	0.777441	C00049
benzoic acid	0.391737	0.187418	0.1385	0.0662621	20860.38	24067.62	0.86674	-0.206328	0.991399	0.341568	0.605335	C00180
beta-alanine	0.219115	0.365459	0.0774688	0.129209	2779.25	2060.25	1.34899	0.431876	-2.19069	0.0462337	0.203404	C00099
beta-sitosterol	0.238233	0.671915	0.084228	0.237558	5434.875	3832.250	1.41819	0.504055	-1.77801	0.0999161	0.310959	C01753
cadaverine	0.144979	0.305521	0.0512577	0.108018	4972.125	25275.000	0.196721	-2.34578	9.16698	3.19246e-05	0.0022631	C01672
campesterol	0.437552	0.441782	0.154698	0.156193	5360.75	5597.00	0.95779	-0.0622189	0.280454	0.783276	0.914595	C01789
capric acid	0.837867	0.217909	0.296231	0.0770426	5359.750	3428.125	1.56346	0.644746	-0.690082	0.511966	0.72747	C01571
cholesterol	0.156815	0.193809	0.0554424	0.0685217	6599510	6116449	1.07898	0.109665	-0.861353	0.403556	0.641504	C00187
cis-gondoic acid	0.392284	0.191475	0.138694	0.0676965	1633.50	825.25	1.9794	0.985063	-3.85753	0.00460154	0.0553921	C16526
citric acid	0.300024	0.219883	0.106075	0.0777404	36378.88	43837.88	0.82985	-0.269077	1.5669	0.140089	0.385246	C00158
citrulline	0.544115	0.753366	0.192374	0.266355	36824.75	24266.75	1.5175	0.601695	-1.42805	0.175801	0.439846	C00327
conduritol-beta-epoxide	2.03822	1.48756	0.720619	0.525932	2497145	3046354	0.819716	-0.286804	0.776258	0.450976	0.675406	NA
cysteine	0.908023	0.756049	0.321035	0.267304	10086.25	8305.00	1.21448	0.280338	-0.515743	0.616228	0.793241	C00097
cysteine-glycine	0.198926	0.588752	0.0703311	0.208155	1001.625	873.125	1.14717	0.198082	-0.841279	0.419182	0.651836	C01419
cystine	0.390332	0.427908	0.138003	0.151288	1208.250	1064.375	1.13517	0.182912	-0.657434	0.521868	0.734181	C01420
cytidine-5-monophosphate	0.53883	1.00305	0.190505	0.354631	3778.25	21276.50	0.177579	-2.49347	3.3101	0.0119593	0.0959759	C00055
decanol	0.18182	0.144344	0.0642831	0.0510334	1667.625	1655.500	1.00732	0.0105279	-0.087625	0.931518	0.980707	C01633
diglycerol	1.05438	0.982421	0.372781	0.347338	34194.25	22963.00	1.4891	0.574443	-0.901777	0.382985	0.632448	C00165
dihydroxyacetone	0.634144	0.387904	0.224204	0.137145	6826.50	5720.75	1.19329	0.254942	-0.809195	0.435471	0.663079	C00184
erythritol	0.351635	0.623216	0.124322	0.22034	4027.625	3779.625	1.06561	0.0916863	-0.288494	0.778008	0.914595	C00503
ethanol phosphate	1.42135	0.944735	0.502523	0.334014	8535.125	4978.000	1.71457	0.777846	-1.08441	0.30338	0.572182	NA
ethanolamine	0.158875	0.3672	0.0561708	0.129825	262717.1	304189.0	0.863664	-0.211458	1.06725	0.313415	0.576088	C00189
fructose	1.17636	1.27815	0.415907	0.451893	14965.88	19630.50	0.762379	-0.39142	0.752225	0.464858	0.681822	C02336
fructose-1-phosphate	0.981423	1.37871	0.346986	0.487446	1115.375	2276.750	0.489898	-1.02945	1.47494	0.170145	0.42906	C01094
fructose-6-phosphate	0.599198	0.817821	0.211848	0.289144	3646.625	3681.375	0.990561	-0.0136829	0.0365856	0.971359	0.988711	C05345
fumaric acid	0.138177	0.13941	0.048853	0.0492887	55710.62	51498.12	1.0818	0.113433	-1.14059	0.273258	0.554025	C00122
galactinol	0.28873	0.202284	0.102081	0.0715181	11887.5	9498.0	1.25158	0.32375	-1.79495	0.097228	0.308614	C01235
galactitol	0.256751	0.243695	0.090775	0.0861593	204126.2	144351.5	1.41409	0.499875	-2.50211	0.0273825	0.158818	C01507
galactose-6-phosphate	0.205763	1.50903	0.0727483	0.533524	8686.125	2545.500	3.41235	1.77076	-6.45484	2.21665e-05	0.00182336	C01113
gluconic acid	0.189418	0.265931	0.0669694	0.0940208	5244.375	4819.625	1.08813	0.12185	-0.762193	0.458925	0.679128	C00800
glucose	0.903509	1.27868	0.319439	0.45208	508265	1401648	0.36262	-1.46347	2.06036	0.0719341	0.268386	C00221
glucose-1-phosphate	0.55057	0.45505	0.194656	0.160884	124875.2	100465.2	1.24297	0.313791	-0.899747	0.38527	0.632448	C00103
glucose-6-phosphate	0.747383	1.25726	0.26424	0.444509	3466.875	5144.875	0.67385	-0.5695	0.863182	0.404871	0.641504	C00092
glutamic acid	0.873332	0.565945	0.30877	0.200092	810743.4	542429.0	1.49465	0.579811	-1.49349	0.163097	0.41958	C00025
glutamine	0.542205	0.329071	0.191698	0.116344	11760.125	8446.625	1.39229	0.477456	-1.07436	0.311892	0.576088	C00064
glutaric acid	0.165384	0.420518	0.058472	0.148676	919.375	853.875	1.07671	0.106629	-0.514576	0.617932	0.793241	C00489
glyceric acid	0.180411	0.428292	0.0637849	0.151424	56924.38	36569.62	1.5566	0.638401	-3.7366	0.00230614	0.0350314	C00258
glycerol	0.164287	0.288444	0.0580843	0.10198	327995.6	288618.1	1.13643	0.184515	-1.16059	0.267963	0.548934	C00116
glycerol-alpha-phosphate	1.27007	0.259856	0.449037	0.0918731	31934.50	41517.62	0.769179	-0.378608	1.30697	0.218784	0.487372	C03189
glycine	0.0364035	0.19738	0.0128706	0.0697843	363820.5	258904.4	1.40523	0.490807	-6.37891	0.000191863	0.00720052	C00037
glycolic acid	0.289617	0.292917	0.102395	0.103562	2157.625	1783.000	1.21011	0.275137	-1.24059	0.236605	0.508263	C00160
guanidinosuccinate	0.313674	0.174397	0.110901	0.0616586	325.25	449.75	0.72318	-0.467574	2.43013	0.0308498	0.164018	C03139
guanine	0.857023	1.4661	0.303003	0.518344	1652.25	1408.50	1.17306	0.230272	-0.281867	0.783379	0.914595	C00242
guanosine	0.971516	1.90591	0.343483	0.67384	20831.75	24420.88	0.85303	-0.229331	0.282466	0.782209	0.914595	C00387
heptadecanoic acid	0.67165	0.25464	0.237464	0.0900289	8160.625	7758.000	1.0519	0.0729949	-0.290242	0.777095	0.914595	NA
heptanoic acid	0.368691	0.35132	0.130352	0.12421	1238.875	1263.500	0.98051	-0.028395	0.105563	0.917446	0.977179	C17714
histidine	1.00735	1.56382	0.35615	0.552895	3448.875	21076.500	0.163636	-2.61144	1.99377	0.0851555	0.293671	C00135
homoserine	0.536538	0.470185	0.189695	0.166236	2047.625	1317.625	1.55403	0.636012	-1.37347	0.200717	0.476912	C00263
hydroquinone	0.322762	0.161373	0.114114	0.0570541	665.50	728.25	0.913835	-0.129995	0.780351	0.450551	0.675406	C00530
hypotaurine	0.598384	0.698304	0.211561	0.246888	6883.25	5079.50	1.3551	0.438403	-1.12338	0.280642	0.557109	C00519
hypoxanthine	0.412641	0.786574	0.145891	0.278096	40842.88	30623.00	1.33373	0.415469	-1.01001	0.331958	0.591589	C00262
indole-3-lactate	0.117023	0.135729	0.041374	0.0479876	1605.375	851.000	1.88646	0.915679	-9.22388	1.1943e-06	0.000240017	C00262
inosine	0.124941	0.926848	0.0441732	0.32769	908377.1	766684.1	1.18481	0.244659	-0.880993	0.404183	0.641504	C00294
inositol-4-monophosphate	0.127945	0.251739	0.0452355	0.0890032	22377.00	17353.75	1.28946	0.366769	-3.04148	0.00940858	0.0850248	C03546
isobutylamine	0.303064	0.0974349	0.107149	0.0344484	17593.88	18105.75	0.971729	-0.0413743	0.240095	0.815956	0.932678	C02787
isocitric acid	0.396228	0.287884	0.140088	0.101782	968.625	856.875	1.13042	0.176853	-0.558004	0.588667	0.78081	C00451
isoleucine	0.166515	0.179674	0.058872	0.0635245	401774.1	480108.8	0.83684	-0.256977	2.00769	0.0649895	0.252825	C00407
isothreonic acid	0.222083	0.173876	0.0785181	0.0614744	3103.625	2588.500	1.19901	0.261838	-1.71715	0.112404	0.332008	C00639
itaconic acid	0.213642	0.467513	0.075534	0.165291	45377.62	33332.00	1.36138	0.445073	-1.86216	0.0858885	0.294607	C00490
ketoisoleucine	0.877673	0.766306	0.310304	0.27093	10729.62	13353.38	0.803513	-0.315606	0.629414	0.539462	0.74984	C03465
kynurenine	0.582223	0.57016	0.205847	0.201582	3884.25	8135.25	0.477459	-1.06655	2.85554	0.0143084	0.1051	C01718
lactic acid	0.385052	0.625583	0.136136	0.221177	667127.4	310040.2	2.15174	1.10551	-4.1156	0.00172041	0.0288848	C01432
lactitol	0.281785	0.774876	0.099626	0.27396	2187.500	1615.625	1.35397	0.437191	-1.67963	0.118732	0.345489	C13542
lactose	0.267858	0.912852	0.094702	0.322742	41253.12	22796.12	1.80966	0.855715	-3.36986	0.00458636	0.0553921	C01970
lauric acid	0.415794	0.444867	0.147005	0.157284	6957.875	9323.000	0.746313	-0.422148	1.25666	0.232436	0.504401	C02679
leucine	0.152588	0.181468	0.053948	0.0641586	718242.0	716001.5	1.00313	0.00450741	-0.036174	0.971665	0.988711	C00123
levoglucosan	0.307967	0.357381	0.108883	0.126353	5850.375	4701.125	1.24446	0.315523	-1.17612	0.260914	0.540466	NA
linoleic acid	0.192364	0.371089	0.0680109	0.1312	2345.500	1713.375	1.36894	0.453055	-2.52869	0.0242741	0.149668	C01595
loganin	0.378858	0.60941	0.133947	0.215459	1246.875	935.375	1.33302	0.4147	-1.71792	0.108184	0.324157	C01433
lysine	0.929253	0.671179	0.32854	0.237298	93602.88	95139.25	0.983851	-0.0234877	0.0650628	0.949071	0.982183	C00047
malic acid	0.238082	0.181937	0.0841747	0.0643243	28593.50	39064.12	0.731963	-0.450157	3.25796	0.00576794	0.0645605	C00711
malonic acid	0.657314	0.449142	0.232395	0.158796	705.75	301.25	2.34274	1.2282	-2.92248	0.0155728	0.112903	C00383
maltitol	0.781036	0.671036	0.276138	0.237247	1841.500	1838.125	1.00184	0.00264652	-0.00724441	0.994324	0.998129	D04845
maltose	0.371752	0.75554	0.131434	0.267124	1556.875	2965.375	0.525018	-0.929561	1.91323	0.0873884	0.296563	C00208
mannose-6-phosphate	0.284363	0.278026	0.100538	0.0982969	774.875	485.625	1.59562	0.674121	-3.3171	0.00606626	0.0655979	C00275
melezitose	0.190725	0.271765	0.0674315	0.0960835	174.25	164.50	1.05927	0.0830711	-0.495695	0.62834	0.801733	C08243
melibiose	0.532898	0.72926	0.188408	0.257832	754.75	533.50	1.41471	0.500511	-1.83619	0.0878737	0.296632	C05402
methanolphosphate	0.417144	0.545703	0.147483	0.192935	34841.12	26376.75	1.3209	0.401524	-1.39706	0.184241	0.453845	NA
methionine	0.15877	0.202942	0.0561337	0.0717508	111548.9	120572.6	0.92516	-0.112226	0.838135	0.417131	0.651836	C00073
methionine sulfoxide	0.13313	0.29097	0.0470687	0.102873	12429.62	13320.50	0.93312	-0.099866	0.599546	0.562576	0.768572	C02989
methylsuccinic acid	0.250158	0.212246	0.0884442	0.0750402	1235.625	2722.500	0.453857	-1.13969	6.40886	7.68546e-05	0.00445756	NA
monoarachidin	0.201911	0.231425	0.0713861	0.0818211	735.375	1081.750	0.679801	-0.556815	3.38512	0.00562742	0.0641124	NA
monoheptadecanoyl glyceride	0.19983	0.226205	0.0706505	0.0799754	449.875	646.375	0.695997	-0.522847	3.22797	0.00740349	0.0738035	NA
monomyristin	0.322679	0.102312	0.114084	0.0361728	2273.5	2598.0	0.875096	-0.192486	1.30471	0.222846	0.487372	NA
mucic acid	0.246163	0.261471	0.0870316	0.0924438	333.750	273.875	1.21862	0.28525	-1.53155	0.147925	0.393235	C00879
myo-inositol	0.203719	0.263672	0.0720257	0.093222	394894.9	280487.2	1.40789	0.493534	-2.85985	0.0127184	0.0977628	C00137
myristic acid	0.387722	0.424215	0.13708	0.149983	11598.750	6463.375	1.79453	0.84361	-3.03236	0.0100459	0.0884428	C06424
N-acetylaspartic acid	0.565695	0.421117	0.200003	0.148887	436534.2	186865.9	2.33608	1.22409	-3.35104	0.00873137	0.0819208	C01042
N-acetylmannosamine	0.770182	1.16666	0.2723	0.412477	2456.875	3837.375	0.640249	-0.643295	1.07056	0.30693	0.572182	NA
N-acetylneuraminic acid	0.460661	0.297464	0.162868	0.105169	16081.62	12647.62	1.27151	0.346547	-1.04774	0.319248	0.580286	C00270
N-methyl-UMP	0.462331	0.476742	0.163459	0.168554	240322.4	147715.1	1.62693	0.702154	-1.82346	0.095578	0.308614	NA
N-methylethanolamine	0.487717	0.528885	0.172434	0.186989	67676.12	78760.88	0.859261	-0.218832	0.472896	0.643604	0.8099	NA
nervonic acid	0.456895	0.116718	0.161537	0.0412662	435.875	418.250	1.04214	0.0595489	-0.341285	0.741017	0.8988	C08323
nicotinamide	0.781449	0.372266	0.276284	0.131616	416386.00	63029.62	6.6062	2.72382	-5.86744	0.000479274	0.0127407	C00153
nicotinic acid	1.44175	2.07463	0.509736	0.733492	13368.38	33911.38	0.394215	-1.34294	1.04744	0.314109	0.576088	C00253
oleic acid	0.130927	0.174571	0.0462896	0.0617203	123403.6	101237.8	1.21895	0.285636	-2.5806	0.0219604	0.142967	C00712
ornithine	0.339208	0.992036	0.119928	0.350738	11257.38	27810.12	0.404794	-1.30474	0.924649	0.385615	0.632448	C00077
oxoproline	0.335652	0.317721	0.118671	0.112331	4101614	3278857	1.25093	0.322999	-1.25921	0.230331	0.50154	C01879
palatinitol	0.506677	0.354563	0.179137	0.125357	4085.125	3634.000	1.12414	0.168822	-0.496534	0.629574	0.801733	NA
palmitic acid	0.292471	0.129255	0.103404	0.0456986	268762.6	250014.1	1.07499	0.104323	-0.582504	0.57441	0.772547	C00249
palmitoleic acid	0.271868	0.496835	0.0961199	0.175658	8037.375	8428.625	0.953581	-0.0685729	0.223	0.828213	0.938589	C08362
pantothenic acid	0.516845	1.00184	0.182732	0.354204	16582.38	25668.12	0.64603	-0.630327	1.30619	0.218603	0.487372	C12276
parabanic acid	1.47882	0.863429	0.522842	0.305268	15455.000	4497.125	3.43664	1.781	-2.53573	0.036857	0.179502	C00802
pentitol	0.760924	0.779795	0.269027	0.275699	391.625	201.125	1.94717	0.96138	-2.54826	0.0235055	0.14848	D00061
phenylalanine	0.252074	0.211102	0.0891217	0.0746358	157132.0	127407.5	1.2333	0.302527	-1.66681	0.119174	0.345489	C00079
phosphate	0.330155	0.926436	0.116727	0.327544	1060700	1045689	1.01436	0.0205628	-0.0697176	0.945564	0.982183	C00009
phosphoethanolamine	0.187977	0.935896	0.0664601	0.330889	438829.9	479530.0	0.915125	-0.127959	0.361686	0.727187	0.883705	C00346
phthalic acid	0.243629	0.133939	0.086136	0.0473546	12268.38	10729.88	1.14338	0.193311	-1.3201	0.215549	0.487372	C01606
pinitol	0.244445	0.332651	0.0864245	0.11761	12369.000	7909.875	1.56374	0.645002	-3.20906	0.00688256	0.0708238	C03844
proline	0.228906	0.274677	0.0809304	0.0971132	84807.12	55962.62	1.51542	0.599722	-3.14812	0.00770886	0.0756655	C00148
putrescine	0.112242	0.255897	0.0396836	0.0904731	48569.62	139999.00	0.346928	-1.52729	7.58441	9.65615e-05	0.00513385	C00138
pyridoxine	1.61691	1.50035	0.571665	0.530452	12953.00	11747.62	1.10261	0.140918	-0.279296	0.784143	0.914595	C00314
pyrophosphate	0.946815	0.522076	0.33475	0.184582	730842	1362794	0.536282	-0.898936	2.13394	0.0524348	0.21865	C00013
raffinose	0.107245	0.0945184	0.0379167	0.0334173	84817.88	74405.88	1.13994	0.188952	-2.59803	0.02168	0.142596	C00492
ribonic acid	0.205382	0.216204	0.0726133	0.0764398	413.000	315.125	1.31059	0.390218	-2.53088	0.0246569	0.149668	C01685
ribose	0.51305	0.473456	0.181391	0.167392	43601.25	34767.12	1.25409	0.326646	-1.15073	0.269305	0.548934	C00121
ribose-5-phosphate	0.235081	0.503057	0.0831137	0.177858	41404.50	3751.75	11.036	3.46415	-11.4456	6.11171e-06	0.000649878	C00117
ribulose-5-phosphate	0.180992	0.328444	0.0639902	0.116123	9424.25	1341.75	7.02385	2.81226	-12.8678	1.50481e-06	0.000240017	C00199
saccharic acid	1.00055	0.420417	0.353749	0.14864	7822.75	3046.50	2.56778	1.36052	-1.35713	0.215788	0.487372	C00818
serine	0.134238	0.159524	0.0474602	0.0564004	397541.2	576071.5	0.69009	-0.535144	4.91921	0.000401574	0.0121368	C00065
shikimic acid	0.492147	0.480203	0.174	0.169777	33149.62	19559.38	1.69482	0.761132	-2.06251	0.0623307	0.245475	C00493
sorbitol	0.255077	0.485987	0.0901833	0.171822	269965.4	173823.4	1.5531	0.635152	-2.65879	0.0188288	0.12917	C00794
spermidine	0.551866	0.680837	0.195114	0.240712	5147.00	3866.75	1.33109	0.41261	-0.829315	0.420848	0.651836	C00315
squalene	0.168758	0.156774	0.0596651	0.0554281	31290.75	43794.75	0.714486	-0.485022	4.27573	0.000803135	0.0171851	C00751
stearic acid	0.267304	0.131168	0.0945063	0.0463751	1331581	1331930	0.999738	-0.000378073	0.00240559	0.998129	0.998129	C01530
succinic acid	0.181284	0.317302	0.0640935	0.112183	101538.9	78294.0	1.29689	0.375059	-2.25341	0.0412427	0.189301	C00042
sucrose	0.115146	0.17754	0.0407103	0.06277	169926.2	129112.0	1.31611	0.396285	-3.82418	0.00195996	0.0320629	C00089
syringic acid	0.298284	0.245118	0.105459	0.0866623	159871.6	482896.4	0.331068	-1.5948	6.52625	0.000123443	0.00562548	C10833
tagatose	1.36287	1.37791	0.481849	0.487165	2456.375	4510.375	0.544605	-0.876717	1.40564	0.187986	0.460181	C00795
tartaric acid	1.25456	0.821076	0.443554	0.290294	685.875	376.375	1.82232	0.865775	-0.852183	0.419163	0.651836	C00898
terephthalic acid	0.378474	0.385606	0.133811	0.136332	2628.625	2201.500	1.19402	0.255821	-0.858796	0.407842	0.641952	C06337
threonic acid	0.356572	0.432345	0.126067	0.152857	414.000	359.375	1.152	0.204141	-0.760675	0.459483	0.679128	C01620
threonine	0.104779	0.307382	0.0370448	0.108676	97971.62	131287.38	0.746238	-0.422292	2.42752	0.040861	0.189301	C00188
thymine	0.198162	0.272236	0.070061	0.0962501	643.5	740.0	0.869595	-0.201585	1.14842	0.274407	0.554025	C00178
tocopherol alpha-	0.367775	0.081784	0.130028	0.028915	2970.500	4566.125	0.650552	-0.620265	4.61354	0.00116316	0.0224877	C02477
tocopherol beta	0.216003	0.362944	0.0763684	0.12832	563.875	598.875	0.941557	-0.0868795	0.489377	0.632779	0.80261	C14152
trans-4-hydroxy-L-proline	0.460588	0.566653	0.162843	0.200342	2714.125	11998.750	0.226201	-2.14433	4.40051	0.00273245	0.0396205	C01157
trisaccharide	0.670866	0.34838	0.237187	0.123171	171.375	104.250	1.64388	0.717109	-1.00948	0.344118	0.607341	C00420
tryptophan	0.119342	0.397861	0.0421937	0.140665	218261.6	256781.1	0.849991	-0.234481	1.1264	0.291975	0.56519	C00078
tyrosine	0.165227	0.229688	0.0584167	0.0812068	200607.4	545816.4	0.367536	-1.44404	6.62256	0.000182184	0.00720052	C00082
UDP-glucuronic acid	0.269469	0.273257	0.0952717	0.0966109	24020.75	42856.62	0.560491	-0.835237	4.3396	0.00122964	0.0229314	C00167
UDP-N-acetylglucosamine	0.247282	0.343943	0.0874275	0.121602	26264.38	24151.25	1.0875	0.12101	-0.578917	0.572591	0.772547	C00043
uracil	0.104522	0.530582	0.0369543	0.187589	32194.25	22955.38	1.40247	0.487971	-2.11323	0.0672167	0.259905	C00106
urea	1.44219	1.98417	0.50989	0.70151	24668.75	47715.75	0.516994	-0.951781	1.1604	0.273788	0.554025	C00086
uridine	0.262609	0.264163	0.0928463	0.0933958	60604.25	181234.88	0.334396	-1.58037	6.47256	0.000162572	0.00691472	C00299
valine	0.61453	0.416893	0.217269	0.147394	112950.0	124898.1	0.904337	-0.145067	0.527712	0.606235	0.78762	C00183
vanillic acid	0.411006	0.154459	0.145313	0.0546094	140.375	115.000	1.22065	0.287652	-0.940162	0.375498	0.625503	C06672
xanthine	0.948048	0.398825	0.335186	0.141006	346.375	159.125	2.17675	1.12217	-1.21916	0.260793	0.540466	C00385
xylitol	0.367554	0.293904	0.12995	0.103911	5306.125	4230.750	1.25418	0.326745	-1.46262	0.168646	0.42697	C00379
xylonic acid	0.393695	0.321055	0.139192	0.11351	227.875	270.750	0.841644	-0.248719	0.950825	0.357834	0.617077	C00502
xylonolactone	0.830492	0.493666	0.293623	0.174537	3975.875	2575.000	1.54403	0.6267	-1.1073	0.296521	0.568109	C02266

## Sheet: Cells-TGFβ vs Ctrl
Supplementary Table S2: Differential metabolite analysis results for Cells-TGFβ vs Ctrl
Metabolite	Cells_TGFb.stdev	Cells_Control.stdev	Cells_TGFb.std.err	Cells_Control.std.err	Cells_TGFb.mean	Cells_Control.mean	Fold_Change	log2FoldChange	t_value	pval	padj	KEGG
1-methylinosine	0.365057	0.595218	0.137979	0.210441	880.000	696.125	1.26414	0.338157	-0.975438	0.348415	0.655429	NA
1-monoolein	0.239407	1.01841	0.0904872	0.360061	61785.86	54400.88	1.13575	0.183647	-0.685016	0.506625	0.766811	NA
1-monopalmitin	0.0975238	0.162588	0.0368605	0.0574837	206618.6	283192.6	0.729605	-0.454813	4.40854	0.00139012	0.0655976	NA
1-monostearin	0.109389	0.210901	0.0413453	0.0745647	183201.1	248935.9	0.735937	-0.442346	3.35506	0.00804849	0.162142	D01947
1,5-anhydroglucitol	1.47647	1.54362	0.558053	0.545753	11915.57	18666.38	0.638344	-0.647594	0.543588	0.597143	0.828211	C07326
100114	0.128259	0.280325	0.0484772	0.0991099	1301	945	1.37672	0.461235	-3.42449	0.00458311	0.117927	NA
102246	0.11673	0.867977	0.0441198	0.306876	10988.57	10274.00	1.06955	0.0970057	-0.468572	0.6511	0.859081	NA
102304	0.429757	0.407391	0.162433	0.144034	1702.857	2071.250	0.82214	-0.282544	0.82144	0.426214	0.702316	NA
102327	0.201484	0.255617	0.076154	0.0903744	100.8571	113.6250	0.887631	-0.171968	0.992491	0.339731	0.655429	NA
102337	0.0970136	0.171004	0.0366677	0.0604592	3492.857	2548.375	1.37062	0.45483	-4.5368	0.000610382	0.0653231	NA
102716	0.822149	0.861025	0.310743	0.304418	1380.857	1227.875	1.12459	0.1694	-0.283067	0.782496	0.935439	NA
103155	0.202123	0.298775	0.0763955	0.105633	261.5714	244.7500	1.06873	0.0958959	-0.552223	0.590185	0.823152	NA
103176	0.221063	0.248977	0.083554	0.0880266	272.7143	279.2500	0.976596	-0.0341669	0.205381	0.84046	0.951668	NA
103870	0.842852	1.11155	0.318568	0.392993	3424.286	3286.875	1.04181	0.0590866	-0.0992448	0.922476	0.969717	NA
104131	0.286998	0.258378	0.108475	0.0913506	7147.286	5966.250	1.19795	0.260571	-1.04324	0.318944	0.647437	NA
104663	0.17034	0.159037	0.0643825	0.0562281	9543.143	7630.125	1.25072	0.322758	-2.58349	0.025397	0.259212	NA
104924	0.356456	2.10711	0.134728	0.744976	140754.86	60855.88	2.31292	1.20972	-2.82728	0.0147335	0.207434	NA
105370	0.773257	0.118845	0.292264	0.0420181	2258.286	2574.750	0.877089	-0.189204	0.910749	0.391398	0.675451	NA
105373	0.181966	0.289064	0.0687767	0.102199	349.4286	343.0000	1.01874	0.0267891	-0.159401	0.875903	0.953615	NA
105483	0.781583	0.693541	0.295411	0.245204	4514.286	6344.250	0.711556	-0.490952	0.89017	0.390097	0.675451	NA
105643	0.414107	0.203769	0.156518	0.0720431	294.4286	213.6250	1.37825	0.462837	-1.7966	0.113366	0.466629	NA
106211	0.495309	0.310721	0.187209	0.109856	412.5714	299.0000	1.37984	0.464498	-1.34539	0.214076	0.611669	NA
106214	0.230735	0.322293	0.0872095	0.113948	505.8571	517.5000	0.977502	-0.032829	0.155943	0.878477	0.953615	NA
106278	0.908453	1.18909	0.343363	0.420407	4139.714	3322.875	1.24582	0.317099	-0.498733	0.627421	0.851915	NA
1064	0.175362	0.220935	0.0662808	0.0781122	10257.57	7879.00	1.30189	0.380605	-2.7465	0.017069	0.2178	NA
106427	0.18746	0.687338	0.0708533	0.243011	114683.71	90459.88	1.26779	0.34231	-1.4219	0.183401	0.570781	NA
106742	0.246601	0.0907683	0.0932065	0.0320914	2023038	2114255	0.956856	-0.063626	0.494632	0.63437	0.85461	NA
106939	0.301515	0.296306	0.113962	0.10476	109.2857	106.0000	1.031	0.0440404	-0.2116	0.835705	0.951668	NA
106940	0.601854	0.450193	0.227479	0.159167	800.8571	548.3750	1.46042	0.546382	-1.1984	0.262785	0.628918	NA
107110	1.57873	1.5249	0.596704	0.539134	4043.857	2428.125	1.66542	0.735889	-0.530193	0.605225	0.832184	NA
108936	0.325481	0.147248	0.12302	0.0520601	89024.29	62808.12	1.4174	0.503248	-2.20923	0.0626857	0.349431	NA
108950	0.452266	0.616339	0.17094	0.217909	3238.714	5224.000	0.619968	-0.689734	1.14302	0.28521	0.628918	NA
109401	0.644952	0.725216	0.243769	0.256403	1401.857	813.250	1.72377	0.785568	-1.82873	0.0904824	0.421371	NA
110015	0.257862	1.22906	0.0974627	0.434539	143.000	557.875	0.25633	-1.96393	0.982109	0.358688	0.661397	NA
110031	2.07931	2.0544	0.785907	0.726341	11710.86	8120.25	1.44218	0.528251	-0.56686	0.581728	0.821111	NA
110129	1.30157	1.15559	0.491946	0.408564	1294.286	1186.000	1.0913	0.126052	-0.199016	0.845705	0.953197	NA
110131	0.228842	0.201277	0.0864942	0.071162	3207.000	2856.125	1.12285	0.167165	-1.041	0.320418	0.647437	NA
110282	1.1109	1.09567	0.41988	0.387378	4453.429	6967.000	0.639218	-0.645621	1.08734	0.299362	0.628918	NA
110346	0.565794	0.820154	0.21385	0.289968	1418.429	1987.750	0.713585	-0.486842	0.758536	0.46602	0.737768	NA
110382	2.55937	1.94914	0.967351	0.689127	69661.29	15385.38	4.52776	2.1788	-1.55087	0.162984	0.540296	NA
110393	0.732585	0.419904	0.276891	0.148458	22646.29	14624.62	1.5485	0.630876	-1.22592	0.253892	0.622299	NA
110400	0.115079	0.136724	0.0434959	0.0483391	31713.14	23846.00	1.32991	0.411333	-4.22594	0.00102662	0.0655976	NA
110604	1.08523	0.901429	0.410179	0.318703	18592.29	16744.88	1.11033	0.150984	-0.217881	0.83111	0.951668	NA
110605	0.227656	0.296776	0.086046	0.104926	3853.571	3628.875	1.06192	0.0866736	-0.45609	0.655892	0.859081	NA
110606	1.29027	1.52016	0.487677	0.537456	9725.857	14144.750	0.687595	-0.540369	0.406607	0.690951	0.879894	NA
110607	0.695676	1.11061	0.262941	0.392661	862.4286	1648.0000	0.523318	-0.934239	0.948837	0.369708	0.667611	NA
110610	0.429784	0.505274	0.162443	0.178641	1237.429	1304.375	0.948676	-0.0760129	0.243724	0.811251	0.942083	NA
110611	0.427017	0.285757	0.161397	0.10103	8369.857	6718.125	1.24586	0.317144	-1.18382	0.270443	0.628918	NA
110612	1.06868	0.135464	0.403922	0.0478937	3621.714	4994.375	0.725159	-0.463632	1.725	0.12601	0.483975	NA
110613	0.169288	0.147436	0.0639848	0.0521266	4303	2858	1.5056	0.590337	-4.61784	0.00119005	0.0655976	NA
110618	0.22376	1.25721	0.0845733	0.444492	1897.571	9338.375	0.203201	-2.29902	1.02256	0.340512	0.655429	NA
110628	0.35372	0.879387	0.133693	0.31091	1537.143	2410.500	0.637686	-0.649081	0.942098	0.374762	0.669744	NA
110640	0.139341	0.174476	0.052666	0.0616867	1446.000	1031.375	1.40201	0.487499	-4.2602	0.00112521	0.0655976	NA
110920	0.43114	0.322506	0.162956	0.114023	58957.57	56979.25	1.03472	0.0492404	-0.157786	0.877644	0.953615	NA
110925	0.255744	0.375645	0.0966623	0.132811	3149.714	2633.875	1.19585	0.258034	-1.09701	0.292597	0.628918	NA
110931	0.686986	0.47637	0.259656	0.168422	404.5714	275.5000	1.4685	0.554342	-1.04557	0.329113	0.655429	NA
111162	0.285413	0.306856	0.107876	0.10849	260.1429	188.1250	1.38282	0.467613	-1.88687	0.0852094	0.408749	NA
111253	0.277288	0.514382	0.104805	0.181862	35520.14	26305.75	1.35028	0.433259	-1.50305	0.157337	0.530508	NA
111263	0.0748028	0.227004	0.0282728	0.080258	324882.3	230606.5	1.40882	0.494484	-4.56786	0.000961366	0.0655976	NA
11149	0.255564	0.299749	0.096594	0.105977	128.2857	158.1250	0.811293	-0.301705	1.35802	0.198752	0.595323	NA
111735	0.972484	0.24734	0.367565	0.087448	6117.143	5343.625	1.14476	0.195039	-0.638896	0.539869	0.794148	NA
111776	0.43041	0.860532	0.16268	0.304244	2303.286	1745.000	1.31993	0.400467	-0.984554	0.34442	0.655429	NA
112482	0.232154	0.314108	0.0877461	0.111054	25274.86	28548.38	0.885334	-0.175706	0.958769	0.356368	0.659507	NA
11353	1.13101	1.49043	0.427482	0.526948	37772.71	25509.00	1.48076	0.566338	-0.916862	0.379774	0.673044	NA
113535	0.439598	0.546666	0.166153	0.193276	1008.143	644.000	1.56544	0.646568	-1.60136	0.137307	0.497736	NA
114258	0.212055	0.416885	0.0801492	0.147391	4320.571	3981.125	1.08526	0.118046	-0.55311	0.590915	0.823152	NA
11523	0.417369	0.427457	0.157751	0.151129	2824.714	2503.625	1.12825	0.174086	-0.631297	0.538989	0.794148	NA
117166	0.237477	0.72762	0.089758	0.257253	1658518	1626383	1.01976	0.0282276	-0.12769	0.900466	0.962751	NA
117212	1.14895	0.584895	0.434263	0.206792	9600.00	15656.88	0.613149	-0.70569	1.46926	0.166793	0.546536	NA
117242	0.376599	0.53651	0.142341	0.189685	2465.000	2664.875	0.924996	-0.11248	0.310903	0.761611	0.930157	NA
11731	0.228522	0.441557	0.086373	0.156114	3133.286	4234.000	0.74003	-0.434345	1.53883	0.15645	0.530508	NA
118128	0.182833	0.293144	0.0691042	0.103642	16720.43	19020.62	0.879069	-0.185952	0.92236	0.377416	0.670728	NA
120466	0.660948	0.419037	0.249815	0.148152	6922038	6973817	0.992575	-0.0107516	0.0312039	0.975715	0.989681	NA
120665	0.207196	0.107003	0.0783127	0.0378314	20132.57	19822.50	1.01564	0.0223924	-0.186859	0.856084	0.953197	NA
120669	1.93076	1.40097	0.729758	0.495319	214582.9	202887.1	1.05765	0.080858	-0.156146	0.87841	0.953615	NA
120928	0.258732	0.372109	0.0977915	0.13156	158.1429	134.0000	1.18017	0.238996	-0.971096	0.349226	0.655429	NA
121028	0.727563	0.988336	0.274993	0.349429	833.7143	1459.0000	0.571429	-0.807355	0.710785	0.498175	0.762534	NA
121890	0.338989	0.628093	0.128126	0.222064	13836.86	10645.00	1.29985	0.378341	-1.48302	0.163444	0.540296	NA
124548	0.455271	0.403269	0.172076	0.142577	5619.286	3585.000	1.56744	0.648414	-1.62351	0.139703	0.500732	NA
124590	0.271399	0.411646	0.102579	0.145539	136.0	153.5	0.885993	-0.174632	0.637016	0.536544	0.794148	NA
125462	1.08343	1.07954	0.4095	0.381675	17753.43	22505.50	0.788849	-0.34218	0.473269	0.644618	0.858548	NA
125488	0.593132	1.00941	0.224183	0.356881	8497.143	5947.500	1.42869	0.514694	-1.21528	0.247426	0.621488	NA
125802	0.212359	0.344935	0.0802641	0.121953	2792.571	4123.750	0.677192	-0.562363	2.49814	0.0308229	0.275979	NA
126344	0.469136	1.00263	0.177317	0.354482	5233.571	2508.875	2.08602	1.06076	-2.34996	0.0352748	0.288529	NA
126345	0.310325	0.195043	0.117292	0.0689581	9351.857	7762.500	1.20475	0.268732	-1.33433	0.214047	0.611669	NA
126354	0.822958	0.768313	0.311049	0.27164	30974.29	20192.50	1.53395	0.617252	-0.993903	0.349181	0.655429	NA
126362	0.307326	0.477513	0.116158	0.168826	1686.429	1602.375	1.05246	0.0737598	-0.219719	0.829974	0.951668	NA
128024	0.118751	0.151902	0.0448837	0.0537055	18626.29	14659.62	1.27058	0.345493	-3.53473	0.00385923	0.111918	NA
128051	1.22664	1.09309	0.463627	0.386467	5435.857	6612.000	0.82212	-0.282579	0.568699	0.580216	0.82097	NA
128059	0.370113	0.34891	0.13989	0.123358	722.7143	809.1250	0.893205	-0.162937	0.628809	0.540401	0.794148	NA
130526	2.17139	2.64939	0.820709	0.936699	8187.00	15393.75	0.531839	-0.910938	0.923818	0.372467	0.667611	NA
130588	0.31093	0.122419	0.117521	0.0432815	10419.429	7207.125	1.44571	0.53178	-2.6674	0.0326799	0.277997	NA
130640	0.941373	0.817299	0.355806	0.288959	373.8571	258.8750	1.44416	0.530231	-0.457467	0.657103	0.859081	NA
130642	0.398602	0.359889	0.150657	0.12724	112.7143	116.3750	0.968544	-0.0461106	0.171717	0.866571	0.953615	NA
130657	0.318859	0.284549	0.120517	0.100603	151.4286	106.5000	1.42186	0.507784	-2.43479	0.0321014	0.276769	NA
130741	0.457795	0.232933	0.17303	0.0823541	875.7143	877.7500	0.997681	-0.00334982	0.0143839	0.988852	0.993524	NA
130799	0.306971	0.316152	0.116024	0.111777	14314.00	11224.12	1.27529	0.350825	-1.26851	0.233826	0.614336	NA
130800	0.251419	0.38893	0.0950276	0.137507	4685.714	4682.000	1.00079	0.00114397	-0.00455699	0.996435	0.998	NA
131314	0.274987	0.424694	0.103935	0.150152	899.8571	878.7500	1.02402	0.0342431	-0.108338	0.915705	0.969717	NA
131421	1.77773	1.62171	0.671918	0.573362	594099.9	365475.9	1.62555	0.700929	-1.58182	0.145517	0.508099	NA
13146	0.364521	0.248267	0.137776	0.0877755	5743.857	3982.625	1.44223	0.5283	-2.39584	0.0389486	0.299221	NA
131694	0.396756	0.350995	0.14996	0.124095	20495.14	16247.50	1.26143	0.335064	-1.24653	0.235884	0.614894	NA
132105	0.391803	1.18766	0.148088	0.4199	54982.29	134724.62	0.408109	-1.29297	1.03113	0.336386	0.655429	NA
133514	0.194764	0.265943	0.0736139	0.0940252	198.1429	176.7500	1.12103	0.164831	-0.892458	0.388381	0.675451	NA
133747	0.258782	0.162956	0.0978103	0.0576137	1466.429	1139.375	1.28705	0.364065	-2.29007	0.0477169	0.317119	NA
136	0.221997	0.182699	0.0839069	0.0645938	375.2857	315.6250	1.18902	0.249778	-1.58185	0.14574	0.508099	NA
137	0.105779	0.549911	0.0399807	0.194423	73867.43	78863.38	0.936651	-0.0944172	0.257757	0.803679	0.941855	NA
145862	0.102632	0.266009	0.0387914	0.0940483	25875	36627	0.706446	-0.501349	3.08589	0.0145526	0.207434	NA
146389	0.321189	0.181175	0.121398	0.0640552	254.8571	274.0000	0.930135	-0.104487	0.502475	0.627587	0.851915	NA
146430	0.122605	0.158626	0.0463402	0.0560829	48657.43	38741.00	1.25597	0.328799	-3.29673	0.0058774	0.132689	NA
14689	0.539526	0.986627	0.203922	0.348825	28789.00	41051.75	0.701286	-0.511926	1.15411	0.275558	0.628918	NA
14706	0.825296	0.698644	0.311933	0.247008	55700.00	37860.88	1.47118	0.556969	-1.10642	0.293423	0.628918	NA
14729	0.294258	0.244419	0.111219	0.0864151	649.7143	542.5000	1.19763	0.260182	-1.26802	0.230785	0.614336	NA
161397	0.567414	0.989007	0.214462	0.349667	173056.6	317295.2	0.545412	-0.874582	1.03994	0.327549	0.655098	NA
161875	0.104195	0.281169	0.0393818	0.0994083	4843.286	4367.500	1.10894	0.149178	-1.05574	0.315795	0.643696	NA
163410	0.366579	0.332113	0.138554	0.11742	1138.571	1185.125	0.960718	-0.057815	0.186268	0.855669	0.953197	NA
163575	0.663643	0.236089	0.250833	0.0834701	2949.714	2516.125	1.17232	0.229371	-0.808182	0.441729	0.711675	NA
16598	0.155371	0.328617	0.0587246	0.116184	355093.0	374067.4	0.949275	-0.0751013	0.389717	0.704608	0.890179	NA
16705	0.95029	1.71443	0.359176	0.606143	90091.71	77096.00	1.16857	0.224738	-0.441254	0.666283	0.863748	NA
1673	0.848931	0.792544	0.320866	0.280207	7670.857	6406.750	1.19731	0.259795	-0.33477	0.743162	0.917094	NA
16792	0.329137	0.220249	0.124402	0.0778697	157.8571	135.6250	1.16392	0.218996	-0.955682	0.367078	0.667611	NA
16819	0.273466	0.901282	0.10336	0.318651	17793.86	18570.25	0.958192	-0.0616137	0.094264	0.927331	0.969717	C00116
1686	0.274503	0.59654	0.103752	0.210909	6513.143	13430.000	0.48497	-1.04403	2.75081	0.0249683	0.259212	NA
168835	0.332282	0.751224	0.125591	0.265598	1587.571	2024.750	0.784082	-0.350923	0.62392	0.549228	0.798195	NA
168876	0.300629	0.529924	0.113627	0.187356	420794.3	478940.9	0.878593	-0.186732	0.454959	0.660315	0.861516	NA
170248	0.583486	0.764607	0.220537	0.270329	6149.286	2467.875	2.49173	1.31715	-2.45627	0.036315	0.289612	NA
170319	0.337951	0.521786	0.127734	0.184479	19788.43	13676.50	1.44689	0.532958	-1.87849	0.084892	0.408749	NA
1704	0.750498	0.413802	0.283662	0.146301	10651.29	12026.00	0.885689	-0.175129	0.532859	0.603902	0.832159	NA
170467	0.451848	0.262332	0.170782	0.0927482	428.4286	336.0000	1.27509	0.350594	-1.15128	0.280349	0.628918	NA
170468	0.455193	0.374249	0.172047	0.132317	1771	1196	1.48077	0.566347	-1.79097	0.103692	0.444035	NA
170469	0.590044	0.350584	0.223016	0.12395	557.1429	500.7500	1.11262	0.153957	-0.411896	0.690906	0.879894	NA
170487	0.300214	0.380818	0.11347	0.13464	2217.00	2267.25	0.977837	-0.0323347	0.122514	0.904377	0.962751	NA
170491	0.240576	0.254938	0.0909293	0.0901341	139.000	166.875	0.832959	-0.263683	1.55599	0.144135	0.508058	NA
170492	0.242586	0.208057	0.0916889	0.0735591	200.4286	219.8750	0.911557	-0.133595	0.825608	0.425008	0.702316	NA
170496	1.52902	0.926639	0.577915	0.327616	12138.00	5315.75	2.2834	1.19119	-0.643835	0.542037	0.794148	NA
170498	0.411577	0.268367	0.155562	0.0948821	213.8571	209.5000	1.0208	0.0296969	-0.121694	0.905409	0.962751	NA
1705	1.02392	0.948006	0.387006	0.335171	4389.571	3284.375	1.3365	0.418461	-0.445738	0.668795	0.863748	NA
170508	0.176151	0.468414	0.0665789	0.165609	2462.00	2352.25	1.04666	0.0657894	-0.278333	0.786675	0.936378	NA
170512	0.423	0.413812	0.159879	0.146305	152.4286	209.2500	0.728452	-0.457094	1.25912	0.230922	0.614336	NA
170663	0.653125	0.554585	0.246858	0.196076	41753.29	45189.00	0.92397	-0.114082	0.403603	0.693607	0.880754	NA
170728	0.145304	0.195537	0.0549199	0.0691329	7051.286	5520.125	1.27738	0.353185	-2.54825	0.0242823	0.259212	NA
170736	0.597156	0.509598	0.225704	0.18017	734.5714	665.3750	1.104	0.142735	-0.360116	0.724656	0.90123	NA
170766	0.272727	0.263032	0.103081	0.092996	3515.429	2503.000	1.40449	0.490042	-2.47008	0.031145	0.275979	NA
170768	0.245789	0.44655	0.0928994	0.157879	16349.86	13687.75	1.19449	0.256393	-1.08835	0.298384	0.628918	NA
1708	0.517829	0.658344	0.195721	0.23276	1174.143	1185.000	0.990838	-0.0132789	0.0287928	0.977469	0.989681	NA
170962	2.33769	2.18022	0.883564	0.770824	7012.143	12832.875	0.54642	-0.871917	1.35234	0.200302	0.597163	NA
170971	0.16394	0.166876	0.0619635	0.0589995	12227.00	12401.25	0.985949	-0.0204151	0.165059	0.871451	0.953615	NA
170974	0.163266	0.244203	0.0617086	0.0863387	289.000	211.125	1.36886	0.452972	-2.98123	0.0106512	0.196624	NA
170978	0.896697	0.893249	0.33892	0.315811	225.0	276.5	0.813743	-0.297354	0.323832	0.751461	0.923761	NA
170979	0.245628	0.244806	0.0928387	0.0865519	132.1429	123.0000	1.07433	0.103441	-0.559151	0.585602	0.821129	NA
170984	0.343829	0.578957	0.129955	0.204692	374.4286	444.0000	0.843308	-0.245869	0.685779	0.507201	0.766811	NA
170986	1.83741	1.32572	0.694475	0.468714	2172	680	3.19412	1.67542	-0.703422	0.504975	0.766811	NA
170988	0.19248	0.175167	0.0727507	0.0619308	139.4286	146.1250	0.954173	-0.0676765	0.537174	0.600507	0.829271	NA
171026	0.506794	0.288555	0.19155	0.10202	100.00	89.25	1.12045	0.164076	-0.470331	0.650523	0.859081	NA
171037	0.342309	0.507741	0.129381	0.179514	9260.714	6272.875	1.47631	0.561997	-1.99516	0.0703197	0.377008	NA
171070	0.208609	0.259488	0.0788469	0.091743	150.4286	175.2500	0.858366	-0.220336	1.15215	0.272884	0.628918	NA
17128	0.446637	0.366885	0.168813	0.129714	853.7143	506.2500	1.68635	0.753903	-1.78715	0.113231	0.466629	NA
1713	0.516261	0.33775	0.195128	0.119413	1804.286	1352.125	1.33441	0.4162	-1.29331	0.229923	0.614336	NA
171305	0.798431	0.780079	0.301779	0.2758	1186.714	1981.000	0.599048	-0.739257	0.958192	0.361094	0.663914	NA
1721	0.676644	0.603968	0.255747	0.213535	4255.857	3240.500	1.31333	0.393233	-0.795672	0.443941	0.713113	NA
1725	0.857726	0.867678	0.32419	0.30677	37423.14	58665.88	0.637903	-0.648591	1.11906	0.284805	0.628918	NA
17250	0.164824	0.101099	0.0622977	0.0357437	10817.14	9976.50	1.08426	0.116713	-1.10437	0.296859	0.628918	NA
172625	0.499789	0.499877	0.188902	0.176733	39890.00	33388.88	1.19471	0.256659	-0.715126	0.487221	0.756319	NA
1746	0.560812	0.738358	0.211967	0.261049	1014.857	947.125	1.07151	0.0996497	-0.197813	0.846261	0.953197	NA
17947	0.836008	0.713879	0.315981	0.252394	3136.857	3219.250	0.974406	-0.0374049	0.0807103	0.936906	0.975116	C01089
18023	0.220956	0.155038	0.0835134	0.0548142	4034.000	4069.375	0.991307	-0.0125961	0.0916348	0.928679	0.969717	NA
18150	0.370335	0.256458	0.139973	0.0906715	210.4286	220.6250	0.953784	-0.0682655	0.270286	0.792111	0.93735	NA
18266	0.340644	0.134357	0.128751	0.0475024	332.7143	270.2500	1.23114	0.299989	-1.75932	0.117988	0.479955	NA
1830	0.389191	0.374751	0.1471	0.132495	392.7143	361.8750	1.08522	0.117989	-0.418547	0.682407	0.872496	NA
18305	0.475093	0.582722	0.179568	0.206023	9479.143	10859.125	0.87292	-0.196079	0.469515	0.647276	0.858548	NA
1831	0.38329	0.278988	0.14487	0.0986372	788.2857	463.8750	1.69935	0.764983	-2.73845	0.0250616	0.259212	NA
18321	0.460748	0.326959	0.174146	0.115598	2108.000	1888.375	1.1163	0.15873	-0.569534	0.580341	0.82097	NA
1833	0.443623	0.407173	0.167674	0.143958	491.2857	398.3750	1.23322	0.302435	-1.0019	0.339151	0.655429	NA
18345	0.539093	0.909859	0.203758	0.321684	6967.000	7113.625	0.979388	-0.0300474	0.0463778	0.963775	0.983788	NA
18485	0.289872	0.594955	0.109561	0.210348	22703.29	23729.50	0.956754	-0.0637803	0.222176	0.827951	0.951668	NA
18488	0.553505	1.08876	0.209205	0.384933	2629.000	7536.625	0.34883	-1.5194	1.00736	0.346573	0.655429	NA
1872	0.48444	0.154559	0.183101	0.0546447	9535.571	8569.000	1.1128	0.154192	-0.593112	0.571009	0.816825	NA
189050	0.420084	0.294058	0.158777	0.103965	108.8571	112.8750	0.964404	-0.0522905	0.177673	0.862224	0.953615	NA
189981	0.403519	0.311866	0.152516	0.110261	4034.143	3409.500	1.18321	0.242702	-0.873371	0.402605	0.679528	NA
1968	0.956537	1.09992	0.361537	0.388879	13482.000	8976.125	1.50198	0.58687	-1.12722	0.280402	0.628918	NA
1981	0.287263	0.271209	0.108575	0.0958867	2793.571	2488.125	1.12276	0.167052	-0.771959	0.454405	0.724775	NA
198951	0.458231	0.501008	0.173195	0.177133	1923.857	1964.000	0.979561	-0.0297934	0.0817561	0.936107	0.975116	NA
199044	0.525843	0.621034	0.19875	0.219569	6753.714	8036.125	0.840419	-0.250819	0.729082	0.479	0.749398	NA
1996	0.22956	0.239563	0.0867654	0.0846984	2394.429	3362.500	0.712098	-0.489853	2.81377	0.0150573	0.207434	NA
2-hydroxyglutaric acid	0.629686	0.275192	0.237999	0.0972952	3536.571	2557.375	1.38289	0.467687	-1.39038	0.205236	0.603412	C02630
2-hydroxyhexanoic acid	1.46552	1.09817	0.553916	0.388262	4394.143	2605.250	1.68665	0.75416	-0.585521	0.569288	0.816192	NA
2-hydroxyisovaleric acid	1.12602	0.959399	0.425594	0.339199	10861.29	8877.75	1.22343	0.290929	-0.210871	0.836794	0.951668	NA
2-hydroxyvaleric acid	0.30338	0.260384	0.114667	0.0920597	6749.857	8761.875	0.770367	-0.376383	1.80278	0.0948419	0.432034	NA
2-ketoisocaproic acid	0.664716	0.232081	0.251239	0.082053	1144.0	2037.5	0.561472	-0.832713	2.85166	0.016173	0.214966	C00233
2-monoolein	0.208754	0.354488	0.0789016	0.12533	69821.86	48907.25	1.42764	0.51363	-2.51834	0.0256846	0.259212	NA
2-monopalmitin	0.0937014	0.115519	0.0354158	0.0408422	70595.43	85789.50	0.822891	-0.281226	3.4881	0.00462097	0.117927	NA
2-picolinic acid	0.533868	0.504273	0.201783	0.178287	4341.714	2641.000	1.64397	0.71718	-1.82116	0.102698	0.444035	C10164
2,3-dihydroxybutanoic acid	0.222736	0.475314	0.0841862	0.168049	83.00	118.75	0.698947	-0.516744	1.72636	0.119167	0.479955	NA
2,3-dihydroxypyridine	0.391206	0.346181	0.147862	0.122394	2803.00	2024.25	1.38471	0.469584	-1.41565	0.194238	0.588875	NA
2,5-dihydroxypyrazine	0.174159	0.299849	0.0658257	0.106013	908.5714	707.6250	1.28397	0.360615	-2.39975	0.0321017	0.276769	NA
2023	0.407901	0.427446	0.154172	0.151125	3110.286	2439.750	1.27484	0.350314	-1.09566	0.299673	0.628918	NA
20297	0.340834	0.191595	0.128823	0.0677391	25220.57	19422.75	1.29851	0.376853	-1.77633	0.111452	0.464749	NA
2031	0.326644	0.460708	0.12346	0.162885	375.5714	542.5000	0.692298	-0.530536	1.58589	0.143814	0.508058	NA
2037	0.179963	0.260901	0.0680197	0.0922424	93.14286	124.12500	0.750396	-0.414277	2.37406	0.0375025	0.29539	NA
2068	0.253198	0.438464	0.0956999	0.15502	638157.9	626777.6	1.01816	0.0259598	-0.0982642	0.92339	0.969717	NA
208244	0.151342	0.107113	0.0572019	0.0378702	17232	16954	1.0164	0.0234645	-0.251001	0.806388	0.941855	NA
208603	0.381679	0.655403	0.144261	0.23172	516.7143	320.0000	1.61473	0.691295	-2.09305	0.0575042	0.349431	NA
2091	0.249807	0.384667	0.094418	0.136	8699.571	8409.750	1.03446	0.0488813	-0.206506	0.83968	0.951668	NA
209171	0.191488	0.297657	0.0723757	0.105238	4922744	4865062	1.01186	0.0170045	-0.0994157	0.922373	0.969717	NA
209687	0.886226	0.145757	0.334962	0.051533	823255.9	987665.1	0.833538	-0.262681	1.03823	0.332038	0.655429	NA
210251	1.0651	0.584475	0.40257	0.206643	153344.1	158549.2	0.96717	-0.0481579	0.104155	0.918816	0.969717	NA
210263	1.00544	0.884231	0.38002	0.312623	16895.29	18512.38	0.912648	-0.131869	0.18348	0.857661	0.953288	NA
210272	2.51349	2.43527	0.950009	0.861	77632.86	66169.00	1.17325	0.230512	-0.268993	0.793368	0.93735	NA
210663	0.672689	0.319996	0.254252	0.113136	269318.0	286325.5	0.940601	-0.0883455	0.275806	0.78818	0.936423	NA
210798	0.412874	0.547162	0.156052	0.193451	83.71429	135.75000	0.61668	-0.697406	1.36019	0.209176	0.605669	NA
210802	0.717704	0.716797	0.271267	0.253426	214.4286	261.1250	0.821172	-0.284243	0.458707	0.654225	0.859081	NA
210812	1.22723	0.205413	0.463848	0.0726246	1371.571	2124.375	0.645635	-0.631209	2.04396	0.0723077	0.379947	NA
210845	0.646054	0.421153	0.244185	0.1489	3033.571	3614.000	0.839394	-0.252579	0.670136	0.515397	0.77736	NA
210885	1.56409	0.748596	0.591172	0.264669	1635.000	412.875	3.96004	1.98551	-1.2566	0.252585	0.622299	NA
210890	0.260212	0.647815	0.098351	0.229037	321.1429	549.3750	0.58456	-0.774576	1.49779	0.174537	0.558397	NA
21502	0.336598	0.191264	0.127222	0.067622	95.71429	113.12500	0.846093	-0.241112	1.16953	0.26885	0.628918	NA
215654	0.628845	0.634776	0.237681	0.224427	4021.143	3852.000	1.04391	0.0619979	-0.127017	0.900895	0.962751	NA
217280	1.65993	0.940525	0.627396	0.332526	14157.71	11119.75	1.2732	0.348464	-0.483843	0.638643	0.855996	NA
2189	0.629272	0.307943	0.237843	0.108874	1915.571	1731.250	1.10647	0.14596	-0.288957	0.781231	0.935439	NA
219374	0.181255	0.239463	0.0685079	0.0846629	2993.571	2108.875	1.41951	0.505394	-3.21451	0.00729847	0.155214	NA
220224	0.32711	0.81363	0.123636	0.287661	425.8571	764.6250	0.556949	-0.844383	1.10911	0.30198	0.630172	NA
223071	0.285943	0.542222	0.108076	0.191704	2469.857	1964.750	1.25708	0.330082	-1.15078	0.272327	0.628918	NA
223120	1.08989	0.632079	0.41194	0.223473	1181.000	1315.375	0.897843	-0.155465	0.243121	0.812141	0.942083	NA
223122	1.84614	0.396626	0.697776	0.140228	72416.14	110708.25	0.654117	-0.61238	1.54	0.157988	0.530508	NA
223126	0.447837	0.872809	0.169266	0.308584	2614.429	2029.875	1.28798	0.365105	-1.15603	0.268683	0.628918	NA
223134	0.85284	1.18202	0.322343	0.417907	1332.429	670.875	1.98611	0.989943	-1.93899	0.0748266	0.381915	NA
223154	0.486123	0.460853	0.183737	0.162936	882.1429	662.8750	1.33078	0.412276	-1.13538	0.280295	0.628918	NA
223202	0.823186	1.11624	0.311135	0.394652	511.1429	538.2500	0.949638	-0.0745497	0.1432	0.888329	0.958974	NA
223226	0.35114	0.509518	0.132719	0.180142	415.5714	430.5000	0.965323	-0.0509169	0.204587	0.841153	0.951668	NA
223250	0.315835	0.199842	0.119374	0.0706548	97.42857	109.37500	0.890775	-0.166866	0.854765	0.411023	0.688275	NA
223299	0.340078	0.47553	0.128538	0.168125	3671.0	2844.5	1.29056	0.367998	-1.2336	0.239645	0.620265	NA
22330	0.675288	0.288007	0.255235	0.101826	28030.14	17244.25	1.62548	0.700864	-2.08408	0.0732499	0.379947	NA
223316	0.3126	0.36808	0.118152	0.130136	268.1429	234.7500	1.14225	0.191877	-0.802029	0.43772	0.710074	NA
223738	0.425692	0.434811	0.160896	0.153729	143.7143	128.6250	1.11731	0.160033	-0.578563	0.573655	0.816947	NA
224083	0.457935	0.674736	0.173083	0.238555	848.2857	572.8750	1.48075	0.56633	-1.48701	0.161244	0.538605	NA
2242	0.167259	0.187238	0.0632179	0.0661987	152198.9	109268.2	1.39289	0.478084	-3.57119	0.00439526	0.117927	NA
224253	0.458992	0.209163	0.173483	0.0739503	118.5714	143.1250	0.828446	-0.27152	1.24192	0.243707	0.620265	NA
224287	0.318109	0.174397	0.120234	0.0616586	362.5714	449.7500	0.806162	-0.310858	1.75952	0.105093	0.444035	NA
225303	1.03582	0.647696	0.391505	0.228995	789.1429	257.2500	3.06761	1.61712	-2.60632	0.027621	0.259212	NA
226436	0.125861	0.113591	0.0475712	0.0401604	14280.43	13841.62	1.0317	0.0450266	-0.498733	0.627046	0.851915	NA
22885	0.35822	0.52316	0.135394	0.184965	49094.14	32611.38	1.50543	0.590175	-2.08253	0.0604126	0.349431	NA
229030	0.326644	0.460708	0.12346	0.162885	375.5714	542.5000	0.692298	-0.530536	1.58589	0.143814	0.508058	NA
229308	0.34259	0.300193	0.129487	0.106134	4209.143	3521.250	1.19535	0.257439	-1.10673	0.292367	0.628918	NA
230579	0.687409	0.673641	0.259816	0.238168	2992.429	3926.000	0.762208	-0.391743	0.815569	0.429695	0.702316	NA
232320	0.678661	0.446983	0.25651	0.158033	1107.571	858.875	1.28956	0.366879	-0.882851	0.402456	0.679528	NA
234934	0.310917	0.215795	0.117516	0.0762951	3567.714	2657.625	1.34244	0.424862	-2.28606	0.0466557	0.314605	NA
238073	0.668274	0.869283	0.252584	0.307338	2549.429	3338.375	0.763674	-0.388972	0.521799	0.610587	0.835954	NA
2403	0.210048	0.470053	0.0793905	0.166189	2332.714	1758.125	1.32682	0.407972	-1.6071	0.135456	0.496672	NA
241309	0.210933	0.159602	0.0797253	0.0564277	1691.571	861.375	1.9638	0.97365	-5.64622	0.000614324	0.0653231	NA
2438	0.452778	0.392085	0.171134	0.138623	28800.29	22448.00	1.28298	0.359496	-1.28707	0.226984	0.614336	NA
250586	0.611409	0.48791	0.231091	0.172502	379.4286	719.5000	0.52735	-0.923166	1.95175	0.0730992	0.379947	NA
250805	0.339483	0.813487	0.128312	0.287611	93.14286	217.87500	0.427506	-1.22598	1.88619	0.097981	0.437146	NA
2561	0.171119	0.155247	0.064677	0.0548882	16535.86	16182.25	1.02185	0.0311859	-0.259803	0.799274	0.941855	NA
26062	0.468921	0.852102	0.177236	0.301264	43429.71	28497.12	1.524	0.607866	-1.25535	0.232122	0.614336	NA
26736	0.729389	0.400179	0.275683	0.141485	3925.429	3646.250	1.07657	0.106437	-0.254122	0.804781	0.941855	NA
26751	1.06365	0.273191	0.40202	0.0965876	4364.571	1531.250	2.85033	1.51113	-1.03141	0.341901	0.655429	NA
26989	0.756927	0.894478	0.286092	0.316246	4570.286	2813.625	1.62434	0.699854	-1.17071	0.266849	0.628918	NA
27187	1.30934	1.06203	0.494883	0.375484	1763.000	1233.625	1.42912	0.515129	-0.363257	0.723041	0.900977	NA
2900	0.395236	0.761895	0.149385	0.26937	562.8571	903.6250	0.622888	-0.682955	1.1732	0.272913	0.628918	NA
3-Amino-2-piperidone	0.404664	0.581835	0.152949	0.20571	1630.571	1348.125	1.20951	0.274423	-0.721215	0.484625	0.755968	NA
3-aminoisobutyric acid	0.599799	0.695969	0.226703	0.246062	915.000	904.375	1.01175	0.0168506	-0.0533357	0.958293	0.983788	C05145
3-hydroxy-3-methylglutaric acid	0.484659	0.259932	0.183184	0.0918999	321.4286	346.6250	0.927309	-0.108877	0.406236	0.694388	0.880754	C03761
3-hydroxypropionic acid	0.198571	0.640875	0.0750529	0.226583	3664.429	5946.000	0.616285	-0.698331	1.30988	0.229127	0.614336	C01013
3-phosphoglycerate	0.699924	0.351193	0.264546	0.124165	2469.000	2501.875	0.98686	-0.0190829	0.0525707	0.959129	0.983788	C00597
3,6-anhydro-D-galactose	0.228596	0.35196	0.0864012	0.124437	2757.571	2277.125	1.21099	0.276185	-1.32003	0.209801	0.605669	C06474
31272	0.538413	0.558002	0.203501	0.197283	2056.143	3091.500	0.665096	-0.588366	1.17977	0.264051	0.628918	NA
31424	0.379143	0.202692	0.143303	0.0716625	1061.429	922.125	1.15107	0.202974	-0.972539	0.35663	0.659507	NA
3143	0.957071	1.191	0.361739	0.421082	1944.714	2278.625	0.853459	-0.228606	0.319975	0.755566	0.925425	NA
31453	0.617423	0.349236	0.233364	0.123474	440.00	233.75	1.88235	0.912537	-1.37006	0.216857	0.612189	NA
31554	0.344135	0.256586	0.130071	0.0907169	9705.714	11391.750	0.851995	-0.231083	1.08442	0.298672	0.628918	NA
31563	0.19335	0.155586	0.0730793	0.0550079	58431.00	38071.12	1.53479	0.618037	-4.49722	0.00139297	0.0655976	NA
316400	0.641927	0.632428	0.242625	0.223597	2851.857	2354.000	1.21149	0.276787	-0.562326	0.585157	0.821129	NA
316401	0.0729573	0.381699	0.0275753	0.134951	5404.714	5726.500	0.943808	-0.0834354	0.373869	0.718918	0.899353	NA
3166	0.37364	0.304021	0.141222	0.107488	5250.286	6266.750	0.8378	-0.255321	1.0961	0.293089	0.628918	NA
319248	1.37354	1.87624	0.519148	0.66335	86274	276752	0.311738	-1.6816	1.23416	0.254234	0.622299	NA
320876	0.177037	0.123498	0.0669137	0.043663	9784.286	7640.875	1.28052	0.356729	-2.97341	0.0152702	0.207434	NA
324263	0.221857	0.246415	0.0838541	0.0871208	25804.00	29401.12	0.877654	-0.188276	1.19288	0.254577	0.622299	NA
324264	1.99643	0.612964	0.754579	0.216715	2915	3452	0.844438	-0.243937	0.538781	0.599781	0.829271	NA
324858	0.293021	0.501855	0.110752	0.177432	1733.714	1476.750	1.17401	0.23144	-1.06771	0.305092	0.630628	NA
327460	1.64931	1.2929	0.62338	0.45711	3120.286	4557.750	0.684611	-0.546644	0.998831	0.336755	0.655429	NA
327540	0.466296	0.44372	0.176243	0.156879	1683.143	1331.125	1.26445	0.338512	-0.996728	0.339872	0.655429	NA
329442	0.640249	0.903301	0.241992	0.319365	3230.429	3589.875	0.899872	-0.152208	0.446831	0.662352	0.862409	NA
330427	0.307486	0.293897	0.116219	0.103908	266.7143	303.1250	0.879882	-0.184618	0.867718	0.401325	0.679528	NA
33395	0.353793	0.266419	0.133721	0.0941934	410.5714	316.6250	1.29671	0.374858	-1.66995	0.127442	0.483975	NA
33468	0.139942	0.165523	0.0528933	0.0585211	18244	14627	1.24728	0.318788	-2.89305	0.0131572	0.202517	NA
34059	0.172092	0.189802	0.0650447	0.0671051	3888.857	2919.000	1.33226	0.413872	-2.89132	0.0133318	0.202517	NA
340685	1.19245	1.45685	0.450705	0.515074	10804.29	15446.62	0.69946	-0.515687	0.527778	0.606971	0.83279	NA
34093	0.256097	0.210738	0.0967954	0.0745071	4037.286	3274.000	1.23314	0.302331	-1.67771	0.122311	0.479955	NA
34110	0.124606	0.760825	0.0470965	0.268992	5865.429	10580.875	0.554343	-0.85115	0.964944	0.366533	0.667611	NA
341900	0.236512	0.426566	0.0893932	0.150814	35815.86	35891.75	0.997886	-0.00305368	0.012162	0.990502	0.993617	NA
342062	0.63085	1.00889	0.238439	0.356696	13956.71	39912.75	0.34968	-1.51589	1.42672	0.194753	0.588875	NA
342919	0.1075	0.244273	0.0406313	0.0863634	8818.429	7057.000	1.2496	0.321467	-2.83229	0.0152812	0.207434	NA
344907	0.276539	0.428081	0.104522	0.15135	4875.286	3962.750	1.23028	0.298985	-1.23345	0.240305	0.620265	NA
346164	0.813115	0.898581	0.307328	0.317697	37971.43	39897.00	0.951736	-0.0713659	0.125249	0.902264	0.962751	NA
346476	0.433936	0.934978	0.164012	0.330565	7149.429	7227.000	0.989267	-0.0155689	0.0467055	0.963467	0.983788	NA
348639	1.50051	2.39552	0.56714	0.846944	55580.57	389361.75	0.142748	-2.80846	1.35718	0.215871	0.612114	NA
351252	0.222751	0.442427	0.0841918	0.156422	448.2857	696.7500	0.643395	-0.636223	2.26576	0.0512039	0.331889	NA
351271	0.493709	0.448568	0.186604	0.158593	4703.571	5104.500	0.921456	-0.118013	0.291716	0.776013	0.935439	NA
351285	1.76397	1.05453	0.666718	0.372834	6244.286	8236.500	0.758124	-0.399495	0.575445	0.575395	0.8176	NA
353649	0.243422	0.489334	0.0920048	0.173006	747.8571	1064.8750	0.702296	-0.50985	1.6835	0.126823	0.483975	NA
354252	0.305446	0.615858	0.115448	0.217739	1568.571	3096.250	0.506603	-0.981071	1.87608	0.0986737	0.437179	NA
354261	0.487962	0.323148	0.184432	0.11425	1793.143	2020.750	0.887365	-0.1724	0.642483	0.533421	0.794148	NA
354281	0.559557	0.485098	0.211493	0.171508	746.2857	932.5000	0.800306	-0.321376	0.729384	0.479239	0.749398	NA
359824	0.251031	0.188416	0.0948808	0.066615	5745.143	4585.375	1.25293	0.325303	-1.93053	0.0832408	0.40852	NA
360119	0.338442	0.124345	0.127919	0.0439625	57036.43	54127.38	1.05374	0.0755251	-0.357904	0.730957	0.905535	NA
360155	0.796887	1.15913	0.301195	0.409815	3988.571	3182.625	1.25323	0.325655	-0.549066	0.592268	0.82324	NA
364412	0.242575	0.458006	0.0916848	0.161929	212.8571	259.0000	0.821842	-0.283067	0.826185	0.429767	0.702316	NA
365155	0.221813	0.255289	0.0838375	0.0902584	271	306	0.885621	-0.175239	0.92432	0.372523	0.667611	NA
366068	0.177096	0.107368	0.0669359	0.0379603	1323.143	1265.500	1.04555	0.0642615	-0.608525	0.557442	0.805656	NA
366098	0.194146	0.2399	0.0733804	0.0848174	1481.286	1227.125	1.20712	0.271568	-1.82105	0.0920194	0.425423	NA
369124	0.452413	0.663443	0.170996	0.234562	6884.286	5841.250	1.17856	0.23703	-0.68472	0.506362	0.766811	NA
370160	0.703729	0.63891	0.265984	0.225889	9001.429	5420.750	1.66055	0.731662	-1.65182	0.132773	0.492494	NA
370223	0.864815	0.602279	0.32687	0.212938	147182.3	131402.0	1.12009	0.163617	-0.331248	0.74829	0.921639	NA
371262	0.90313	0.669619	0.341351	0.236746	12295.86	10874.12	1.13075	0.177274	-0.349678	0.734827	0.908565	NA
371565	0.354288	0.433853	0.133908	0.15339	291.4286	283.2500	1.02887	0.0410665	-0.157084	0.877739	0.953615	NA
376631	0.550611	0.715385	0.208111	0.252927	49935.29	57606.38	0.866836	-0.206169	0.486503	0.63493	0.85461	NA
376826	0.231623	0.174746	0.0875452	0.0617822	3343.571	2749.250	1.21618	0.282352	-1.79237	0.102808	0.444035	NA
378470	0.13903	0.188271	0.0525485	0.066564	2502.571	2716.875	0.921121	-0.118537	0.886414	0.393271	0.676173	NA
379853	0.597553	0.550966	0.225854	0.194796	867.7143	1907.7500	0.454836	-1.13658	2.11411	0.0622603	0.349431	NA
379924	1.28996	0.322668	0.48756	0.114081	199286.7	256269.4	0.777645	-0.362816	1.00776	0.33863	0.655429	NA
380112	0.839003	0.671649	0.317113	0.237464	6390.857	6432.750	0.993488	-0.00942622	0.0188969	0.985228	0.99301	NA
380652	0.607319	0.487666	0.229545	0.172416	7503.429	6426.750	1.16753	0.223461	-0.606088	0.55501	0.804765	NA
381720	0.117008	0.331693	0.044225	0.117271	1458.143	1555.375	0.937486	-0.0931302	0.584815	0.572641	0.816947	NA
381724	0.374489	0.200428	0.141544	0.0708619	10570.000	6806.375	1.55296	0.635017	-2.44467	0.0433549	0.313577	NA
384892	0.362484	0.921137	0.137006	0.325671	331.5714	671.5000	0.493777	-1.01807	0.836526	0.430011	0.702316	NA
384894	0.622148	0.440497	0.23515	0.155739	11084.43	15416.50	0.718998	-0.475941	1.27629	0.224865	0.614336	NA
384912	0.249617	0.226121	0.0943463	0.0799458	10801.14	8094.75	1.33434	0.416125	-2.62055	0.024213	0.259212	NA
384928	0.247088	0.299799	0.0933904	0.105995	855.7143	843.3750	1.01463	0.0209549	-0.114199	0.910825	0.966899	NA
384942	1.03938	1.11825	0.392849	0.39536	1682.571	1669.750	1.00768	0.0110353	-0.0192775	0.984915	0.99301	NA
384997	0.402559	0.267457	0.152153	0.0945602	623.7143	598.7500	1.04169	0.0589316	-0.277927	0.785804	0.936378	NA
387765	0.586542	0.370411	0.221692	0.13096	117081.86	93897.62	1.24691	0.318357	-0.847235	0.420101	0.69798	NA
390135	0.764501	0.796184	0.288954	0.281494	14641.43	24688.25	0.593053	-0.753768	1.34983	0.203622	0.601438	NA
390137	0.261685	0.235638	0.0989075	0.0833107	10171.00	11963.38	0.850178	-0.234164	1.26792	0.22712	0.614336	NA
390163	0.116108	0.216166	0.0438849	0.0764261	2553.143	2606.625	0.979482	-0.0299087	0.229182	0.823081	0.949595	NA
390179	0.186788	0.193866	0.070599	0.0685419	143.1429	160.5000	0.891856	-0.165117	1.12477	0.281068	0.628918	NA
390194	0.336009	0.521984	0.127	0.184549	26399.43	27400.25	0.963474	-0.0536823	0.150695	0.883184	0.956255	NA
390218	1.28889	1.48117	0.487154	0.523672	89868.14	91128.12	0.986174	-0.0200866	0.0270634	0.978822	0.989681	NA
390398	0.336353	0.283345	0.12713	0.100178	1413.000	1283.875	1.10057	0.138257	-0.709022	0.492555	0.759091	NA
395318	0.519094	0.593602	0.196199	0.20987	10032.71	4950.25	2.02671	1.01914	-2.40557	0.0406143	0.299635	NA
395356	0.773511	0.59903	0.29236	0.211789	702954.9	477849.1	1.47108	0.556877	-1.13415	0.287301	0.628918	NA
395386	0.284747	0.803339	0.107624	0.284023	707.1429	400.6250	1.7651	0.819749	-2.49853	0.0269433	0.259212	NA
395390	0.401069	0.483804	0.15159	0.171051	99.42857	125.75000	0.790684	-0.338826	0.880844	0.39853	0.679528	NA
396036	0.210611	0.65637	0.0796036	0.232062	2471.429	3164.000	0.781109	-0.356404	0.935408	0.377279	0.670728	NA
4-aminobutyric acid	0.958767	0.543051	0.36238	0.191997	2830.714	3425.250	0.826426	-0.275043	0.773728	0.453102	0.724508	C00334
4-hydroxyphenylacetic acid	2.18065	0.848044	0.824207	0.299829	5138.286	417.375	12.311	3.62187	-1.33215	0.230803	0.614336	C00642
401104	0.800643	1.50353	0.302615	0.531579	3173.00	12206.38	0.259946	-1.94372	0.92731	0.3837	0.675451	NA
401144	0.160271	0.118923	0.0605768	0.0420458	95175.57	85861.50	1.10848	0.14858	-1.34613	0.206448	0.604192	NA
403811	0.154585	0.418617	0.0584276	0.148004	1672.571	1564.125	1.06933	0.0967116	-0.44723	0.664604	0.863579	NA
404012	0.80606	0.15471	0.304662	0.0546982	83785.14	65256.12	1.28394	0.360581	-1.11911	0.302246	0.630172	NA
406704	0.295784	0.381542	0.111796	0.134895	139.8571	138.7500	1.00798	0.0114657	-0.0446223	0.965125	0.983788	NA
406845	0.467922	0.623302	0.176858	0.220371	127.2857	293.5000	0.433682	-1.20529	2.05066	0.0743881	0.381915	NA
406846	0.449931	0.768583	0.170058	0.271735	1048.429	2199.125	0.476748	-1.0687	1.57819	0.153317	0.52308	NA
406852	0.217946	0.330784	0.0823758	0.11695	126.5714	131.6250	0.961606	-0.0564821	0.283522	0.781441	0.935439	NA
406853	0.3753	0.475368	0.14185	0.168068	89	135	0.659259	-0.601082	1.50476	0.167045	0.546536	NA
406860	0.255698	0.339396	0.0966448	0.119995	103.1429	121.7500	0.84717	-0.239277	1.0595	0.311374	0.636975	NA
406869	0.129926	0.272436	0.0491075	0.0963208	233.1429	216.2500	1.07812	0.108514	-0.697547	0.500258	0.763552	NA
406882	0.765593	0.605361	0.289367	0.214027	413.2857	352.8750	1.1712	0.227982	-0.29328	0.775349	0.935439	NA
406883	0.294919	0.370858	0.111469	0.131118	971.7143	1183.7500	0.820878	-0.28476	1.22124	0.244547	0.620265	NA
406909	0.446262	0.31557	0.168671	0.111571	172639.6	156789.0	1.1011	0.138939	-0.479054	0.64153	0.856438	NA
407011	0.384888	0.6711	0.145474	0.23727	93.57143	164.37500	0.569256	-0.812851	1.17906	0.274105	0.628918	NA
407159	0.308641	0.264044	0.116655	0.0933536	117	143	0.818182	-0.289507	1.20107	0.252591	0.622299	NA
407259	0.0647468	0.188582	0.024472	0.0666739	15749.71	11161.62	1.41106	0.496779	-5.48031	0.000227173	0.0443677	NA
407347	0.266777	0.321738	0.100832	0.113752	109.5714	127.1250	0.861919	-0.214376	1.00132	0.335338	0.655429	NA
408446	0.410417	0.571232	0.155123	0.201961	28014.14	27464.00	1.02003	0.0286134	-0.074409	0.941881	0.978697	NA
413547	0.435493	0.619882	0.164601	0.219161	77.000	128.125	0.600976	-0.734622	1.3243	0.219649	0.614336	NA
414449					10941.286	8707.625	1.25652	0.329431	-0.590164	0.565298	0.813153	NA
417666	0.212934	0.290518	0.0804815	0.102714	416.1429	458.5000	0.907618	-0.139843	0.771297	0.456514	0.726324	NA
417964	0.19511	0.39831	0.0737446	0.140824	97.85714	143.75000	0.680745	-0.554813	1.74071	0.119823	0.479955	NA
42128	0.216389	0.228108	0.0817874	0.0806484	12250.43	13657.25	0.896991	-0.156835	0.984016	0.343108	0.655429	NA
421695	0.298426	0.262529	0.112794	0.092818	158.1429	196.6250	0.804287	-0.314218	1.51909	0.152709	0.52308	NA
422827	0.164431	0.0750792	0.0621489	0.0265445	174931.7	170929.4	1.02341	0.0333912	-0.360075	0.727832	0.903418	NA
423461	0.238708	0.244673	0.090223	0.086505	1038.714	1092.500	0.950768	-0.0728348	0.39725	0.697675	0.883168	NA
42424	1.04921	0.834455	0.396565	0.295024	26610.14	29108.62	0.914167	-0.12947	0.189429	0.853651	0.953197	NA
42446	0.125087	0.205309	0.0472786	0.0725878	17483.43	16005.88	1.09231	0.127386	-1.05487	0.311499	0.636975	NA
424986	1.59429	0.434533	0.602586	0.15363	10581.86	12684.75	0.834219	-0.261502	0.787954	0.444857	0.713113	NA
425777	0.752502	1.11379	0.284419	0.393784	1569.714	2211.500	0.709796	-0.494524	0.892282	0.390764	0.675451	NA
43100	0.308721	0.481302	0.116686	0.170166	448089.1	283463.0	1.58077	0.660625	-2.39088	0.0341038	0.286292	NA
44229	0.23981	0.430192	0.0906396	0.152096	1746.429	1354.125	1.28971	0.367047	-1.66561	0.120179	0.479955	NA
44230	0.460308	1.00889	0.17398	0.356696	19211.57	39912.75	0.481339	-1.05487	1.12593	0.294283	0.628918	NA
4550	0.509322	1.32345	0.192505	0.46791	2401.571	5169.625	0.464554	-1.10608	0.951735	0.371135	0.667611	NA
46207	0.19051	0.258934	0.0720062	0.091547	385.7143	288.1250	1.3387	0.420838	-2.51038	0.026735	0.259212	NA
46292	0.116385	0.512587	0.0439896	0.181227	55247.86	44293.38	1.24732	0.318827	-1.83411	0.0975148	0.437146	NA
46362	0.352471	0.749172	0.133222	0.264872	924.5714	968.7500	0.954396	-0.0673397	0.163689	0.87332	0.953615	NA
4708	0.152757	0.333646	0.0577366	0.117962	99.85714	96.50000	1.03479	0.0493366	-0.293532	0.774665	0.935439	NA
470902	0.20583	0.215593	0.0777964	0.0762237	108630.9	98171.5	1.10654	0.146058	-0.908722	0.381848	0.674845	NA
471696	0.17071	0.408215	0.0645225	0.144326	2309.143	2543.750	0.907771	-0.139599	0.6699	0.51864	0.780406	NA
471794	0.306001	0.58001	0.115658	0.205065	114303.9	97550.0	1.17175	0.228661	-0.857529	0.406855	0.683089	NA
471797	0.52271	1.11839	0.197566	0.395412	1031.286	2167.250	0.47585	-1.07142	0.996605	0.349913	0.655429	NA
47358	0.868256	0.640719	0.32817	0.226528	1064.286	1364.000	0.780268	-0.357958	0.603413	0.55815	0.805656	NA
474043	0.289278	0.692982	0.109337	0.245006	1528.286	1836.000	0.8324	-0.264652	0.490073	0.637031	0.855633	NA
474148	1.17271	0.576728	0.443241	0.203904	61211.43	56052.50	1.09204	0.127022	-0.25098	0.807515	0.941855	NA
476050	0.836449	0.942726	0.316148	0.333304	4530.571	4721.875	0.959486	-0.059667	0.0994173	0.922382	0.969717	NA
4766	0.58465	0.724118	0.220977	0.256015	34444.86	26230.00	1.31319	0.393071	-0.840137	0.417218	0.695	NA
480041	0.328126	0.206425	0.12402	0.0729822	682.8571	599.7500	1.13857	0.187222	-0.911436	0.386152	0.675451	NA
48608	0.299681	0.633039	0.113269	0.223813	4193.429	5932.875	0.706812	-0.500601	1.23348	0.249952	0.622299	NA
4901	0.538932	0.600883	0.203697	0.212444	195077.1	179602.6	1.08616	0.119236	-0.28128	0.782954	0.935439	NA
4922	0.848473	0.26173	0.320693	0.0925356	4036.571	5708.625	0.7071	-0.500013	1.57102	0.14819	0.513584	NA
4941	1.71668	1.35051	0.648846	0.477477	6562.0	2054.5	3.19396	1.67535	-1.63168	0.128864	0.48648	NA
4983	0.181487	0.301561	0.0685955	0.106618	19130.57	13144.25	1.45543	0.541448	-2.99666	0.0103315	0.196624	NA
5'-deoxy-5'-methylthioadenosine	0.560822	0.338539	0.211971	0.119692	2568.571	3848.500	0.667421	-0.58333	2.08079	0.0602225	0.349431	C00170
505282	0.991189	1.11349	0.374634	0.39368	940.000	625.375	1.5031	0.587939	-0.973145	0.35237	0.655429	NA
505647	0.682783	0.517255	0.258068	0.182877	237.1429	204.7500	1.15821	0.211893	-0.637479	0.535426	0.794148	NA
509844	0.166498	0.385567	0.0629303	0.136319	12177.14	16805.00	0.724614	-0.464715	1.65262	0.136286	0.496859	NA
510278	0.139088	0.242225	0.0525705	0.0856396	1592.714	1167.000	1.36479	0.448683	-3.28766	0.00599754	0.132689	NA
5121	0.211329	0.159249	0.079875	0.0563032	5695.429	5827.875	0.977274	-0.0331654	0.230419	0.822137	0.949595	NA
513010	0.298184	1.14612	0.112703	0.405216	305555.4	294858.2	1.03628	0.0514127	-0.170787	0.867263	0.953615	NA
513180	0.124215	0.497132	0.0469487	0.175763	47292.29	34220.88	1.38197	0.466728	-2.14036	0.0608928	0.349431	NA
513542	0.366211	0.478274	0.138415	0.169095	9588.571	4258.375	2.2517	1.17101	-4.00777	0.00322056	0.102736	NA
513544	0.211524	0.260267	0.0799484	0.0920182	170.1429	212.7500	0.799732	-0.322412	1.66572	0.122622	0.479955	NA
513547	0.262283	0.324177	0.0991336	0.114614	842.4286	856.0000	0.984146	-0.0230564	0.0958937	0.925083	0.969717	NA
513548	0.18474	1.08452	0.0698251	0.383435	3465.857	2615.375	1.32519	0.406194	-1.44172	0.18027	0.567006	NA
513549	1.16845	1.13771	0.441633	0.40224	9828.571	9410.625	1.04441	0.0626911	-0.0424045	0.966826	0.983788	NA
513550	0.529934	0.29891	0.200296	0.105681	108.00	82.75	1.30514	0.3842	-1.14428	0.283732	0.628918	NA
513551	0.566903	0.629811	0.214269	0.222672	2929.143	1967.250	1.48895	0.574298	-1.43891	0.179627	0.567006	NA
513552	0.614633	0.648753	0.232309	0.229369	789.2857	767.5000	1.02839	0.0403809	-0.0947224	0.925982	0.969717	NA
513553	0.171443	0.381183	0.0647995	0.134769	647.4286	573.1250	1.12965	0.175871	-0.86356	0.405873	0.683089	NA
513554	1.14114	0.963975	0.431312	0.340817	1944.429	1625.750	1.19602	0.258241	-0.43819	0.671861	0.86544	NA
513555	0.492241	0.145749	0.18605	0.0515302	181.4286	191.0000	0.949888	-0.0741707	0.322923	0.755715	0.925425	NA
513558	0.178701	0.473248	0.0675425	0.167318	436.000	353.875	1.23207	0.301088	-1.26586	0.232505	0.614336	NA
513566	0.123819	0.212831	0.0467993	0.0752472	1767.000	1974.375	0.894967	-0.160094	1.26259	0.233145	0.614336	NA
513571	0.510648	0.303925	0.193007	0.107454	302.1429	370.8750	0.814676	-0.295702	1.06853	0.308702	0.635329	NA
513574	0.420271	1.06821	0.158847	0.37767	223.5714	484.6250	0.461329	-1.11613	1.37915	0.20747	0.604411	NA
513575	0.182861	0.305802	0.069115	0.108117	462.4286	363.2500	1.27303	0.348268	-1.66961	0.121753	0.479955	NA
513579	0.161357	0.562111	0.0609871	0.198736	97.71429	104.00000	0.93956	-0.0899421	0.383163	0.710247	0.893763	NA
513580	0.34556	0.274335	0.130609	0.096992	160.000	122.125	1.31013	0.389713	-1.57425	0.148923	0.513584	NA
513584	0.329612	0.278989	0.124582	0.0986374	100.4286	87.5000	1.14776	0.198815	-0.886907	0.394258	0.676173	NA
513585	0.308737	0.256148	0.116692	0.0905621	136.1429	98.7500	1.37866	0.463269	-2.07677	0.065708	0.358305	NA
513586	1.46977	2.08132	0.55552	0.735856	52341.43	38308.88	1.3663	0.450274	-0.982654	0.343914	0.655429	NA
513588	0.946773	1.07426	0.357847	0.379809	384.5714	371.0000	1.03658	0.0518323	-0.0432788	0.96614	0.983788	NA
513589	1.08454	0.866801	0.409918	0.30646	2768.429	1941.500	1.42592	0.511896	-0.714527	0.489084	0.757368	NA
513590	0.383351	0.275488	0.144893	0.0973997	332.4286	329.5000	1.00889	0.012766	-0.0599862	0.953095	0.983788	NA
513596	0.16225	0.344038	0.0613247	0.121636	929.8571	1288.6250	0.721589	-0.470752	1.95013	0.0848967	0.408749	NA
513601	0.454611	0.787258	0.171827	0.278338	447.8571	487.7500	0.91821	-0.123103	0.237187	0.816885	0.945866	NA
513602	0.472396	0.409432	0.178549	0.144756	100.2857	107.6250	0.931807	-0.101897	0.30768	0.763885	0.930157	NA
513611	0.744543	0.249021	0.281411	0.0880422	230.00	130.25	1.76583	0.82035	-1.47999	0.186403	0.577305	NA
513612	0.693994	0.427054	0.262305	0.150986	279.5714	175.6250	1.59187	0.670719	-1.28802	0.236127	0.614894	NA
513619	0.823655	0.721661	0.311312	0.255146	15110.000	7708.625	1.96014	0.970958	-1.35089	0.214755	0.611669	NA
513641	0.930416	0.67633	0.351664	0.239119	158097.0	124256.1	1.27235	0.347493	-0.643473	0.536558	0.794148	NA
513646	1.03363	0.708789	0.390675	0.250595	65054.57	55510.00	1.17194	0.228903	-0.428144	0.678583	0.86935	NA
513648	0.832401	0.728158	0.314618	0.257443	69895.71	60075.12	1.16347	0.218436	-0.301506	0.768674	0.934122	NA
513654	1.14307	1.37671	0.43204	0.486741	4514.429	4335.250	1.04133	0.0584283	-0.0537096	0.957984	0.983788	NA
513662	0.247233	0.409864	0.0934453	0.144909	15784.57	12587.75	1.25396	0.326495	-1.63624	0.126189	0.483975	NA
5242	0.185344	0.273685	0.0700536	0.0967621	8897400	6717833	1.32444	0.405388	-2.56941	0.0236086	0.259212	NA
5244	0.323802	2.68987	0.122386	0.951013	2611.571	81378.750	0.0320916	-4.96166	1.52485	0.17112	0.554187	NA
5245	0.964894	0.81993	0.364696	0.289889	22092.57	15704.50	1.40677	0.492383	-0.659532	0.52573	0.789214	NA
5388	1.34244	0.789491	0.507396	0.279127	55417.71	94961.00	0.583584	-0.776988	1.57439	0.139486	0.500732	NA
592	0.708033	0.711568	0.267611	0.251577	25344.14	22812.50	1.11098	0.151828	-0.371921	0.716017	0.897483	NA
61	1.8208	1.62923	0.688199	0.576019	22655.86	17507.62	1.29406	0.371901	-0.249492	0.806902	0.941855	NA
62310	0.296598	0.242486	0.112103	0.0857317	1926.857	1354.000	1.42308	0.509022	-2.42204	0.0348243	0.288529	NA
62311	0.489249	0.287424	0.184919	0.10162	3856.143	2584.125	1.49224	0.577483	-1.74325	0.12038	0.479955	NA
62348	0.390671	0.270663	0.14766	0.0956937	1097.857	1219.875	0.899975	-0.152043	0.496124	0.630931	0.852978	NA
62437	0.467503	0.493922	0.176699	0.174628	5665.143	4472.250	1.26673	0.341112	-1.39287	0.188878	0.582146	NA
62816	0.471044	0.766602	0.178038	0.271035	3309906	2990212	1.10691	0.146542	-0.438105	0.668503	0.863748	NA
6283	0.170764	0.910563	0.0645427	0.321933	17802.43	28543.38	0.623697	-0.681082	0.815911	0.441017	0.711675	NA
6353	0.632498	0.901015	0.239062	0.318557	3213.00	3594.25	0.893928	-0.16177	0.491826	0.631043	0.852978	NA
64557	0.482122	0.395892	0.182225	0.139969	9207.714	7223.250	1.27473	0.350195	-1.02383	0.332881	0.655429	NA
65238	0.167117	0.168901	0.0631641	0.0597154	5902.143	5500.125	1.07309	0.101774	-0.800589	0.43851	0.710074	NA
66261	0.155256	0.260361	0.0586813	0.0920515	5108.571	3969.375	1.287	0.364008	-2.45114	0.029257	0.270521	NA
66557	0.78123	0.420745	0.295277	0.148756	768.2857	467.1250	1.64471	0.717834	-0.900375	0.400465	0.679528	NA
7490	0.461979	0.713276	0.174612	0.252181	57747.14	53598.12	1.07741	0.107567	-0.243931	0.811107	0.942083	NA
7826	0.844096	0.579516	0.319038	0.20489	40444.14	30810.50	1.31267	0.392509	-0.72403	0.486201	0.756319	NA
84105	0.270743	0.424369	0.102331	0.150037	3772.286	3176.375	1.18761	0.248058	-1.14804	0.271651	0.628918	NA
84181	0.306466	0.34126	0.115833	0.120654	48401.43	40634.25	1.19115	0.252353	-1.11616	0.28588	0.628918	NA
84213	0.67841	0.483949	0.256415	0.171102	7422.857	9914.125	0.748715	-0.417511	0.875861	0.400947	0.679528	NA
84390	0.52987	0.724394	0.200272	0.256112	10260.57	13750.75	0.746183	-0.422399	1.10182	0.290547	0.628918	NA
85125	0.484184	0.388453	0.183004	0.137339	7507.429	6893.250	1.0891	0.123135	-0.458375	0.654931	0.859081	NA
89175	0.13988	0.315356	0.0528695	0.111495	940.7143	693.1250	1.35721	0.440641	-2.79624	0.0168855	0.2178	NA
9-myristoleate	0.211406	0.268304	0.0799041	0.0948597	44539.29	42954.38	1.0369	0.0522733	-0.269178	0.792158	0.93735	NA
91401	0.902938	0.925023	0.341278	0.327045	1561.429	912.750	1.71069	0.774575	-1.35908	0.202698	0.601438	NA
9489	0.492767	0.44439	0.186249	0.157116	4466.00	5064.25	0.881868	-0.181365	0.43248	0.673992	0.86544	NA
96537	0.739614	0.695384	0.279548	0.245855	36632.71	36820.88	0.99489	-0.00739167	0.0146698	0.988521	0.993524	NA
96539	0.689914	0.463512	0.260763	0.163876	1364.571	834.125	1.63593	0.710112	-0.969315	0.364979	0.667611	NA
97455	0.431995	0.456293	0.163279	0.161324	14440.86	9295.50	1.55353	0.635552	-2.52968	0.0276277	0.259212	NA
98	0.165224	0.0782162	0.0624488	0.0276536	175371.1	172447.1	1.01696	0.0242572	-0.260937	0.800383	0.941855	NA
98027	0.810002	0.640245	0.306152	0.226361	7340.429	7651.125	0.959392	-0.0598075	0.125315	0.902222	0.962751	NA
98053	0.182737	0.277471	0.069068	0.0981009	340.1429	358.3750	0.949126	-0.075329	0.470245	0.646143	0.858548	NA
aconitic acid	0.126988	0.182507	0.047997	0.064526	532.5714	490.1250	1.0866	0.119825	-1.02494	0.32473	0.653558	C00417
adenine	0.215542	0.525536	0.0814673	0.185805	7435.857	5206.625	1.42815	0.514151	-2.07352	0.0601741	0.349431	C00147
adenosine	1.35923	0.976401	0.513741	0.34521	52270.71	35879.88	1.45683	0.542828	-0.817346	0.43168	0.702581	C00212
adenosine-5-monophosphate	0.238319	0.543362	0.0900761	0.192107	7399.714	8317.375	0.889669	-0.168659	0.46026	0.656396	0.859081	C00020
adipic acid	0.768954	0.574061	0.290637	0.202961	4933.714	9294.125	0.530842	-0.913645	2.50623	0.0300127	0.273544	C06104
alanine	0.129467	0.439984	0.0489341	0.155558	185071.7	189765.2	0.975267	-0.0361311	0.193023	0.851113	0.953197	C00041
alpha-aminoadipic acid	0.364035	0.365637	0.137592	0.129272	1084.857	1562.375	0.694364	-0.526236	1.91174	0.0785532	0.394622	C00956
aminomalonic acid	0.944198	0.641716	0.356873	0.226881	39002.29	28140.88	1.38597	0.470891	-1.14607	0.28023	0.628918	C00872
arabinose	0.284272	0.805042	0.107445	0.284625	50670.00	33634.88	1.50647	0.591174	-1.89581	0.0804345	0.400916	C00216
arachidonic acid	0.145896	0.252175	0.0551434	0.0891573	141155.43	87347.88	1.61601	0.69244	-5.10286	0.00021088	0.0443677	C00219
asparagine	1.03717	1.23536	0.392012	0.436765	44095.43	39144.25	1.12649	0.171829	-0.294848	0.772975	0.935439	C00152
aspartic acid	0.33377	0.24388	0.126153	0.0862245	383930.7	524043.9	0.732631	-0.448842	2.21815	0.0450813	0.314605	C00049
benzoic acid	0.162301	0.187418	0.0613439	0.0662621	20598.57	24067.62	0.855862	-0.224549	1.61843	0.130411	0.489425	C00180
beta-alanine	0.62423	0.365459	0.235937	0.129209	3522.571	2060.250	1.70978	0.773809	-2.17273	0.0621642	0.349431	C00099
beta-sitosterol	0.462069	0.671915	0.174646	0.237558	4699.00	3832.25	1.22617	0.294162	-0.930138	0.369885	0.667611	C01753
cadaverine	0.29512	0.305521	0.111545	0.108018	38779.14	25275.00	1.53429	0.61757	-2.84993	0.0187722	0.23032	C01672
campesterol	0.291454	0.441782	0.110159	0.156193	6720.429	5597.000	1.20072	0.2639	-1.21901	0.244995	0.620265	C01789
capric acid	0.64795	0.217909	0.244902	0.0770426	2290.000	3428.125	0.668004	-0.582072	2.25503	0.0468456	0.314605	C01571
cholesterol	0.236579	0.193809	0.0894185	0.0685217	6154589	6116449	1.00624	0.0089682	-0.0583499	0.954461	0.983788	C00187
cis-gondoic acid	0.11107	0.191475	0.0419805	0.0676965	1005.857	825.250	1.21885	0.285522	-2.51845	0.0269417	0.259212	C16526
citric acid	0.269188	0.219883	0.101744	0.0777404	32506.29	43837.88	0.741511	-0.431459	2.50615	0.0266703	0.259212	C00158
citrulline	0.446444	0.753366	0.16874	0.266355	25944.29	24266.75	1.06913	0.0964362	-0.204583	0.841286	0.951668	C00327
conduritol-beta-epoxide	1.68827	1.48756	0.638105	0.525932	2104664	3046354	0.69088	-0.533494	1.22997	0.243688	0.620265	NA
cysteine	0.355208	0.756049	0.134256	0.267304	9079.286	8305.000	1.09323	0.128599	-0.365889	0.720566	0.89965	C00097
cysteine-glycine	0.602488	0.588752	0.227719	0.208155	795.5714	873.1250	0.911177	-0.134197	0.374794	0.714119	0.896866	C01419
cystine	0.330673	0.427908	0.124983	0.151288	1366.143	1064.375	1.28352	0.360102	-1.29139	0.219117	0.614336	C01420
cytidine-5-monophosphate	0.613338	1.00305	0.23182	0.354631	28663.29	21276.50	1.34718	0.429943	-0.818221	0.430416	0.702316	C00055
decanol	0.205458	0.144344	0.0776557	0.0510334	1814.714	1655.500	1.09617	0.132475	-0.998922	0.341283	0.655429	C01633
diglycerol	0.895083	0.982421	0.33831	0.347338	38791.29	22963.00	1.6893	0.756422	-1.09746	0.296759	0.628918	C00165
dihydroxyacetone	0.442255	0.387904	0.167157	0.137145	8480.571	5720.750	1.48242	0.567957	-1.8941	0.0903354	0.421371	C00184
erythritol	0.230869	0.623216	0.0872602	0.22034	4291.286	3779.625	1.13537	0.183167	-0.633	0.54102	0.794148	C00503
ethanol phosphate	0.611625	0.944735	0.231173	0.334014	4072.429	4978.000	0.818085	-0.289677	0.559856	0.587284	0.821683	NA
ethanolamine	0.221388	0.3672	0.0836768	0.129825	438549.1	304189.0	1.4417	0.52777	-2.57436	0.0232981	0.259212	C00189
fructose	0.519059	1.27815	0.196186	0.451893	26449.57	19630.50	1.34737	0.430147	-1.02081	0.326004	0.654058	C02336
fructose-1-phosphate	0.566185	1.37871	0.213998	0.487446	1653.143	2276.750	0.726098	-0.461764	0.746259	0.470341	0.741897	C01094
fructose-6-phosphate	0.535015	0.817821	0.202217	0.289144	4983.857	3681.375	1.3538	0.437018	-1.14581	0.273505	0.628918	C05345
fumaric acid	0.0810876	0.13941	0.0306482	0.0492887	43521.43	51498.12	0.845107	-0.242794	2.79721	0.0181287	0.226786	C00122
galactinol	0.247093	0.202284	0.0933922	0.0715181	12516.29	9498.00	1.31778	0.398111	-2.32227	0.0402719	0.299635	C01235
galactitol	0.0903662	0.243695	0.0341552	0.0861593	205025.1	144351.5	1.42032	0.506214	-4.01619	0.00225476	0.0757125	C01507
galactose-6-phosphate	1.61796	1.50903	0.611532	0.533524	4066.714	2545.500	1.59761	0.675914	-1.04404	0.320674	0.647437	C01113
gluconic acid	0.182726	0.265931	0.0690641	0.0940208	4202.429	4819.625	0.871941	-0.197697	1.21822	0.247105	0.621488	C00800
glucose	1.7168	1.27868	0.64889	0.45208	941770.6	1401648.2	0.671902	-0.573677	0.899185	0.385797	0.675451	C00221
glucose-1-phosphate	0.338958	0.45505	0.128114	0.160884	132489.4	100465.2	1.31876	0.399181	-1.37229	0.194055	0.588875	C00103
glucose-6-phosphate	0.675781	1.25726	0.255421	0.444509	5292.143	5144.875	1.02862	0.040716	-0.0712997	0.944273	0.979588	C00092
glutamic acid	0.77748	0.565945	0.29386	0.200092	534458.4	542429.0	0.985306	-0.0213567	0.0576939	0.954922	0.983788	C00025
glutamine	0.5248	0.329071	0.198356	0.116344	17739.429	8446.625	2.10018	1.07051	-2.35699	0.0515397	0.331889	C00064
glutaric acid	0.216341	0.420518	0.0817692	0.148676	812.7143	853.8750	0.951795	-0.0712766	0.307665	0.763953	0.930157	C00489
glyceric acid	0.196086	0.428292	0.0741134	0.151424	53643.14	36569.62	1.46688	0.552748	-2.92322	0.0119118	0.196624	C00258
glycerol	0.484093	0.288444	0.18297	0.10198	280283.4	288618.1	0.971122	-0.0422755	0.156244	0.87888	0.953615	C00116
glycerol-alpha-phosphate	0.165381	0.259856	0.062508	0.0918731	58142.86	41517.62	1.40044	0.485878	-3.29022	0.0060313	0.132689	C03189
glycine	0.171048	0.19738	0.0646501	0.0697843	303412.9	258904.4	1.17191	0.228863	-1.85911	0.0867898	0.413223	C00037
glycolic acid	0.233967	0.292917	0.0884314	0.103562	2153.143	1783.000	1.2076	0.272137	-1.44507	0.172201	0.554871	C00160
guanidinosuccinate	0.318109	0.174397	0.120234	0.0616586	362.5714	449.7500	0.806162	-0.310858	1.75952	0.105093	0.444035	C03139
guanine	1.58627	1.4661	0.599552	0.518344	1005.0	1408.5	0.713525	-0.486964	0.430656	0.674175	0.86544	C00242
guanosine	1.55726	1.90591	0.58859	0.67384	22502.57	24420.88	0.921448	-0.118025	0.130376	0.898276	0.962751	C00387
heptadecanoic acid	0.278325	0.25464	0.105197	0.0900289	10196.43	7758.00	1.31431	0.394307	-2.09441	0.0600807	0.349431	NA
heptanoic acid	0.334258	0.35132	0.126337	0.12421	940.2857	1263.5000	0.744191	-0.426255	1.64089	0.125447	0.483975	C17714
histidine	1.64979	1.56382	0.62356	0.552895	19537.43	21076.50	0.926977	-0.109395	0.128946	0.899374	0.962751	C00135
homoserine	0.247369	0.470185	0.0934967	0.166236	1268.857	1317.625	0.962988	-0.0544103	0.194655	0.849137	0.953197	C00263
hydroquinone	0.14489	0.161373	0.0547632	0.0570541	700.5714	728.2500	0.961993	-0.0559017	0.476459	0.641657	0.856438	C00530
hypotaurine	0.746607	0.698304	0.282191	0.246888	10645.71	5079.50	2.09582	1.06751	-1.80262	0.111443	0.464749	C00519
hypoxanthine	0.263448	0.786574	0.0995739	0.278096	50805.71	30623.00	1.65907	0.730375	-2.05619	0.063533	0.349431	C00262
indole-3-lactate	0.145155	0.135729	0.0548633	0.0479876	1165.143	851.000	1.36915	0.453276	-4.03535	0.00216903	0.0757125	C00262
inosine	0.159836	0.926848	0.0604124	0.32769	1009329.0	766684.1	1.31649	0.396692	-1.45119	0.180411	0.567006	C00294
inositol-4-monophosphate	0.133897	0.251739	0.0506085	0.0890032	23312.29	17353.75	1.34336	0.425843	-3.37292	0.0050019	0.122739	C03546
isobutylamine	0.272802	0.0974349	0.103109	0.0344484	15995.86	18105.75	0.883469	-0.178749	1.18207	0.271514	0.628918	C02787
isocitric acid	0.32299	0.287884	0.122079	0.101782	772.2857	856.8750	0.901282	-0.14995	0.644053	0.53091	0.794148	C00451
isoleucine	0.516997	0.179674	0.195407	0.0635245	305208.4	480108.8	0.635707	-0.653567	3.08289	0.0113182	0.196624	C00407
isothreonic acid	0.185991	0.173876	0.0702982	0.0614744	3139.286	2588.500	1.21278	0.27832	-2.16029	0.0520201	0.331889	C00639
itaconic acid	0.194227	0.467513	0.073411	0.165291	46277.57	33332.00	1.38838	0.473405	-2.06443	0.0618276	0.349431	C00490
ketoisoleucine	0.443495	0.766306	0.167625	0.27093	19243.29	13353.38	1.44108	0.527151	-1.45958	0.168733	0.549243	C03465
kynurenine	0.37446	0.57016	0.141533	0.201582	2198.00	8135.25	0.270182	-1.888	4.62917	0.00171779	0.068497	C01718
lactic acid	0.140634	0.625583	0.0531546	0.221177	521089.3	310040.2	1.68072	0.749075	-4.10689	0.00143944	0.0655976	C01432
lactitol	0.20183	0.774876	0.0762844	0.27396	2367.286	1615.625	1.46524	0.551142	-2.23125	0.0463433	0.314605	C13542
lactose	0.392699	0.912852	0.148426	0.322742	28919.29	22796.12	1.26861	0.343244	-1.14286	0.273709	0.628918	C01970
lauric acid	0.51883	0.444867	0.196099	0.157284	9319.286	9323.000	0.999602	-0.00057484	0.00171159	0.99866	0.99866	C02679
leucine	0.144515	0.181468	0.0546217	0.0641586	703260.6	716001.5	0.982205	-0.0259032	0.207849	0.838594	0.951668	C00123
levoglucosan	0.300154	0.357381	0.113447	0.126353	3882.143	4701.125	0.82579	-0.276153	1.11812	0.284289	0.628918	NA
linoleic acid	0.258655	0.371089	0.0977626	0.1312	3483.000	1713.375	2.03283	1.02349	-4.71172	0.000902921	0.0655976	C01595
loganin	0.143131	0.60941	0.0540985	0.215459	1601.429	935.375	1.71207	0.775743	-4.07285	0.00157904	0.067162	C01433
lysine	0.901269	0.671179	0.340648	0.237298	95905.00	95139.25	1.00805	0.0115654	-0.0280762	0.978116	0.989681	C00047
malic acid	0.396189	0.181937	0.149745	0.0643243	18302.71	39064.12	0.46853	-1.09379	6.57137	1.81131e-05	0.0115562	C00711
malonic acid	0.72391	0.449142	0.273612	0.158796	621.7143	301.2500	2.06378	1.04529	-2.15264	0.0632421	0.349431	C00383
maltitol	0.906904	0.671036	0.342778	0.237247	1577.571	1838.125	0.85825	-0.22053	0.498933	0.627436	0.851915	D04845
maltose	0.897859	0.75554	0.339359	0.267124	4322.286	2965.375	1.45758	0.54358	-0.97818	0.351943	0.655429	C00208
mannose-6-phosphate	0.399913	0.278026	0.151153	0.0982969	732.000	485.625	1.50734	0.592001	-2.07574	0.070313	0.377008	C00275
melezitose	0.285838	0.271765	0.108037	0.0960835	199.5714	164.5000	1.2132	0.278817	-1.23994	0.241543	0.620265	C08243
melibiose	0.521324	0.72926	0.197042	0.257832	619.2857	533.5000	1.1608	0.215117	-0.697752	0.498179	0.762534	C05402
methanolphosphate	0.353221	0.545703	0.133505	0.192935	41459.00	26376.75	1.5718	0.652419	-2.29079	0.0408593	0.299635	NA
methionine	0.139468	0.202942	0.0527139	0.0717508	108836.6	120572.6	0.902664	-0.147738	1.10562	0.290081	0.628918	C00073
methionine sulfoxide	0.297454	0.29097	0.112427	0.102873	17109.71	13320.50	1.28446	0.361167	-1.6235	0.132293	0.492494	C02989
methylsuccinic acid	0.433965	0.212246	0.164023	0.0750402	2241.143	2722.500	0.823193	-0.280697	1.27229	0.230253	0.614336	NA
monoarachidin	0.345497	0.231425	0.130586	0.0818211	647.7143	1081.7500	0.598765	-0.739938	3.89979	0.00189863	0.0712544	NA
monoheptadecanoyl glyceride	0.240916	0.226205	0.0910577	0.0799754	446.2857	646.3750	0.690444	-0.534404	3.15201	0.0081325	0.162142	NA
monomyristin	0.161473	0.102312	0.061031	0.0361728	2588.286	2598.000	0.996261	-0.00540439	0.0538713	0.958054	0.983788	NA
mucic acid	0.115489	0.261471	0.0436508	0.0924438	308.4286	273.8750	1.12617	0.171419	-1.12312	0.286669	0.628918	C00879
myo-inositol	0.157856	0.263672	0.059664	0.093222	250707.6	280487.2	0.893829	-0.161929	0.975756	0.350676	0.655429	C00137
myristic acid	0.472698	0.424215	0.178663	0.149983	8488.571	6463.375	1.31333	0.393234	-1.3656	0.196475	0.591279	C06424
N-acetylaspartic acid	0.61728	0.421117	0.23331	0.148887	182014.7	186865.9	0.974039	-0.0379484	0.123476	0.903718	0.962751	C01042
N-acetylmannosamine	0.655863	1.16666	0.247893	0.412477	7028.286	3837.375	1.83153	0.873053	-1.61803	0.134143	0.494699	NA
N-acetylneuraminic acid	0.581981	0.297464	0.219968	0.105169	22439.14	12647.62	1.77418	0.827151	-2.2894	0.0535142	0.334726	C00270
N-methyl-UMP	0.323739	0.476742	0.122362	0.168554	219616.7	147715.1	1.48676	0.57217	-2.042	0.0621597	0.349431	NA
N-methylethanolamine	0.500038	0.528885	0.188997	0.186989	51305.29	78760.88	0.651406	-0.618372	1.46319	0.175046	0.558397	NA
nervonic acid	0.293244	0.116718	0.110836	0.0412662	524.1429	418.2500	1.25318	0.325595	-1.87548	0.101748	0.444035	C08323
nicotinamide	0.780324	0.372266	0.294935	0.131616	83970.71	63029.62	1.33224	0.413856	-1.15678	0.270196	0.628918	C00153
nicotinic acid	1.93998	2.07463	0.733243	0.733492	50555.71	33911.38	1.49082	0.576105	-0.706797	0.492576	0.759091	C00253
oleic acid	0.129873	0.174571	0.0490874	0.0617203	150566.7	101237.8	1.48726	0.572655	-5.01116	0.000278168	0.0443677	C00712
ornithine	0.144594	0.992036	0.0546513	0.350738	11345.86	27810.12	0.407976	-1.29344	0.921426	0.387402	0.675451	C00077
oxoproline	0.426864	0.317721	0.161339	0.112331	3670308	3278857	1.11939	0.162708	-0.565382	0.583382	0.821129	C01879
palatinitol	0.381533	0.354563	0.144206	0.125357	5643.857	3634.000	1.55307	0.635123	-2.28852	0.0463785	0.314605	NA
palmitic acid	0.141539	0.129255	0.0534968	0.0456986	253921.4	250014.1	1.01563	0.0223725	-0.217548	0.831337	0.951668	C00249
palmitoleic acid	0.595445	0.496835	0.225057	0.175658	18217.000	8428.625	2.16133	1.11192	-2.82021	0.0197505	0.237751	C08362
pantothenic acid	0.438724	1.00184	0.165822	0.354204	43461.57	25668.12	1.69321	0.759763	-1.84385	0.0898585	0.421371	C12276
parabanic acid	0.717188	0.863429	0.271071	0.305268	6577.714	4497.125	1.46265	0.548583	-1.39867	0.191432	0.587181	C00802
pentitol	0.624651	0.779795	0.236096	0.275699	366.7143	201.1250	1.82332	0.866564	-2.24323	0.0437436	0.313577	D00061
phenylalanine	0.211502	0.211102	0.0799401	0.0746358	145824.1	127407.5	1.14455	0.194779	-1.17288	0.262158	0.628918	C00079
phosphate	0.330851	0.926436	0.12505	0.327544	1175297	1045689	1.12395	0.168572	-0.590253	0.565893	0.813153	C00009
phosphoethanolamine	0.386756	0.935896	0.14618	0.330889	938266.4	479530.0	1.95664	0.968377	-2.34305	0.0393958	0.299221	C00346
phthalic acid	0.132729	0.133939	0.050167	0.0473546	9389.571	10729.875	0.875087	-0.192502	1.88522	0.0819549	0.405328	C01606
pinitol	0.284144	0.332651	0.107397	0.11761	11502.000	7909.875	1.45413	0.540158	-2.22774	0.0500485	0.329185	C03844
proline	0.175996	0.274677	0.0665203	0.0971132	69048.43	55962.62	1.23383	0.303145	-1.80626	0.0942047	0.432034	C00148
putrescine	0.684583	0.255897	0.258748	0.0904731	176296.7	139999.0	1.25927	0.332589	-0.849278	0.423793	0.702285	C00138
pyridoxine	1.48288	1.50035	0.560475	0.530452	12448.43	11747.62	1.05966	0.0835953	-0.157544	0.877241	0.953615	C00314
pyrophosphate	0.895203	0.522076	0.338355	0.184582	1294531	1362794	0.94991	-0.074138	0.196733	0.847146	0.953197	C00013
raffinose	0.109296	0.0945184	0.0413102	0.0334173	83374.00	74405.88	1.12053	0.164181	-2.10121	0.0588	0.349431	C00492
ribonic acid	0.366501	0.216204	0.138524	0.0764398	388.2857	315.1250	1.23216	0.301194	-1.28047	0.233987	0.614336	C01685
ribose	0.894214	0.473456	0.337981	0.167392	36828.43	34767.12	1.05929	0.0830963	-0.181728	0.859821	0.953615	C00121
ribose-5-phosphate	0.318827	0.503057	0.120505	0.177858	5388.00	3751.75	1.43613	0.522186	-1.93601	0.0779976	0.394622	C00117
ribulose-5-phosphate	0.285331	0.328444	0.107845	0.116123	1921.286	1341.750	1.43193	0.517956	-2.36873	0.0359283	0.289612	C00199
saccharic acid	0.779797	0.420417	0.294736	0.14864	6706.0	3046.5	2.20121	1.1383	-1.20022	0.273759	0.628918	C00818
serine	0.118672	0.159524	0.0448537	0.0564004	487272.0	576071.5	0.845853	-0.241521	2.30252	0.0393886	0.299221	C00065
shikimic acid	0.683876	0.480203	0.258481	0.169777	23874.14	19559.38	1.2206	0.287588	-0.700653	0.498396	0.762534	C00493
sorbitol	0.158203	0.485987	0.059795	0.171822	261202.1	173823.4	1.50269	0.587544	-3.02687	0.0108306	0.196624	C00794
spermidine	0.790527	0.680837	0.298791	0.240712	5721.429	3866.750	1.47965	0.565254	-0.63414	0.543765	0.794148	C00315
squalene	0.135119	0.156774	0.0510702	0.0554281	53837.29	43794.75	1.22931	0.297848	-2.91714	0.0126966	0.202511	C00751
stearic acid	0.100501	0.131168	0.0379857	0.0463751	1344530	1331930	1.00946	0.0135837	-0.16117	0.874469	0.953615	C01530
succinic acid	0.103523	0.317302	0.039128	0.112183	93880.43	78294.00	1.19908	0.261923	-1.79053	0.103809	0.444035	C00042
sucrose	0.114665	0.17754	0.0433394	0.06277	166841.3	129112.0	1.29222	0.369853	-3.53807	0.00369429	0.111918	C00089
syringic acid	0.247417	0.245118	0.0935149	0.0866623	340293.3	482896.4	0.704692	-0.504935	2.59794	0.02409	0.259212	C10833
tagatose	0.643532	1.37791	0.243232	0.487165	6122.000	4510.375	1.35732	0.440756	-0.843221	0.414802	0.692785	C00795
tartaric acid	0.748311	0.821076	0.282835	0.290294	552.5714	376.3750	1.46814	0.55399	-0.89932	0.391719	0.675451	C00898
terephthalic acid	0.663465	0.385606	0.250766	0.136332	1797.0	2201.5	0.816262	-0.292896	0.931246	0.370881	0.667611	C06337
threonic acid	0.429906	0.432345	0.162489	0.152857	312.5714	359.3750	0.869764	-0.201304	0.62376	0.543954	0.794148	C01620
threonine	0.157721	0.307382	0.0596131	0.108676	104387.3	131287.4	0.795105	-0.330782	1.84244	0.0954808	0.432034	C00188
thymine	0.194251	0.272236	0.0734198	0.0962501	797.5714	740.0000	1.0778	0.108088	-0.618618	0.547038	0.796827	C00178
tocopherol alpha-	0.119565	0.081784	0.0451912	0.028915	4389.429	4566.125	0.961303	-0.0569371	0.741174	0.474631	0.745848	C02477
tocopherol beta	0.247315	0.362944	0.0934763	0.12832	712.2857	598.8750	1.18937	0.250201	-1.28701	0.22168	0.614336	C14152
trans-4-hydroxy-L-proline	0.5145	0.566653	0.194463	0.200342	22143.00	11998.75	1.84544	0.883967	-2.22338	0.0531969	0.334726	C01157
trisaccharide	0.385811	0.34838	0.145823	0.123171	136.7143	104.2500	1.31141	0.391117	-1.42763	0.181954	0.569052	C00420
tryptophan	0.165207	0.397861	0.0624423	0.140665	242938.0	256781.1	0.94609	-0.0799508	0.385596	0.708224	0.892978	C00078
tyrosine	0.125956	0.229688	0.0476068	0.0812068	374956.1	545816.4	0.686964	-0.541694	3.16728	0.011697	0.196624	C00082
UDP-glucuronic acid	0.352805	0.273257	0.133348	0.0966109	44080.57	42856.62	1.02856	0.0406248	-0.18728	0.85478	0.953197	C00167
UDP-N-acetylglucosamine	0.462162	0.343943	0.174681	0.121602	27757.57	24151.25	1.14932	0.200783	-0.745217	0.470954	0.741897	C00043
uracil	0.143359	0.530582	0.0541844	0.187589	37283.57	22955.38	1.62418	0.699708	-3.05714	0.0120193	0.196624	C00106
urea	0.830795	1.98417	0.314011	0.70151	3657.286	47715.750	0.0766474	-3.70562	2.4135	0.0458029	0.314605	C00086
uridine	0.155544	0.264163	0.05879	0.0933958	197564.6	181234.9	1.0901	0.124464	-0.766844	0.458273	0.727308	C00299
valine	0.450067	0.416893	0.170109	0.147394	121836.9	124898.1	0.97549	-0.0358004	0.148416	0.884311	0.956255	C00183
vanillic acid	1.17846	0.154459	0.445417	0.0546094	605	115	5.26087	2.3953	-2.18866	0.0711391	0.378223	C06672
xanthine	0.556076	0.398825	0.210177	0.141006	170.1429	159.1250	1.06924	0.0965864	-0.283738	0.782003	0.935439	C00385
xylitol	0.324389	0.293904	0.122608	0.103911	5043.714	4230.750	1.19216	0.253573	-1.07715	0.305429	0.630628	C00379
xylonic acid	0.269605	0.321055	0.101901	0.11351	325.00	270.75	1.20037	0.263478	-1.19281	0.254575	0.622299	C00502
xylonolactone	0.526348	0.493666	0.198941	0.174537	1941.571	2575.000	0.754008	-0.407348	1.06931	0.304793	0.630628	C02266

## Sheet: Media-TNFα vs Ctrl
Supplementary Table S2: Differential metabolite analysis results for Media-TNFα vs Ctrl
Metabolite	Media_TNFa.stdev	Media_Con.stdev	Media_TNFa.std.err	Media_Con.std.err	Media_TNFa.mean	Media_Con.mean	Fold_Change	log2FoldChange	t_value	pval	padj	KEGG
1-methylinosine	0.17988	0.257746	0.0635971	0.0911269	170.625	204.500	0.834352	-0.261272	1.57002	0.14469	0.521752	NA
1-monoolein	0.329102	0.308129	0.116355	0.10894	419324.4	470351.0	0.891514	-0.165671	0.71145	0.488513	0.766801	NA
1-monopalmitin	0.295728	0.316617	0.104556	0.111941	12658.62	12811.25	0.988086	-0.0172911	0.0753544	0.941001	0.990774	NA
1-monostearin	0.774138	1.08017	0.273699	0.381897	6989.25	5984.00	1.16799	0.224027	-0.60618	0.554146	0.810884	D01947
1,5-anhydroglucitol	0.242468	0.639147	0.0857252	0.225973	8076.125	8317.625	0.970965	-0.0425084	0.206336	0.840152	0.965797	C07326
100114	0.331483	0.294602	0.117197	0.104158	29371.12	41317.00	0.710873	-0.492337	1.89704	0.0802675	0.433989	NA
102246	0.449224	0.483624	0.158825	0.170987	25379.75	25997.12	0.976252	-0.034674	0.129668	0.898723	0.981355	NA
102304	0.176614	0.327589	0.0624426	0.11582	24147.75	31257.75	0.772536	-0.372325	1.57693	0.151012	0.521752	NA
102327	0.194624	0.155271	0.0688102	0.0548964	5019.000	6136.375	0.81791	-0.289987	2.38065	0.0320581	0.346662	NA
102337	0.337834	0.660187	0.119442	0.233412	19383.75	28195.62	0.687474	-0.540623	1.32089	0.218792	0.56216	NA
102716	1.0341	1.3586	0.365609	0.480337	1880.375	8244.375	0.22808	-2.13239	1.57835	0.153095	0.521752	NA
103155	0.215051	0.178412	0.076032	0.0630782	1833.875	2270.125	0.80783	-0.307876	2.26385	0.039999	0.364563	NA
103176	0.135976	0.324139	0.0480749	0.114601	3312.50	3239.25	1.02261	0.0322606	-0.189008	0.85398	0.97162	NA
103870	0.833833	0.908136	0.294804	0.321075	1146.625	1025.875	1.1177	0.160539	-0.35586	0.727491	0.901943	NA
104131	0.27291	0.191624	0.0964884	0.0677492	5837.125	6673.500	0.874672	-0.193186	1.21813	0.243924	0.588578	NA
104663	0.299374	0.370595	0.105845	0.131025	523.375	526.375	0.994301	-0.00824596	0.0341104	0.973294	0.993539	NA
104924	0.112513	0.133429	0.0397795	0.0471742	89279.5	99097.5	0.900926	-0.15052	1.66697	0.119465	0.476365	NA
105370	0.179525	0.266433	0.0634716	0.0941981	21672.25	26533.50	0.816788	-0.291966	1.87607	0.0861004	0.435969	NA
105373	0.0958613	0.0718516	0.0338921	0.0254034	3038.375	3544.500	0.857208	-0.222282	3.63384	0.00280042	0.198519	NA
105483	0.130149	0.156055	0.0460145	0.0551738	4064.00	5024.25	0.808877	-0.306008	2.9187	0.0123345	0.33626	NA
105643	0.140522	0.0821997	0.0496819	0.029062	4833.00	5999.25	0.805601	-0.311863	3.96127	0.00169717	0.187489	NA
106211	0.250724	0.174692	0.0886443	0.0617628	7078.625	9093.500	0.778427	-0.361367	2.40699	0.0305414	0.346327	NA
106214	0.18738	0.191713	0.0662489	0.0677806	2867.75	3590.25	0.798761	-0.324165	2.43346	0.0300561	0.346327	NA
106278	0.242678	0.162091	0.0857995	0.0573078	9735.375	10754.125	0.905269	-0.143582	0.960988	0.354669	0.669464	NA
1064	0.662864	0.164476	0.234358	0.0581512	26053.62	29093.38	0.895517	-0.159207	0.824668	0.42879	0.718027	NA
106427	0.389706	0.232788	0.137782	0.0823029	79782	72945	1.09373	0.129254	-0.572241	0.577756	0.827486	NA
106742	0.777567	0.698662	0.274912	0.247014	2240810	2568306	0.872486	-0.196797	0.568937	0.578462	0.827486	NA
106939	0.208077	0.484522	0.0735663	0.171305	1371.625	1907.750	0.718975	-0.475986	2.01974	0.0739747	0.427107	NA
106940	0.283038	0.359909	0.100069	0.127247	3168.875	3801.250	0.83364	-0.262503	1.16798	0.267102	0.608611	NA
107110	0.56313	0.523394	0.199097	0.185048	24343.75	32430.38	0.750646	-0.413795	1.17379	0.260382	0.599725	NA
108936	0.0728298	0.174676	0.0257492	0.0617573	65027.88	64658.38	1.00571	0.00822103	-0.0914255	0.928996	0.988521	NA
108950	0.32293	0.357617	0.114173	0.126437	204552.1	242495.1	0.843531	-0.245487	1.09326	0.292738	0.622557	NA
109401	1.23195	1.41849	0.435561	0.501511	53038.12	61299.12	0.865235	-0.208837	0.124596	0.90272	0.981355	NA
110015	0.360658	0.54709	0.127512	0.193426	1279.375	1498.875	0.853557	-0.228441	0.880942	0.394848	0.696873	NA
110031	0.319341	0.215142	0.112904	0.0760643	14376.75	14773.00	0.973177	-0.0392253	0.23552	0.817251	0.952962	NA
110129	0.338462	0.278894	0.119664	0.0986039	5517.000	5758.375	0.958083	-0.0617778	0.300698	0.768125	0.917723	NA
110131	0.314466	0.416004	0.111181	0.14708	19293.50	24329.25	0.793017	-0.334577	1.07622	0.305649	0.629081	NA
110282	0.158879	0.288653	0.0561723	0.102054	2379.125	2297.500	1.03553	0.0503662	-0.327602	0.74947	0.909054	NA
110346	0.390062	0.607966	0.137908	0.214948	19165.88	18520.88	1.03483	0.0493876	-0.156978	0.877818	0.97362	NA
110382	0.191503	0.346359	0.0677064	0.122457	1241.875	1622.875	0.765231	-0.386032	1.83513	0.0966569	0.443746	NA
110393	2.10391	1.35185	0.743844	0.477952	12610.750	3430.625	3.67593	1.87811	-1.40473	0.189893	0.536774	NA
110400	0.236473	0.34343	0.0836059	0.121421	43519.88	63516.12	0.685179	-0.545448	1.96245	0.0812056	0.435371	NA
110604	0.142271	0.150875	0.0503004	0.0533425	972881.0	930508.1	1.04554	0.0642446	-0.614392	0.548829	0.810277	NA
110605	0.51798	0.650113	0.183134	0.22985	903757.8	1207125.1	0.748686	-0.417567	0.970036	0.348682	0.662786	NA
110606	0.324161	0.801054	0.114608	0.283215	38042.88	64941.25	0.585805	-0.771509	1.69116	0.129204	0.502637	NA
110607	0.295559	0.700651	0.104496	0.247718	141164.6	214891.9	0.65691	-0.606233	1.38194	0.203961	0.5494	NA
110610	0.416801	1.18664	0.147361	0.419542	27443.25	49731.88	0.551824	-0.85772	1.59923	0.147396	0.521752	NA
110611	0.35473	0.394365	0.125416	0.139429	278972.2	355496.5	0.78474	-0.349714	1.24738	0.235649	0.588578	NA
110612	0.291766	0.546749	0.103155	0.193305	6354.125	6159.875	1.03153	0.0447924	-0.155616	0.879177	0.97362	NA
110613	0.488032	0.402457	0.172545	0.14229	19976.38	22486.50	0.888372	-0.170764	0.634885	0.535814	0.804351	NA
110618	0.64934	0.242637	0.229576	0.0857852	5238.250	7571.125	0.691872	-0.531423	2.13725	0.0521145	0.397415	NA
110628	0.418183	1.32108	0.14785	0.467074	23838.50	20513.12	1.16211	0.216747	-0.53001	0.605008	0.842785	NA
110640	0.143063	0.0889771	0.0505804	0.0314582	118635.0	126583.9	0.937204	-0.0935642	1.05649	0.312099	0.634137	NA
110920	0.695353	1.02961	0.245845	0.364024	30861.62	54454.88	0.566737	-0.819248	1.45259	0.174823	0.528846	NA
110925	0.175379	0.915666	0.0620059	0.323737	1106.625	907.750	1.21909	0.285799	-0.791187	0.450897	0.741423	NA
110931	0.123822	0.285391	0.0437776	0.100901	24485.50	25854.12	0.947064	-0.0784665	0.58322	0.571689	0.821481	NA
111162	0.281314	0.254493	0.0994596	0.0899769	4428.375	5537.875	0.799652	-0.322555	1.68873	0.114169	0.458111	NA
111253	0.985621	0.493325	0.34847	0.174417	30163	36498	0.826429	-0.275037	0.712794	0.488987	0.766801	NA
111263	0.247255	0.197225	0.0874177	0.0697296	10791.88	13880.12	0.777506	-0.363074	2.22966	0.0427017	0.378384	NA
11149	0.466228	0.328003	0.164836	0.115966	6451.375	5798.250	1.11264	0.153989	-0.535755	0.601339	0.841346	NA
111735	0.975667	1.2745	0.34495	0.450603	3119.125	5638.500	0.553183	-0.85417	1.17289	0.26235	0.602085	NA
111776	0.167646	0.174559	0.0592719	0.0617161	4779.25	5995.75	0.797106	-0.327156	2.57375	0.0234317	0.346327	NA
112482	0.326876	0.528479	0.115568	0.186845	49498.38	40034.38	1.2364	0.306142	-1.13183	0.278676	0.615856	NA
11353	0.297926	0.307282	0.105333	0.108641	12311.75	16739.50	0.735491	-0.443221	2.149	0.0502958	0.397415	NA
113535	0.164439	0.231192	0.0581381	0.0817386	305.125	369.750	0.82522	-0.27715	1.97772	0.0719161	0.427107	NA
114258	0.224759	0.537228	0.0794641	0.189939	3042.875	3071.750	0.9906	-0.0136257	0.0598564	0.953228	0.991111	NA
11523	0.304264	0.319842	0.107573	0.113081	972.125	1216.000	0.799445	-0.322929	1.50281	0.156435	0.521752	NA
117166	0.16638	0.174773	0.0588242	0.0617917	703358.5	732641.1	0.960031	-0.0588464	0.492338	0.630116	0.86641	NA
117212	0.164511	0.340865	0.0581633	0.120514	2252.000	2832.375	0.795092	-0.330805	1.36295	0.208409	0.553411	NA
117242	0.457359	0.49688	0.161701	0.175673	5724.50	5072.75	1.12848	0.174382	-0.538544	0.598741	0.839553	NA
11731	0.365741	0.547162	0.129309	0.193451	327632.6	442866.4	0.7398	-0.434793	1.79272	0.0984029	0.443746	NA
118128	0.308349	0.240137	0.109018	0.0849014	440.750	565.875	0.778882	-0.360523	1.8524	0.0852047	0.435969	NA
120466	0.0813513	0.089188	0.028762	0.0315327	11023326	11118056	0.99148	-0.012345	0.195604	0.847737	0.969277	NA
120665	0.207542	0.326431	0.0733773	0.115411	144.375	152.375	0.947498	-0.0778053	0.421849	0.681399	0.883835	NA
120669	1.71832	2.71467	0.607518	0.959781	5105.375	67423.375	0.0757211	-3.72316	1.03754	0.333829	0.654559	NA
120928	0.11996	0.111671	0.0424122	0.0394816	7468.75	7868.25	0.949226	-0.075176	0.947552	0.35943	0.674459	NA
121028	0.0955056	0.219527	0.0337663	0.0776144	2216445	2211779	1.00211	0.00304032	-0.0260124	0.979765	0.994182	NA
121890	0.0477872	0.0939624	0.0168953	0.0332207	5895.625	6589.500	0.8947	-0.160524	2.88974	0.0163933	0.346327	NA
124548	0.624735	0.684477	0.220877	0.241999	16204.00	17920.62	0.90421	-0.145271	0.527049	0.606607	0.84317	NA
124590	0.17171	0.4177	0.0607086	0.147679	37641.62	43549.75	0.864336	-0.210336	0.961858	0.360633	0.674732	NA
125462	0.44582	0.355494	0.157621	0.125686	6847.250	7310.875	0.936584	-0.0945194	0.331105	0.745986	0.907868	NA
125488	0.210791	0.176707	0.0745259	0.0624754	301.75	335.00	0.900746	-0.150807	1.08597	0.29585	0.627084	NA
125802	0.354388	0.364233	0.125295	0.128776	255154.2	423883.8	0.601944	-0.732299	2.69493	0.0191011	0.346327	NA
126344	1.22208	1.59662	0.432071	0.564491	4981.625	13230.625	0.376522	-1.40919	1.04015	0.323722	0.644697	NA
126345	0.305379	0.353556	0.107968	0.125001	8091.375	9418.000	0.859139	-0.219036	0.92381	0.372825	0.681554	NA
126354	0.170927	0.283661	0.0604317	0.100289	10243.88	10336.62	0.991028	-0.0130023	0.0761715	0.940585	0.990774	NA
126362	0.697008	0.279776	0.246429	0.0989159	3296.625	3452.250	0.954921	-0.0665472	0.227434	0.824198	0.952962	NA
128024	0.287032	0.553954	0.101481	0.195852	372.625	449.875	0.828286	-0.2718	0.753645	0.46978	0.758784	NA
128051	0.257346	0.287092	0.0909857	0.101502	8550.625	9999.500	0.855105	-0.225826	1.03267	0.320923	0.644697	NA
128059	0.220699	0.234107	0.078029	0.0827694	2679.000	3454.125	0.775594	-0.366626	2.14037	0.0530273	0.397415	NA
130526	0.394777	0.606417	0.139575	0.214401	10660.00	13810.75	0.771862	-0.373584	1.19057	0.258079	0.599508	NA
130588	0.229694	0.142691	0.0812092	0.0504489	14088.25	16944.25	0.831447	-0.266303	2.07148	0.0578519	0.397415	NA
130640	0.18254	0.100705	0.0645375	0.0356045	2460.125	3289.625	0.747844	-0.419192	4.18108	0.00111811	0.187489	NA
130642	0.824791	0.131435	0.291608	0.0464693	1631	3190	0.511285	-0.9678	4.27425	0.00178197	0.187489	NA
130657	0.284696	0.433549	0.100655	0.153283	788.75	874.25	0.902202	-0.148478	0.694436	0.500164	0.774525	NA
130741	0.15173	0.153294	0.0536445	0.0541976	14729.62	16861.62	0.873559	-0.195023	1.69067	0.113751	0.458111	NA
130799	0.155285	0.175985	0.0549016	0.0622202	4740.875	5377.375	0.881634	-0.181749	1.4764	0.162855	0.521752	NA
130800	0.663485	0.70068	0.234577	0.247728	11848.25	8702.25	1.36152	0.445214	-1.17564	0.259394	0.599613	NA
131314	0.919492	0.830311	0.32509	0.293559	21629	20769	1.04141	0.0585352	-0.132839	0.896282	0.981355	NA
131421	0.629481	0.228981	0.222555	0.080957	700864.1	595176.5	1.17757	0.235817	-0.930798	0.372116	0.681554	NA
13146	0.525755	0.195937	0.185883	0.069274	603.25	733.75	0.822147	-0.282533	1.32298	0.213078	0.55884	NA
131694	0.248145	0.258472	0.0877325	0.0913838	3689.875	3569.750	1.03365	0.0477489	-0.237804	0.815499	0.952962	NA
132105	0.122867	0.438627	0.0434399	0.155078	408161.9	309060.4	1.32065	0.401253	-2.13038	0.0616328	0.407883	NA
133514	0.152754	0.187443	0.0540068	0.0662711	2216.75	2377.50	0.932387	-0.100999	0.810961	0.431689	0.720182	NA
133747	0.673059	0.486481	0.237962	0.171997	7609.375	10363.875	0.734221	-0.445714	1.11373	0.285617	0.615856	NA
136	0.933951	1.22635	0.330201	0.433581	19573.25	20156.38	0.97107	-0.0423532	0.0838077	0.934405	0.990283	NA
137	0.272303	0.275521	0.0962736	0.0974113	43879.12	41371.25	1.06062	0.084906	-0.401505	0.694169	0.886	NA
145862	1.59192	1.46009	0.562829	0.51622	44399.25	41979.00	1.05765	0.0808675	-0.0602086	0.953239	0.991111	NA
146389	0.115434	0.102065	0.0408119	0.0360856	3218.750	3702.375	0.869374	-0.201951	2.53243	0.0239724	0.346327	NA
146430	0.127676	0.158312	0.0451403	0.0559716	558086.2	736935.1	0.757307	-0.40105	3.64561	0.00359545	0.22939	NA
14689	1.35891	1.25691	0.480448	0.444383	42016.50	45925.25	0.914889	-0.128332	0.119634	0.906482	0.981355	NA
14706	0.494834	0.504406	0.17495	0.178335	66396.38	57708.62	1.15055	0.202318	-0.459942	0.652662	0.883835	NA
14729	0.252452	0.375928	0.0892553	0.13291	12450.75	13100.62	0.950394	-0.0734024	0.33603	0.742409	0.907435	NA
161397	0.115019	0.150822	0.0406655	0.0533235	1083967	1034799	1.04751	0.0669703	-0.711955	0.489166	0.766801	NA
161875	0.204542	0.158424	0.0723166	0.0560115	1472.5	1580.0	0.931962	-0.101657	0.749116	0.46642	0.75719	NA
163410	0.153032	0.152912	0.0541049	0.0540627	28281.38	29590.50	0.955759	-0.0652816	0.602853	0.55628	0.812143	NA
163575	0.27978	0.243836	0.0989172	0.0862091	3533.75	4215.25	0.838325	-0.254418	1.47555	0.162341	0.521752	NA
16598	2.98242	1.55924	1.05444	0.551273	186641.62	14075.75	13.2598	3.72899	-1.62813	0.1463	0.521752	NA
16705	0.38888	0.338849	0.13749	0.119801	61280.50	67756.25	0.904426	-0.144926	0.558929	0.585112	0.833163	NA
1673	0.158586	0.211107	0.0560685	0.0746378	6765.625	7195.875	0.940209	-0.0889469	0.653257	0.525143	0.799124	NA
16792	0.112421	0.118484	0.0397467	0.0418905	26109.62	28577.38	0.913646	-0.130292	1.4981	0.156826	0.521752	NA
16819	0.524713	0.460673	0.185514	0.162872	635.25	585.25	1.08543	0.118271	-0.27718	0.785991	0.930357	C00116
1686	0.0971787	0.386952	0.0343578	0.136808	477.375	603.500	0.791011	-0.338231	1.51194	0.171031	0.528846	NA
168835	0.658016	0.379453	0.232644	0.134157	89722.25	113173.62	0.792784	-0.335	0.86954	0.39927	0.699267	NA
168876	0.322188	0.267074	0.113911	0.0944249	286562.1	264506.1	1.08339	0.115547	-0.502145	0.623425	0.85906	NA
170248	0.818043	0.34198	0.289222	0.120908	560.000	361.625	1.54857	0.630932	-0.712603	0.498046	0.773122	NA
170319	1.47209	1.31237	0.520461	0.463992	2502.75	2928.00	0.854764	-0.226401	0.226234	0.824489	0.952962	NA
1704	0.800098	0.53718	0.282877	0.189922	4661.75	5946.00	0.784014	-0.351048	0.983014	0.343252	0.657642	NA
170467	0.518752	0.0883444	0.183407	0.0312345	18665.38	21331.88	0.874999	-0.192646	0.995411	0.349053	0.662786	NA
170468	0.227061	0.12924	0.0802781	0.0456931	19464.00	23507.38	0.827995	-0.272306	2.10735	0.0559906	0.397415	NA
170469	0.615874	0.787985	0.217744	0.278595	6477.625	7375.375	0.878277	-0.187251	0.403513	0.694523	0.886	NA
170487	0.245381	0.479518	0.0867554	0.169535	23967.62	28613.38	0.837637	-0.255603	0.917409	0.381772	0.691961	NA
170491	0.18834	0.169034	0.0665881	0.0597626	7701.000	7651.625	1.00645	0.00927963	-0.0742246	0.941932	0.990774	NA
170492	0.224653	0.403357	0.0794268	0.142608	4522.50	3773.75	1.19841	0.261122	-1.30315	0.21394	0.55884	NA
170496	0.286585	0.262222	0.101323	0.0927096	22346.38	21261.88	1.05101	0.071772	-0.388928	0.703229	0.891908	NA
170498	0.282524	0.190541	0.0998872	0.0673665	10100.12	12251.88	0.824373	-0.278631	1.86514	0.0832624	0.435969	NA
1705	0.20976	0.306928	0.0741613	0.108515	14292.88	20519.00	0.696568	-0.521664	2.60742	0.0260793	0.346327	NA
170508	0.530706	0.703995	0.187633	0.2489	5592.75	5415.50	1.03273	0.0464633	-0.131136	0.897549	0.981355	NA
170512	0.253212	0.218192	0.089524	0.0771426	3630.75	3957.00	0.917551	-0.124139	0.703464	0.493305	0.769508	NA
170663	0.35441	0.337668	0.125303	0.119384	17875.00	25358.12	0.704902	-0.504505	1.7673	0.100156	0.443746	NA
170728	0.345521	0.49326	0.12216	0.174394	3087.500	3518.125	0.877598	-0.188368	0.621447	0.546342	0.810277	NA
170736	0.24767	0.299061	0.0875646	0.105734	3714.375	4548.750	0.81657	-0.292351	1.37878	0.195637	0.542679	NA
170766	0.159028	0.33293	0.056225	0.117708	10225.25	12644.12	0.808696	-0.306331	1.52061	0.161917	0.521752	NA
170768	0.263084	0.191628	0.0930142	0.0677508	264.625	302.250	0.875517	-0.191793	1.12987	0.279185	0.615856	NA
1708	0.173522	0.378563	0.0613495	0.133842	38076.00	42020.88	0.906121	-0.142224	0.831159	0.424156	0.713865	NA
170962	0.177239	0.163863	0.0626636	0.0579343	10007.88	10760.38	0.930068	-0.104593	0.882108	0.392623	0.696873	NA
170971	0.166419	0.170047	0.0588381	0.0601209	7024.125	6782.500	1.03562	0.0505014	-0.415697	0.683933	0.883835	NA
170974	0.374468	0.429857	0.132394	0.151977	1593.625	1793.500	0.888556	-0.170466	0.654116	0.523966	0.799124	NA
170978	0.63794	0.612807	0.225546	0.21666	5071.125	5294.625	0.957787	-0.0622227	0.172956	0.865162	0.97362	NA
170979	0.195946	0.207503	0.0692773	0.0733635	1646.000	1941.125	0.847962	-0.237929	1.61123	0.130471	0.504488	NA
170984	0.157407	0.137978	0.0556518	0.0487825	15787.75	18482.12	0.854217	-0.227325	2.15086	0.0494777	0.397415	NA
170986	0.289156	0.675082	0.102232	0.238678	900.625	820.375	1.09782	0.134643	-0.373776	0.71601	0.899241	NA
170988	0.184219	0.245626	0.0651311	0.086842	1365.25	1602.75	0.851817	-0.231384	1.4914	0.162004	0.521752	NA
171026	0.370427	0.315914	0.130966	0.111692	1852.50	1852.75	0.999865	-0.000194683	0.000869726	0.99932	0.99932	NA
171037	0.467694	0.758282	0.165355	0.268093	1796.625	2539.375	0.707507	-0.499184	1.29963	0.221782	0.564626	NA
171070	0.193622	0.160963	0.0684556	0.0569089	41564.62	51308.75	0.810088	-0.303849	2.31832	0.0361242	0.359321	NA
17128	0.208375	0.180659	0.0736717	0.0638727	4280.375	5034.250	0.850251	-0.23404	1.83415	0.0880019	0.438635	NA
1713	0.41811	0.386067	0.147824	0.136495	3834.250	5340.125	0.718008	-0.477929	1.5225	0.151096	0.521752	NA
171305	0.309323	0.207567	0.109362	0.0733859	84.75	105.75	0.801418	-0.319372	1.80394	0.0933721	0.443746	NA
1721	0.309087	0.229368	0.109279	0.0810938	31026.00	40548.25	0.765162	-0.386162	2.28745	0.0383065	0.364563	NA
1725	0.601408	0.899687	0.21263	0.318087	45635.12	39689.88	1.14979	0.201373	-0.509682	0.618394	0.853972	NA
17250	0.540857	0.523673	0.191222	0.185146	7996.875	5599.500	1.42814	0.514138	-1.37898	0.190143	0.536774	NA
172625	0.489005	0.471263	0.172889	0.166617	14871.12	14060.25	1.05767	0.0808911	-0.229274	0.822006	0.952962	NA
1746	0.213398	0.180495	0.0754475	0.0638145	32446.50	39020.38	0.831527	-0.266165	1.948	0.0717741	0.427107	NA
17947	0.448747	0.344358	0.158656	0.121749	44927.75	33124.00	1.35635	0.43973	-1.56447	0.143021	0.521752	C01089
18023	0.232744	0.176969	0.0822874	0.0625678	103.625	110.500	0.937783	-0.0926743	0.589067	0.565849	0.818621	NA
18150	0.147709	0.194798	0.0522231	0.0688714	1534.125	1741.875	0.880732	-0.183225	1.41298	0.18314	0.534332	NA
18266	0.222381	0.337678	0.0786237	0.119387	1834.375	1838.750	0.997621	-0.00343674	0.019183	0.985015	0.994182	NA
1830	0.42435	0.225355	0.15003	0.0796749	2627.000	2676.875	0.981368	-0.0271336	0.115745	0.909918	0.981355	NA
18305	0.185522	0.189387	0.065592	0.0669583	205477.4	186447.9	1.10206	0.140207	-1.00005	0.334461	0.654559	NA
1831	0.259868	0.274158	0.0918773	0.0969293	1972.500	2545.875	0.774783	-0.368136	1.79265	0.0964219	0.443746	NA
18321	1.07373	0.831408	0.37962	0.293947	32440.5	61510.5	0.527398	-0.923037	1.80217	0.093084	0.443746	NA
1833	0.268214	0.199814	0.0948281	0.0706451	3413.500	4727.625	0.722033	-0.469864	2.97769	0.0101289	0.33626	NA
18345	0.320916	0.336248	0.113461	0.118882	2132.75	2148.75	0.992554	-0.0107828	0.0525315	0.958856	0.991111	NA
18485	0.3193	0.245414	0.11289	0.0867669	50954.75	64410.50	0.791094	-0.338079	1.6961	0.11209	0.458111	NA
18488	0.357717	0.478317	0.126472	0.169111	82493.50	93271.62	0.884444	-0.177158	0.585008	0.569274	0.821481	NA
1872	0.34255	0.201389	0.12111	0.0712018	9153.375	8717.250	1.05003	0.0704307	-0.388533	0.70458	0.891908	NA
189050	0.504411	0.495513	0.178336	0.17519	4917.250	5484.875	0.896511	-0.157607	0.530098	0.604751	0.842785	NA
189981	0.481109	0.661527	0.170098	0.233885	37599.00	39540.75	0.950892	-0.0726459	0.199572	0.844725	0.967567	NA
1968	0.445268	0.661318	0.157426	0.233811	10954.38	14710.25	0.744677	-0.425314	1.06829	0.307489	0.629081	NA
1981	0.161806	0.444193	0.0572072	0.157046	12589.50	12621.25	0.997484	-0.00363381	0.0206355	0.983928	0.994182	NA
198951	0.169399	0.376653	0.0598917	0.133167	86868.88	82050.38	1.05873	0.0823294	-0.511777	0.618089	0.853972	NA
199044	0.941183	0.58671	0.332758	0.207433	7054.375	6725.000	1.04898	0.068984	-0.165661	0.870837	0.97362	NA
1996	0.306526	0.453561	0.108373	0.160358	8131.75	11408.38	0.712787	-0.488456	1.57365	0.147768	0.521752	NA
2-hydroxyglutaric acid	0.401648	0.394743	0.142004	0.139563	2159.375	2440.625	0.884763	-0.176637	0.612843	0.549922	0.810277	C02630
2-hydroxyhexanoic acid	0.129609	0.205436	0.0458236	0.0726326	17577.75	17607.25	0.998325	-0.00241919	0.0201135	0.984287	0.994182	NA
2-hydroxyisovaleric acid	0.296088	0.217022	0.104683	0.0767288	85959.50	94641.12	0.908268	-0.13881	0.833411	0.419005	0.710972	NA
2-hydroxyvaleric acid	0.306862	0.570156	0.108492	0.201581	54828.75	81979.00	0.668815	-0.580322	1.56142	0.154533	0.521752	NA
2-ketoisocaproic acid	0.292319	0.414324	0.10335	0.146486	90503.75	128331.62	0.705233	-0.503827	1.59933	0.140176	0.521752	C00233
2-monoolein	0.494188	0.565772	0.174722	0.200031	430135	480504	0.895175	-0.159759	0.440507	0.666423	0.883835	NA
2-monopalmitin	0.205278	0.539023	0.0725766	0.190573	88785.12	108778.62	0.8162	-0.293005	1.14798	0.280583	0.615856	NA
2-picolinic acid	0.442913	0.191602	0.156593	0.0677417	23586.88	25138.38	0.938282	-0.0919071	0.442772	0.666698	0.883835	C10164
2,3-dihydroxybutanoic acid	0.254886	0.272298	0.0901159	0.0962717	564.000	662.625	0.85116	-0.232497	1.37028	0.192426	0.538456	NA
2,3-dihydroxypyridine	0.546371	0.449499	0.193171	0.158922	2633.50	2385.75	1.10385	0.142539	-0.363659	0.722476	0.901943	NA
2,5-dihydroxypyrazine	0.155885	0.197157	0.0551136	0.0697055	4760.000	5130.875	0.927717	-0.108243	0.864434	0.402874	0.699267	NA
2023	0.200107	0.542471	0.0707483	0.191792	2045.875	3435.125	0.595575	-0.747645	1.38162	0.207842	0.553411	NA
20297	0.262072	0.229235	0.0926566	0.0810468	5499.625	7669.125	0.717112	-0.479729	2.6299	0.0213571	0.346327	NA
2031	0.19194	0.128857	0.067861	0.0455578	20565.25	22768.00	0.903252	-0.146799	1.27379	0.224705	0.568897	NA
2037	1.01228	0.551938	0.357896	0.195139	30627.00	39599.25	0.773424	-0.370669	1.21921	0.243939	0.588578	NA
2068	0.185706	0.171916	0.0656569	0.0607815	339621.1	337498.0	1.00629	0.00904714	-0.068834	0.946105	0.991111	NA
208244	0.128537	0.0910931	0.0454445	0.0322063	268937.6	329025.9	0.817375	-0.29093	3.76905	0.00212171	0.187489	NA
208603	0.300641	0.298791	0.106293	0.105638	2057.750	1864.625	1.10357	0.142182	-0.732602	0.477008	0.76465	NA
2091	0.191542	1.54384	0.0677204	0.545828	9199.125	54551.250	0.168633	-2.56804	1.4668	0.185828	0.534332	NA
209171	0.159242	0.468475	0.0563005	0.165631	2989096	3017822	0.990481	-0.0137985	0.0551167	0.957356	0.991111	NA
209687	0.154628	0.355351	0.0546693	0.125635	864114.4	743214.6	1.16267	0.217443	-1.43462	0.176667	0.528846	NA
210251	0.12142	0.187201	0.0429283	0.0661854	236833.8	228726.0	1.03545	0.0502546	-0.440609	0.667671	0.883835	NA
210263	1.24037	1.33481	0.438539	0.471926	589.125	853.625	0.690145	-0.535029	0.312118	0.760346	0.912136	NA
210272	0.164163	0.1427	0.0580404	0.0504522	2338.250	2911.125	0.803212	-0.316148	2.92426	0.011236	0.33626	NA
210663	0.139915	0.150561	0.0494673	0.0532315	319694.6	326599.6	0.978858	-0.0308286	0.303785	0.765809	0.916671	NA
210798	0.41472	0.393246	0.146626	0.139033	5649.875	6453.500	0.875475	-0.191863	0.563056	0.582332	0.831158	NA
210802	0.319277	0.262836	0.112881	0.0929265	4630.75	4753.00	0.974279	-0.0375925	0.170377	0.867299	0.97362	NA
210812	0.348931	0.421052	0.123366	0.148864	7543.500	8804.375	0.85679	-0.222987	0.720986	0.483255	0.766801	NA
210845	0.277923	0.181065	0.0982607	0.064016	2074.250	2184.875	0.949368	-0.074961	0.439715	0.667724	0.883835	NA
210885	0.163944	0.335514	0.057963	0.118622	1648.500	1935.125	0.851883	-0.231273	1.12951	0.287577	0.615856	NA
210890	0.144219	0.26572	0.0509891	0.0939462	2632.000	2823.375	0.932218	-0.101261	0.646269	0.532293	0.803267	NA
21502	0.253406	0.348981	0.0895926	0.123383	5289.375	7977.375	0.663047	-0.592817	2.68871	0.0224612	0.346327	NA
215654	0.172421	0.126764	0.0609602	0.0448177	8347.50	10272.88	0.812576	-0.299425	2.93624	0.010883	0.33626	NA
217280	0.365109	0.155526	0.129086	0.0549869	441.875	449.125	0.983858	-0.0234787	0.124957	0.903115	0.981355	NA
2189	0.184723	0.0989907	0.0653095	0.0349985	59625.75	63486.88	0.939182	-0.090523	0.871989	0.401579	0.699267	NA
219374	0.155299	0.149433	0.0549064	0.0528324	3356.375	3702.250	0.906577	-0.141498	1.28645	0.219401	0.56216	NA
220224	0.454203	0.423648	0.160585	0.149782	138004.2	188079.5	0.733755	-0.44663	1.19095	0.256159	0.599508	NA
223071	0.221902	0.297653	0.0784541	0.105236	7708.625	10342.875	0.745308	-0.424092	2.17042	0.0520269	0.397415	NA
223120	0.345606	0.168411	0.12219	0.0595421	7886.25	8974.00	0.878789	-0.186412	1.21162	0.247447	0.589455	NA
223122	0.355064	0.3035	0.125534	0.107304	60752.75	70518.38	0.861517	-0.21505	0.899296	0.383736	0.692836	NA
223126	0.511241	0.484948	0.180751	0.171455	4557.625	4780.000	0.953478	-0.0687284	0.170255	0.867319	0.97362	NA
223134	0.301015	0.218281	0.106425	0.077174	7872.125	7766.000	1.01367	0.0195814	-0.10883	0.914977	0.982273	NA
223154	0.269129	0.0705897	0.0951516	0.0249572	29999.38	39011.00	0.768998	-0.378948	3.08608	0.0131763	0.33626	NA
223202	0.405833	0.275057	0.143484	0.0972474	2078.00	2544.75	0.816583	-0.292328	1.47096	0.163559	0.521752	NA
223226	0.626559	0.421717	0.221522	0.149099	6817.625	9005.875	0.75702	-0.401597	1.06469	0.305143	0.629081	NA
223250	0.188683	0.121484	0.0667095	0.0429513	19967.25	25639.88	0.778758	-0.360754	3.24391	0.00604945	0.296889	NA
223299	0.149234	0.131491	0.0527623	0.046489	4055.125	4723.750	0.858455	-0.220186	2.18068	0.0469683	0.397415	NA
22330	0.91584	0.459133	0.323798	0.162328	861.125	901.250	0.955479	-0.0657047	0.156774	0.877935	0.97362	NA
223316	0.617489	0.498397	0.218315	0.17621	3486.375	2387.500	1.46026	0.546227	-1.11207	0.286281	0.615856	NA
223738	0.300515	0.145853	0.106248	0.0515669	8192.125	12804.375	0.639791	-0.644327	4.2647	0.000928548	0.187489	NA
224083	0.26493	0.529944	0.0936668	0.187364	10601.12	10854.50	0.976657	-0.0340766	0.141939	0.889709	0.981355	NA
2242	0.493435	0.253058	0.174455	0.0894696	330.50	309.25	1.06871	0.0958767	-0.424816	0.678505	0.883835	NA
224253	0.292097	0.19952	0.103272	0.0705409	4984.875	5637.000	0.884313	-0.17737	1.01977	0.326391	0.644697	NA
224287	0.308216	0.559295	0.108971	0.197741	4869.875	5949.000	0.818604	-0.288762	0.92936	0.371141	0.681554	NA
225303	0.230961	0.402498	0.0816571	0.142305	5033	6400	0.786406	-0.346653	1.58778	0.141289	0.521752	NA
226436	0.173263	0.215086	0.0612577	0.0760445	14878.50	17617.12	0.844548	-0.243749	1.74859	0.104117	0.445816	NA
22885	0.450549	0.571561	0.159293	0.202077	724.625	971.625	0.745787	-0.423165	1.06244	0.307639	0.629081	NA
229030	0.160298	0.145162	0.056674	0.0513226	21353.5	22644.5	0.942988	-0.0846881	0.768584	0.454955	0.744764	NA
229308	0.263654	0.347588	0.0932159	0.122891	17186.50	19931.75	0.862267	-0.213793	1.02984	0.322045	0.644697	NA
230579	0.293832	0.199671	0.103885	0.0705945	857.125	950.375	0.901881	-0.148991	0.835601	0.417877	0.710948	NA
232320	0.271626	0.28381	0.0960344	0.100342	6906.000	9171.375	0.752995	-0.409288	1.81374	0.0962723	0.443746	NA
234934	0.30788	0.283012	0.108852	0.10006	4511.500	5738.875	0.78613	-0.347161	1.71179	0.108987	0.457459	NA
238073	0.302607	0.115418	0.106988	0.0408063	3284.375	3153.375	1.04154	0.0587221	-0.369521	0.719947	0.90064	NA
2403	0.152214	0.346673	0.0538157	0.122567	1998.0	2043.5	0.977734	-0.0324857	0.16131	0.875219	0.97362	NA
241309	0.256842	0.29647	0.0908072	0.104818	271.375	339.125	0.800221	-0.321529	1.46203	0.17045	0.528846	NA
2438	0.097256	0.129299	0.0343852	0.045714	9244.75	10911.38	0.847258	-0.239127	2.59699	0.0242995	0.346327	NA
250586	0.235513	0.268661	0.0832665	0.0949859	4775.000	6146.875	0.776817	-0.364352	2.04148	0.0631413	0.407883	NA
250805	0.137778	0.0950922	0.048712	0.0336202	132307.1	134254.8	0.985493	-0.0210832	0.242303	0.81248	0.952872	NA
2561	0.182459	0.185177	0.0645089	0.0654701	11502.12	14357.88	0.801102	-0.319943	2.41962	0.0309535	0.346327	NA
26062	0.506198	0.532859	0.178968	0.188394	7062.500	6291.375	1.12257	0.166804	-0.343732	0.736259	0.905266	NA
26736	0.244425	0.208547	0.0864172	0.0737327	1599.625	2114.500	0.756503	-0.402583	2.48294	0.0267347	0.346327	NA
26751	0.148749	0.149422	0.0525908	0.0528285	11280	13923	0.81017	-0.303703	2.86829	0.0126898	0.33626	NA
26989	0.603329	0.732956	0.213309	0.259139	409.875	713.375	0.574558	-0.799477	1.56859	0.142044	0.521752	NA
27187	0.95931	0.740696	0.339167	0.261876	3230.0	3912.5	0.825559	-0.276557	0.666686	0.517643	0.793886	NA
2900	0.825632	0.762503	0.291905	0.269586	141168.88	87983.38	1.60449	0.682119	-1.63895	0.123712	0.487212	NA
3-Amino-2-piperidone	0.89208	0.48339	0.315398	0.170904	31981.62	35598.62	0.898395	-0.154578	0.431482	0.67309	0.883835	NA
3-aminoisobutyric acid	1.37008	1.82114	0.484395	0.643871	3356.375	3606.500	0.930646	-0.103696	0.165354	0.872353	0.97362	C05145
3-hydroxy-3-methylglutaric acid	0.672764	0.67878	0.237858	0.239985	4091.125	4360.250	0.938278	-0.0919132	0.121897	0.904735	0.981355	C03761
3-hydroxypropionic acid	0.240651	0.304664	0.0850831	0.107715	8189.500	8637.125	0.948174	-0.0767758	0.428328	0.675086	0.883835	C01013
3-phosphoglycerate	0.0822429	0.119428	0.0290773	0.0422241	2714.250	2893.875	0.937929	-0.092449	1.24195	0.237622	0.588578	C00597
3,6-anhydro-D-galactose	0.826086	0.672903	0.292066	0.237907	1272.75	1641.25	0.775476	-0.366846	0.698551	0.496283	0.772265	C06474
31272	0.212216	0.345305	0.0750296	0.122084	7967.75	8369.75	0.95197	-0.0710121	0.354031	0.729621	0.902129	NA
31424	0.299107	0.22217	0.10575	0.078549	819.25	974.50	0.840688	-0.250358	1.41747	0.178216	0.528846	NA
3143	0.442911	0.666672	0.156593	0.235704	12053.50	11617.75	1.03751	0.0531214	-0.18707	0.854355	0.97162	NA
31453	0.175372	0.163504	0.0620033	0.0578073	14287.12	19037.38	0.750477	-0.41412	3.40752	0.00476819	0.253509	NA
31554	0.253433	0.252563	0.0896021	0.0892945	3822.750	3743.625	1.02114	0.0301749	-0.177984	0.861324	0.97362	NA
31563	0.793804	0.642384	0.280652	0.227117	1074.375	1549.125	0.693537	-0.527956	0.958881	0.354454	0.669464	NA
316400	0.290648	0.429532	0.10276	0.151863	8362.00	9647.75	0.866731	-0.206344	0.649508	0.530625	0.803267	NA
316401	0.780739	0.719776	0.276033	0.254479	109529.2	111370.1	0.98347	-0.0240464	0.0563101	0.955903	0.991111	NA
3166	0.221912	0.254549	0.0784579	0.0899965	74393.50	79208.25	0.939214	-0.0904741	0.553379	0.58896	0.833163	NA
319248	0.316599	0.295275	0.111935	0.104395	53597.12	48072.50	1.11492	0.156944	-0.787588	0.445458	0.736276	NA
320876	0.299374	0.379424	0.105845	0.134147	523.375	522.875	1.00096	0.00137892	-0.0056273	0.995594	0.998725	NA
324263	0.326876	0.528479	0.115568	0.186845	49498.38	40034.38	1.2364	0.306142	-1.13183	0.278676	0.615856	NA
324264	0.163769	0.214098	0.0579012	0.075695	156.250	166.375	0.939144	-0.0905825	0.677278	0.510654	0.785053	NA
324858	0.184019	0.301064	0.0650604	0.106442	2885.875	3509.625	0.822274	-0.282308	1.55482	0.152112	0.521752	NA
327460	0.717506	1.05846	0.253677	0.374221	227.500	469.625	0.484429	-1.04564	0.728901	0.48593	0.766801	NA
327540	0.661497	0.411122	0.233874	0.145354	2857.375	2451.750	1.16544	0.220879	-0.450604	0.66206	0.883835	NA
329442	0.179417	0.253488	0.0634334	0.0896216	3743.375	3677.875	1.01781	0.0254671	-0.158255	0.876655	0.97362	NA
330427	0.177638	0.452824	0.0628044	0.160097	44636.75	68861.25	0.648213	-0.62546	2.1701	0.0618604	0.407883	NA
33395	0.0915791	0.131677	0.0323781	0.0465548	13430.62	14786.12	0.908326	-0.138718	1.80483	0.0951502	0.443746	NA
33468	0.287032	0.553954	0.101481	0.195852	372.625	449.875	0.828286	-0.2718	0.753645	0.46978	0.758784	NA
34059	0.251659	0.477214	0.0889748	0.168721	2031.750	3111.125	0.65306	-0.614713	1.55572	0.157964	0.521752	NA
340685	0.165944	0.201766	0.0586702	0.0713351	71023	70874	1.0021	0.00302983	-0.0239809	0.981225	0.994182	NA
34093	0.306248	0.411774	0.108275	0.145584	8879.5	10740.5	0.826731	-0.274511	1.06187	0.312038	0.634137	NA
34110	0.468119	0.434627	0.165505	0.153664	12246.375	7675.125	1.59559	0.674093	-2.12622	0.0571517	0.397415	NA
341900	0.218482	0.190604	0.0772449	0.0673886	29451.88	27105.75	1.08655	0.119761	-0.781652	0.447782	0.738205	NA
342062	0.228978	0.289358	0.0809559	0.102304	27046.62	28266.50	0.956844	-0.0636449	0.314429	0.758198	0.912136	NA
342919	0.240688	0.18284	0.0850961	0.0646437	388.125	497.500	0.780151	-0.358175	2.27204	0.0393831	0.364563	NA
344907	0.121071	0.18415	0.0428052	0.0651068	14725.00	14621.38	1.00709	0.0101882	-0.0902761	0.929643	0.988521	NA
346164	0.667348	0.953096	0.235943	0.33697	44595.38	40281.88	1.10708	0.146763	-0.354924	0.728058	0.901943	NA
346476	0.356436	0.27521	0.126019	0.0973015	357.875	328.375	1.08984	0.124111	-0.554118	0.58849	0.833163	NA
348639	1.79568	2.02018	0.634869	0.71424	20905.62	31556.88	0.662474	-0.594064	0.475692	0.645807	0.878518	NA
351252	0.288858	0.419152	0.102127	0.148193	1428.25	1497.00	0.954075	-0.0678257	0.284558	0.780747	0.925868	NA
351271	0.220004	0.221053	0.0777833	0.0781542	22742.88	26758.62	0.849927	-0.234589	1.43563	0.173483	0.528846	NA
351285	0.49648	0.779757	0.175532	0.275686	36727.38	41433.88	0.886409	-0.173955	0.408186	0.689879	0.8856	NA
353649	0.899744	1.0048	0.318107	0.355249	254.25	373.50	0.680723	-0.55486	1.04842	0.313162	0.634278	NA
354252	0.233125	0.538794	0.082422	0.190493	8972.5	7376.5	1.21636	0.282574	-1.19614	0.257147	0.599508	NA
354261	0.500611	0.677644	0.176993	0.239583	3507.125	4497.500	0.779794	-0.358834	0.872218	0.40453	0.699431	NA
354281	1.37281	0.439275	0.48536	0.155307	270.25	129.75	2.08285	1.05856	-1.0967	0.306779	0.629081	NA
359824	0.12481	0.129558	0.0441269	0.0458058	9686.125	10944.500	0.885022	-0.176215	2.02139	0.0632922	0.407883	NA
360119	0.286659	0.446453	0.101349	0.157845	2883721	3255655	0.885758	-0.175016	0.878411	0.395404	0.696873	NA
360155	0.833833	0.908136	0.294804	0.321075	1146.625	1025.875	1.1177	0.160539	-0.35586	0.727491	0.901943	NA
364412	0.165417	0.0993257	0.0584837	0.035117	333118.4	425304.4	0.783247	-0.352461	3.8024	0.00212425	0.187489	NA
365155	0.366458	0.378044	0.129563	0.133659	68941.12	92275.88	0.74712	-0.420589	1.78268	0.0967652	0.443746	NA
366068	0.222316	0.289029	0.0786005	0.102187	123.625	110.125	1.12259	0.166829	-0.989547	0.339801	0.657642	NA
366098	0.312037	0.228995	0.110322	0.0809619	773.000	736.875	1.04902	0.0690485	-0.392436	0.700954	0.890854	NA
369124	0.123599	0.136139	0.0436988	0.0481324	6531.125	6613.375	0.987563	-0.0180552	0.200215	0.844205	0.967567	NA
370160	0.686176	0.569297	0.2426	0.201277	877473.6	1850524.0	0.474176	-1.07651	2.54381	0.0282686	0.346327	NA
370223	0.191235	0.351303	0.0676117	0.124204	755.000	943.875	0.799894	-0.322119	1.2262	0.253115	0.597435	NA
371262	0.326156	0.551069	0.115314	0.194832	415.625	619.500	0.670904	-0.575822	1.14391	0.285801	0.615856	NA
371565	0.234397	0.222879	0.0828718	0.0787996	6973.75	7092.25	0.983292	-0.0243087	0.157292	0.877307	0.97362	NA
376631	0.0939871	0.149753	0.0332295	0.0529456	5116.375	5506.250	0.929194	-0.105948	1.23556	0.240899	0.588578	NA
376826	0.146701	0.214401	0.0518667	0.0758024	28751.75	32893.62	0.874083	-0.194158	1.33691	0.209047	0.553411	NA
378470	1.14749	1.06739	0.405698	0.377379	1449.500	1617.875	0.895928	-0.158545	0.192835	0.850084	0.970222	NA
379853	0.491777	0.905283	0.17387	0.320066	511.250	1013.125	0.504627	-0.986711	1.44892	0.186512	0.534332	NA
379924	0.561514	0.827962	0.198525	0.292729	41848.62	64548.38	0.64833	-0.625201	0.892385	0.393105	0.696873	NA
380112	0.799305	0.656295	0.282597	0.232035	3957.500	4235.875	0.934282	-0.0980707	0.163759	0.8723	0.97362	NA
380652	0.269234	0.247548	0.0951887	0.0875216	4685.25	4874.25	0.961225	-0.0570542	0.328945	0.74707	0.907868	NA
381720	0.296375	0.694061	0.104785	0.245388	9624.75	23484.75	0.40983	-1.2869	2.3399	0.0498521	0.397415	NA
381724	0.363867	0.490553	0.128647	0.173437	2482.625	2182.000	1.13777	0.186215	-0.632434	0.538043	0.804913	NA
384892	0.108882	0.156817	0.0384956	0.0554432	4085.25	5107.50	0.799853	-0.322193	3.13504	0.00944704	0.33626	NA
384894	0.225753	0.225045	0.0798157	0.0795655	84563.00	91168.62	0.927545	-0.108511	0.635222	0.535571	0.804351	NA
384912	0.480118	0.565681	0.169747	0.199999	2250.375	2499.000	0.90051	-0.151185	0.480815	0.638577	0.874275	NA
384928	0.120586	0.449266	0.0426336	0.158839	140500.6	207592.4	0.67681	-0.563177	1.34544	0.219285	0.56216	NA
384942	0.516415	0.196053	0.18258	0.0693154	1914.750	2415.625	0.792652	-0.33524	1.72994	0.107741	0.455224	NA
384997	0.121525	0.130391	0.0429656	0.0461	20306.62	22267.25	0.91195	-0.132973	1.41841	0.179361	0.529779	NA
387765	0.326493	0.392358	0.115433	0.13872	1750.375	1698.375	1.03062	0.043509	-0.153072	0.880531	0.97362	NA
390135	0.580009	0.864622	0.205064	0.30569	20580.62	18358.88	1.12102	0.164808	-0.42658	0.676408	0.883835	NA
390137	0.31361	0.27652	0.110878	0.0977648	3492.75	3880.00	0.900193	-0.151693	0.768263	0.455263	0.744764	NA
390163	0.174485	0.206441	0.0616897	0.0729878	1967.625	2234.000	0.880763	-0.183174	1.38052	0.18969	0.536774	NA
390179	0.126292	0.146905	0.044651	0.0519387	26724.50	27922.38	0.9571	-0.063259	0.60976	0.552549	0.810884	NA
390194	0.541569	0.462183	0.191474	0.163406	26960.25	20087.12	1.34217	0.424563	-1.16493	0.265981	0.608229	NA
390218	0.321144	0.255316	0.113541	0.0902679	1392.75	1569.75	0.887243	-0.172598	0.836838	0.416808	0.710948	NA
390398	0.679041	0.514286	0.240077	0.181828	359.250	302.125	1.18908	0.249843	-0.464127	0.65081	0.88344	NA
395318	0.217627	0.337515	0.0769427	0.11933	1355	1477	0.9174	-0.124377	0.550436	0.59371	0.834332	NA
395356	0.299123	0.17928	0.105756	0.0633849	184782.2	174886.2	1.05659	0.0794093	-0.447179	0.662782	0.883835	NA
395386	0.52167	0.680666	0.184438	0.240652	196877.0	224833.9	0.875655	-0.191565	0.484511	0.635786	0.872325	NA
395390	0.167771	0.192745	0.059316	0.0681458	285163.9	326022.1	0.874677	-0.193178	1.65222	0.121406	0.4811	NA
396036	0.45212	0.719109	0.159849	0.254243	108354.50	97311.38	1.11348	0.155079	-0.384756	0.706303	0.89232	NA
4-aminobutyric acid	0.0754612	0.177657	0.0266796	0.0628113	500.375	591.000	0.846658	-0.240148	2.2808	0.0495142	0.397415	C00334
4-hydroxyphenylacetic acid	0.369736	0.469931	0.130721	0.166146	1200.25	1794.25	0.668942	-0.580046	1.91979	0.0783252	0.427107	C00642
401104	0.267938	0.318746	0.0947304	0.112694	1933.000	2539.875	0.761061	-0.393916	1.72267	0.110186	0.458111	NA
401144	0.236303	0.248008	0.0835458	0.0876841	13632.38	16267.25	0.838026	-0.254933	1.36689	0.193561	0.539265	NA
403811	0.220229	0.345662	0.0778627	0.12221	5431.375	6901.125	0.787027	-0.345514	1.52491	0.156665	0.521752	NA
404012	0.116609	0.242646	0.0412275	0.0857884	61164.00	60720.12	1.00731	0.0105081	-0.0844664	0.934285	0.990283	NA
406704	0.26426	0.153733	0.0934299	0.0543527	14453.88	18944.00	0.762979	-0.390284	2.62546	0.020627	0.346327	NA
406845	0.335668	0.29872	0.118677	0.105613	325772.0	483475.2	0.673813	-0.569579	2.32544	0.0384127	0.364563	NA
406846	0.428672	0.538734	0.151558	0.190471	89253.88	80612.00	1.1072	0.14692	-0.409467	0.688395	0.885475	NA
406852	0.636702	0.414647	0.225108	0.1466	12720.75	15263.12	0.833431	-0.262866	0.718247	0.485637	0.766801	NA
406853	0.275019	0.39815	0.097234	0.140767	121046.8	189123.2	0.640042	-0.643761	1.8253	0.103038	0.445816	NA
406860	0.248259	0.357421	0.0877727	0.126367	6864.875	8826.875	0.777724	-0.362669	1.59165	0.139382	0.521752	NA
406869	0.425228	0.824428	0.150341	0.291479	15311.62	21555.25	0.710343	-0.493412	1.12976	0.28764	0.615856	NA
406882	0.212888	0.287491	0.0752672	0.101643	1709.125	2043.500	0.836371	-0.257784	1.38548	0.192086	0.538456	NA
406883	0.432322	0.342587	0.152849	0.121123	24273.88	26061.88	0.931394	-0.102536	0.425332	0.677067	0.883835	NA
406909	0.124911	0.168682	0.0441625	0.0596381	1833529	2225922	0.823717	-0.27978	2.22797	0.0479228	0.397415	NA
407011	0.165825	0.116333	0.058628	0.04113	1325152	1429535	0.926981	-0.109388	1.14272	0.273038	0.615856	NA
407159	0.215911	0.300859	0.076336	0.10637	10952.12	15500.88	0.706548	-0.50114	2.48743	0.0314842	0.346327	NA
407259	0.447323	0.477322	0.158153	0.168759	433362.6	529381.9	0.81862	-0.288734	0.909154	0.379317	0.69144	NA
407347	0.780754	0.552147	0.276038	0.195213	15266.25	15065.25	1.01334	0.0191211	-0.0417196	0.967616	0.991111	NA
408446	0.807099	0.698235	0.285352	0.246863	133103.1	141633.5	0.939771	-0.0896184	0.0963743	0.924597	0.987301	NA
413547	0.831021	0.924828	0.29381	0.326976	815.125	1297.500	0.628227	-0.670641	1.2249	0.241056	0.588578	NA
414449	0.663387	1.04254	0.234543	0.368593	77704.38	90336.62	0.860165	-0.217315	0.421678	0.680567	0.883835	NA
417666	0.251653	0.35263	0.0889727	0.124674	1209.000	1595.625	0.757697	-0.400307	1.93766	0.0758703	0.427107	NA
417964	0.247686	0.161434	0.0875704	0.0570756	51193.38	60148.88	0.851111	-0.232581	1.49957	0.15733	0.521752	NA
42128	0.225108	1.83148	0.0795877	0.647526	30092.38	24381.25	1.23424	0.303626	-1.33482	0.20651	0.553411	NA
421695	0.121402	0.213846	0.042922	0.0756059	3032.625	3388.625	0.894943	-0.160133	1.14927	0.277624	0.615856	NA
422827	0.186194	0.424174	0.0658294	0.149968	224.875	292.625	0.768475	-0.37993	1.52716	0.163434	0.521752	NA
423461	0.579909	0.390211	0.205029	0.13796	18289.62	21346.88	0.856782	-0.223	0.878097	0.39486	0.696873	NA
42424	0.332491	0.262693	0.117553	0.0928762	97.875	103.250	0.947942	-0.0771295	0.333499	0.743869	0.907435	NA
42446	0.358363	0.591113	0.126701	0.20899	472.125	656.625	0.719018	-0.475901	1.07684	0.306215	0.629081	NA
424986	0.290835	1.57609	0.102826	0.557232	120.0	1563.5	0.0767509	-3.70367	1.01714	0.342944	0.657642	NA
425777	1.05924	0.247787	0.374498	0.0876061	1705.750	2483.875	0.686729	-0.542186	1.97278	0.0746495	0.427107	NA
43100	0.230232	0.255623	0.0813992	0.0903765	43031.50	48050.75	0.895543	-0.159166	0.856272	0.407671	0.701062	NA
44229	0.673622	0.245219	0.238161	0.0866979	2014.375	2298.250	0.876482	-0.190203	0.587194	0.570591	0.821481	NA
44230	0.227027	0.365725	0.0802663	0.129303	26959.38	27040.00	0.997018	-0.00430783	0.0192513	0.984953	0.994182	NA
4550	0.250097	0.55524	0.0884225	0.196307	1236.875	1499.625	0.82479	-0.277902	0.919655	0.380753	0.691961	NA
46207	0.623993	0.84591	0.220615	0.299074	10391.75	10066.00	1.03236	0.0459481	-0.118536	0.907358	0.981355	NA
46292	0.804135	0.0721253	0.284305	0.0255002	1392.500	1796.875	0.774957	-0.367813	2.04175	0.0763499	0.427107	NA
46362	0.216472	0.205175	0.0765345	0.0725404	986.00	1041.75	0.946484	-0.0793495	0.54699	0.593037	0.834332	NA
4708	0.228344	0.135312	0.0807318	0.04784	1835.625	2086.625	0.87971	-0.1849	1.52986	0.149992	0.521752	NA
470902	0.398691	0.887195	0.140958	0.313671	395874.1	498026.1	0.794886	-0.33118	1.07042	0.304912	0.629081	NA
471696	0.412086	0.424681	0.145694	0.150147	3606.5	5514.0	0.654062	-0.6125	2.04853	0.06606	0.409187	NA
471794	1.70556	0.461237	0.603006	0.163072	12596.875	705.875	17.8458	4.15751	-1.00998	0.34613	0.66117	NA
471797	0.229484	0.320626	0.0811349	0.113358	566.500	655.375	0.864391	-0.210245	0.904095	0.385703	0.693179	NA
47358	0.103213	0.0632579	0.0364913	0.0223651	1296.250	1329.125	0.975266	-0.0361328	0.591133	0.565446	0.818621	NA
474043	0.657072	0.461811	0.23231	0.163275	87296.38	110703.25	0.788562	-0.342704	0.821416	0.425186	0.713865	NA
474148	0.167852	0.169327	0.0593446	0.0598662	17208.62	15696.88	1.09631	0.132654	-1.11212	0.284894	0.615856	NA
476050	0.345601	0.323874	0.122188	0.114507	9472.625	12848.625	0.737248	-0.439778	1.81034	0.0918759	0.443746	NA
4766	0.133361	0.0998316	0.0471503	0.0352958	1798365	1822258	0.986888	-0.0190414	0.226715	0.824144	0.952962	NA
480041	0.43035	0.232077	0.152152	0.0820516	1251.625	1255.500	0.996914	-0.00445965	0.0174565	0.98639	0.994182	NA
48608	0.51034	0.464754	0.180432	0.164315	47054.62	40474.38	1.16258	0.217327	-0.6413	0.532574	0.803267	NA
4901	0.349868	0.359375	0.123697	0.127058	407824.2	392045.5	1.04025	0.0569263	-0.225953	0.824506	0.952962	NA
4922	0.260555	0.204379	0.09212	0.0722588	2225.750	2505.875	0.888213	-0.171023	1.02014	0.325122	0.644697	NA
4941	1.00261	0.824004	0.354475	0.29133	5253.25	5178.00	1.01453	0.0208153	-0.0425886	0.966638	0.991111	NA
4983	0.284958	0.5791	0.100748	0.204743	3835.25	4132.00	0.928182	-0.10752	0.345991	0.736415	0.905266	NA
5'-deoxy-5'-methylthioadenosine	0.39961	0.547742	0.141284	0.193656	985.875	1296.250	0.760559	-0.394867	1.33265	0.204087	0.5494	C00170
505282	0.302448	0.460827	0.106931	0.162927	426.875	538.250	0.793079	-0.334463	1.22794	0.244482	0.588578	NA
505647	0.325283	0.281857	0.115005	0.0996515	894536.2	1258040.5	0.711055	-0.491967	2.40644	0.0306003	0.346327	NA
509844	0.848282	0.946266	0.299913	0.334555	51441.50	50044.12	1.02792	0.0397321	-0.0507804	0.960221	0.991111	NA
510278	0.103229	0.137912	0.0364969	0.0487594	22521.25	25113.62	0.896774	-0.157183	1.7874	0.0988949	0.443746	NA
5121	0.533443	0.69199	0.188601	0.244655	3027.5	5055.5	0.598853	-0.739727	1.78269	0.10365	0.445816	NA
513010	0.336712		0.119046		8108.375	5092.000	1.59238	0.67118	-2.08748	0.0556603	0.397415	NA
513180	0.0903189	0.201434	0.0319325	0.0712175	4325.625	4423.000	0.977984	-0.0321166	0.30042	0.769954	0.918188	NA
513542	0.305081	0.228596	0.107862	0.080821	1328636	1723785	0.770767	-0.375634	1.99706	0.0659478	0.409187	NA
513544	0.176587	0.14131	0.062433	0.0499607	555944.1	749865.4	0.741392	-0.431692	3.70565	0.00235096	0.187489	NA
513547	0.333208	0.298483	0.117807	0.10553	306637.4	441510.9	0.694518	-0.525915	2.42311	0.0296378	0.346327	NA
513548	0.677083	0.307116	0.239385	0.108582	256912.8	280166.2	0.917001	-0.125004	0.247619	0.810328	0.952098	NA
513549	0.228365	0.468018	0.0807393	0.165469	558967	837075	0.667762	-0.582594	2.0062	0.0779914	0.427107	NA
513550	0.568398	1.20596	0.200959	0.426371	171032.9	209419.4	0.8167	-0.292121	0.872055	0.397892	0.699267	NA
513551	0.5112	0.413646	0.180736	0.146246	124585.9	138438.2	0.899939	-0.152101	0.421407	0.681113	0.883835	NA
513552	0.505367	0.540613	0.178674	0.191135	240439.1	301914.0	0.796383	-0.328466	0.987503	0.340806	0.657642	NA
513553	0.206231	0.316909	0.0729137	0.112044	103256.2	118691.1	0.869957	-0.200983	1.22988	0.242064	0.588578	NA
513554	0.165014	0.533378	0.0583412	0.188578	76261.38	128165.75	0.595022	-0.748986	1.41202	0.199664	0.548923	NA
513555	0.671764	0.470334	0.237504	0.166288	62225.88	66519.50	0.935453	-0.0962626	0.214796	0.834037	0.960497	NA
513558	0.131547	0.44038	0.0465087	0.155698	38329.88	54745.00	0.700153	-0.514258	2.04729	0.0761002	0.427107	NA
513566	0.560525	0.952623	0.198175	0.336803	52997.62	67876.75	0.780792	-0.35699	0.925988	0.370143	0.681554	NA
513571	0.337167	0.283897	0.119207	0.100373	25282.50	31102.12	0.812887	-0.298874	1.45507	0.167839	0.524909	NA
513574	0.304379	0.41066	0.107614	0.14519	87566.75	119121.38	0.735105	-0.443977	1.87156	0.0858567	0.435969	NA
513575	0.141402	0.246427	0.0499933	0.0871249	154626.6	201862.4	0.766	-0.384584	2.63422	0.0256139	0.346327	NA
513579	0.191088	0.16409	0.0675597	0.0580144	29472.62	36879.25	0.799165	-0.323434	2.46514	0.0272807	0.346327	NA
513580	0.396468	0.325849	0.140173	0.115205	22056.50	27603.88	0.799036	-0.323667	1.34332	0.200699	0.548923	NA
513584	0.379796	0.676503	0.134278	0.23918	19786.38	27727.88	0.713592	-0.48683	0.862311	0.409814	0.702852	NA
513585	0.330826	0.230485	0.116965	0.0814886	13648.00	19273.75	0.708113	-0.497948	2.71188	0.01686	0.346327	NA
513586	0.377154	0.35011	0.133344	0.123783	31547.88	37635.00	0.838259	-0.254532	1.01439	0.327953	0.645784	NA
513588	0.263002	0.411111	0.0929854	0.14535	5538.750	8708.625	0.636007	-0.652885	2.61132	0.0275981	0.346327	NA
513589	1.22159	0.693576	0.431897	0.245216	18279.88	43910.75	0.416296	-1.26432	2.10152	0.0579304	0.397415	NA
513590	0.992951	0.529605	0.351061	0.187244	10502.75	17904.25	0.586607	-0.769535	1.99952	0.0655895	0.409187	NA
513596	0.584158	0.720481	0.206531	0.254729	23921.12	47048.50	0.508435	-0.975864	1.45654	0.17759	0.528846	NA
513601	0.626543	0.475756	0.221517	0.168205	372760.5	384225.1	0.970162	-0.0437028	0.116173	0.909193	0.981355	NA
513602	0.350288	0.364565	0.123846	0.128893	54613.38	76263.75	0.716112	-0.481743	2.10046	0.054643	0.397415	NA
513611	0.484088	0.702329	0.171151	0.248311	16544.12	21689.62	0.762767	-0.390686	1.13021	0.277411	0.615856	NA
513612	0.159153	0.430232	0.056269	0.15211	25822.50	25564.25	1.0101	0.014501	-0.0738548	0.942633	0.990774	NA
513619	0.436897	0.600395	0.154466	0.212272	113850.6	119078.2	0.956099	-0.0647674	0.163285	0.872908	0.97362	NA
513641	0.206161	0.188219	0.0728891	0.0665453	1004.25	971.25	1.03398	0.0482039	-0.346466	0.734268	0.905266	NA
513646	0.0764176	0.202118	0.0270177	0.0714597	46409.50	47741.25	0.972105	-0.0408162	0.405076	0.694614	0.886	NA
513648	0.923426	1.66584	0.326481	0.588962	1237.625	5820.375	0.212637	-2.23354	0.888734	0.403339	0.699267	NA
513654	0.224219	0.349818	0.0792734	0.123679	885.125	759.750	1.16502	0.220356	-1.27782	0.222134	0.564626	NA
513662	0.269487	0.175219	0.0952781	0.0619492	806.000	802.375	1.00452	0.00650318	-0.0392101	0.969363	0.991111	NA
5242	0.392753	0.554692	0.138859	0.196113	33109.50	34785.88	0.951809	-0.0712566	0.230516	0.821669	0.952962	NA
5244	0.462008	0.84138	0.163344	0.297473	7295.75	16062.75	0.454203	-1.13859	2.03978	0.0737215	0.427107	NA
5245	0.246991	0.682415	0.0873246	0.24127	83540.88	57034.12	1.46475	0.550657	-1.85887	0.0900921	0.442144	NA
5388	0.532886	0.460022	0.188404	0.162642	113692.9	113369.5	1.00285	0.0041096	-0.0136652	0.98929	0.995532	NA
592	0.520259	0.449677	0.183939	0.158985	27983.12	25470.75	1.09864	0.135715	-0.421459	0.679821	0.883835	NA
61	0.237213	0.227548	0.0838675	0.0804504	4941.625	4315.750	1.14502	0.195374	-1.1079	0.28753	0.615856	NA
62310	1.5411	0.348943	0.54486	0.12337	1796.5	240.0	7.48542	2.90408	-0.961856	0.368134	0.681554	NA
62311	0.145616	0.385816	0.051483	0.136407	208.625	281.750	0.740461	-0.433504	1.8275	0.105146	0.447221	NA
62348	0.143649	0.141849	0.0507876	0.0501513	28482.50	29244.88	0.973931	-0.0381083	0.377568	0.711418	0.897006	NA
62437	0.221224	0.257719	0.0782145	0.0911173	551.875	608.500	0.906943	-0.140916	0.842434	0.414947	0.709748	NA
62816	0.324019	0.0740343	0.114558	0.0261751	4291994	4815202	0.891342	-0.165948	1.2377	0.24968	0.592178	NA
6283	0.272308	0.512976	0.0962755	0.181364	17826.75	17467.12	1.02059	0.029402	-0.0958826	0.925402	0.987301	NA
6353	0.197862	0.286337	0.0699547	0.101236	3914.000	3701.625	1.05737	0.080485	-0.470555	0.645587	0.878518	NA
64557	0.164186	0.156452	0.0580484	0.0553142	20011.62	24582.25	0.814068	-0.296779	2.54369	0.0237637	0.346327	NA
65238	0.381182	0.436513	0.134768	0.154331	975.625	1246.375	0.78277	-0.35334	1.46123	0.166046	0.524909	NA
66261	0.468899	0.359959	0.165781	0.127265	4963.625	3488.250	1.42296	0.508891	-1.51308	0.157401	0.521752	NA
66557	0.285076	0.119049	0.100789	0.04209	14681.88	20203.12	0.726713	-0.460541	3.45064	0.00466777	0.253509	NA
7490	0.565899	0.812934	0.200075	0.287416	14557.88	27321.25	0.532841	-0.908223	1.42323	0.185228	0.534332	NA
7826	0.165472	0.264903	0.0585031	0.0936575	448259.6	615515.5	0.728267	-0.457461	2.78649	0.0205551	0.346327	NA
84105	0.470067	0.596395	0.166194	0.210857	2661.500	4155.375	0.640496	-0.642739	1.57868	0.143883	0.521752	NA
84181	0.119863	0.309744	0.042378	0.109511	4045.250	3892.875	1.03914	0.0553928	-0.423723	0.680171	0.883835	NA
84213	0.215913	0.181898	0.0763367	0.0643106	3781889	3796830	0.996065	-0.00568838	0.0391384	0.969335	0.991111	NA
84390	0.502066	0.346341	0.177507	0.12245	83178.62	60366.00	1.37791	0.462477	-1.28035	0.232295	0.583481	NA
85125	1.1342	1.01087	0.401	0.357397	61764.12	84723.12	0.729011	-0.455987	0.685543	0.504201	0.778109	NA
89175	0.33785	0.214649	0.119448	0.0758898	6977.500	8863.125	0.787251	-0.345105	1.75198	0.102619	0.445816	NA
9-myristoleate	1.06739	1.03579	0.377379	0.366208	47566.12	49168.12	0.967418	-0.0477888	0.0802313	0.937189	0.990774	NA
91401	0.291838	0.671851	0.10318	0.237535	2330.75	1913.50	1.21806	0.28458	-0.92769	0.372552	0.681554	NA
9489	0.520653	0.365851	0.184079	0.129348	17486.88	22701.88	0.770283	-0.376539	1.3449	0.201329	0.548923	NA
96537	0.167668	0.254152	0.0592796	0.0898562	40287.25	43750.00	0.920851	-0.11896	0.827164	0.424487	0.713865	NA
96539	0.275109	0.439082	0.0972657	0.155239	3963.625	5908.375	0.670849	-0.575941	2.06705	0.0694102	0.42175	NA
97455	0.997937	0.706484	0.352824	0.24978	11825.00	13083.25	0.903827	-0.145881	0.44013	0.667368	0.883835	NA
98	0.141645	0.424174	0.0500792	0.149968	228.000	292.625	0.779154	-0.360019	1.47866	0.177673	0.528846	NA
98027	0.209172	0.13697	0.0739535	0.0484261	21474.62	25541.12	0.840786	-0.250189	2.00855	0.0660145	0.409187	NA
98053	0.162858	0.86804	0.0575789	0.306898	330839.5	363937.2	0.909057	-0.137558	0.623638	0.548376	0.810277	NA
aconitic acid	0.121715	0.15572	0.0430329	0.0550552	23709.75	26456.88	0.896166	-0.158162	1.58657	0.137173	0.521752	C00417
adenine	0.221229	0.107116	0.0782161	0.0378711	1676.625	1637.125	1.02413	0.0343956	-0.258354	0.801644	0.945377	C00147
adenosine	0.0642468	0.453143	0.0227147	0.16021	6026.125	5958.750	1.01131	0.0162209	-0.108896	0.91607	0.982273	C00212
adenosine-5-monophosphate	0.255762	0.731175	0.0904256	0.25851	125.375	204.500	0.613081	-0.705851	1.09648	0.307448	0.629081	C00020
adipic acid	0.320973	0.300282	0.113481	0.106166	2890.000	2947.625	0.98045	-0.0284835	0.122059	0.904621	0.981355	C06104
alanine	0.45247	0.484518	0.159972	0.171303	2410916	2200030	1.09586	0.132058	-0.443275	0.6651	0.883835	C00041
alpha-aminoadipic acid	0.216901	0.299666	0.076686	0.105948	191982.9	209520.8	0.916295	-0.126116	0.764821	0.458058	0.74742	C00956
aminomalonic acid	0.233302	0.518128	0.0824847	0.183186	20397.75	29186.50	0.698876	-0.516891	1.34904	0.214602	0.55884	C00872
arabinose	0.225509	0.15479	0.0797294	0.0547266	17745.00	17625.75	1.00677	0.00972793	-0.0688183	0.946212	0.991111	C00216
arachidonic acid	0.134885	0.121479	0.047689	0.0429491	38592.38	38636.75	0.998852	-0.00165773	0.0178513	0.986014	0.994182	C00219
asparagine	0.16605	0.114751	0.0587074	0.0405706	2628314	3034402	0.866172	-0.207275	2.08921	0.0560083	0.397415	C00152
aspartic acid	0.189509	0.125129	0.0670015	0.0442398	8063619	7208445	1.11864	0.161739	-1.40005	0.186765	0.534332	C00049
benzoic acid	0.103226	0.122053	0.0364958	0.0431522	50262.00	53440.12	0.940529	-0.0884552	1.12284	0.281579	0.615856	C00180
beta-alanine	0.336802	0.575153	0.119077	0.203347	4660.000	3815.125	1.22145	0.2886	-1.10388	0.289806	0.618383	C00099
beta-sitosterol	0.16927	1.70808	0.0598459	0.603897	244674.9	240306.2	1.01818	0.0259922	-0.10954	0.915212	0.982273	C01753
cadaverine	0.300505	0.289318	0.106244	0.10229	21302.12	20317.88	1.04844	0.0682471	-0.334858	0.742753	0.907435	C01672
campesterol	0.678182	0.515745	0.239774	0.182343	1144.75	1864.75	0.613889	-0.70395	1.97911	0.067921	0.416669	C01789
capric acid	0.272904	0.270852	0.096486	0.0957607	2213.375	2198.250	1.00688	0.00989243	-0.0504337	0.960499	0.991111	C01571
cholesterol	0.224665	0.457609	0.0794312	0.161789	7927.625	9434.875	0.840247	-0.251115	1.00667	0.339309	0.657642	C00187
cis-gondoic acid	0.392243	0.313428	0.138679	0.110814	490.125	645.500	0.759295	-0.397267	1.77684	0.097613	0.443746	C16526
citric acid	0.119675	0.100093	0.0423115	0.0353881	3427349	3548138	0.965957	-0.049969	0.628724	0.539731	0.804913	C00158
citrulline	0.0581344	0.194579	0.0205536	0.0687942	533117.4	546797.5	0.974981	-0.0365534	0.373502	0.718074	0.900061	C00327
conduritol-beta-epoxide	0.198847	0.121688	0.0703031	0.0430233	34276.00	38732.88	0.884933	-0.17636	1.50569	0.156604	0.521752	NA
cysteine	0.255404	0.508506	0.0902991	0.179784	49641.12	72445.62	0.685219	-0.545363	1.80199	0.103914	0.445816	C00097
cysteine-glycine	0.512405	0.470826	0.181162	0.166462	8394.125	9017.125	0.930909	-0.103288	0.292872	0.774199	0.921528	C01419
cystine	0.409293	0.555093	0.144707	0.196255	35492.88	46056.25	0.770642	-0.375867	1.11203	0.287657	0.615856	C01420
cytidine-5-monophosphate	0.351681	0.613625	0.124338	0.216949	1199.875	992.500	1.20894	0.273745	-0.9368	0.369022	0.681554	C00055
decanol	1.63715	1.50871	0.578819	0.533411	3936.875	3115.125	1.26379	0.337761	-0.430112	0.673676	0.883835	C01633
diglycerol	0.104404	0.164197	0.0369123	0.0580525	19745.62	23911.25	0.825788	-0.276157	2.68753	0.0217392	0.346327	C00165
dihydroxyacetone	0.350771	0.794471	0.124016	0.280888	1374.500	1827.375	0.752172	-0.410866	0.721562	0.491196	0.768095	C00184
erythritol	0.220439	0.342169	0.0779368	0.120975	26676.25	22858.38	1.16702	0.222833	-1.20672	0.247608	0.589455	C00503
ethanol phosphate	0.961158	1.01366	0.339821	0.358381	2036.000	2156.125	0.944287	-0.0827033	0.125855	0.901639	0.981355	NA
ethanolamine	0.104714	0.1967	0.037022	0.0695438	72411.5	91652.0	0.79007	-0.339948	2.45001	0.0366079	0.359321	C00189
fructose	0.509546	0.37657	0.180152	0.133138	5950.875	4867.000	1.2227	0.290069	-0.80429	0.437093	0.724326	C02336
fructose-1-phosphate	0.302372	0.167441	0.106905	0.0591995	150.75	186.25	0.809396	-0.305082	1.71235	0.112163	0.458111	C01094
fructose-6-phosphate	0.439685	0.401347	0.155452	0.141897	275.875	256.000	1.07764	0.107871	-0.314038	0.758915	0.912136	C05345
fumaric acid	0.134797	0.159351	0.047658	0.056339	23188.75	28081.25	0.825773	-0.276182	2.51112	0.0263148	0.346327	C00122
galactinol	0.148104	0.139175	0.0523625	0.0492059	81367.75	100082.75	0.813005	-0.298664	2.88248	0.0125465	0.33626	C01235
galactitol	0.250412	0.496638	0.0885342	0.175588	81772.75	118317.88	0.691128	-0.532976	1.14258	0.28705	0.615856	C01507
galactose-6-phosphate	0.134183	0.171886	0.0474409	0.0607711	9397.375	10771.250	0.87245	-0.196856	1.84391	0.0896407	0.442144	C01113
gluconic acid	0.152195	0.174392	0.0538091	0.061657	20485.38	24260.25	0.844401	-0.244	2.10376	0.0552195	0.397415	C00800
glucose	0.335888	0.905061	0.118754	0.319987	157184.2	432480.0	0.363448	-1.46018	1.10485	0.305354	0.629081	C00221
glucose-1-phosphate	0.199362	0.375277	0.0704852	0.13268	3832.875	4010.500	0.95571	-0.0653552	0.253664	0.805116	0.94772	C00103
glucose-6-phosphate	0.387601	0.459599	0.137038	0.162493	3548.125	5354.750	0.662613	-0.593762	1.42164	0.185913	0.534332	C00092
glutamic acid	0.286101	0.282783	0.101152	0.099979	2577202	2418384	1.06567	0.0917623	-0.445431	0.66283	0.883835	C00025
glutamine	0.285295	0.410118	0.100867	0.144999	12790789	14810434	0.863634	-0.211509	0.987281	0.342474	0.657642	C00064
glutaric acid	0.134733	0.248597	0.0476353	0.0878922	637.000	675.875	0.942482	-0.0854631	0.610629	0.553775	0.810884	C00489
glyceric acid	0.166533	0.280478	0.0588783	0.0991638	17007.75	23595.62	0.720801	-0.472327	2.73367	0.0208002	0.346327	C00258
glycerol	0.192551	0.150906	0.0680769	0.0533535	997459.1	1050191.4	0.949788	-0.0743227	0.650237	0.526069	0.799124	C00116
glycerol-alpha-phosphate	0.679052	0.199803	0.240081	0.0706411	2348.00	3213.75	0.730611	-0.452825	1.88403	0.0854575	0.435969	C03189
glycine	0.469261	0.787797	0.165909	0.278528	2109212	1732126	1.2177	0.28416	-0.808076	0.433464	0.720182	C00037
glycolic acid	0.77408	0.570727	0.273679	0.201783	24824.12	16300.62	1.52289	0.606816	-1.92327	0.0750763	0.427107	C00160
guanidinosuccinate	0.290955	0.571864	0.102868	0.202184	5194.625	6105.875	0.850758	-0.233178	0.753653	0.465646	0.75719	C03139
guanine	0.305723	0.295635	0.108089	0.104523	2107.625	3014.375	0.699191	-0.516241	2.32447	0.0360295	0.359321	C00242
guanosine	0.332402	0.427869	0.117522	0.151275	1380.875	1874.500	0.736663	-0.440923	1.53592	0.149929	0.521752	C00387
heptadecanoic acid	0.238227	0.303044	0.0842258	0.107142	18654.00	19681.38	0.947799	-0.0773464	0.399773	0.695746	0.886	NA
heptanoic acid	0.300148	0.143355	0.106118	0.0506836	1435.750	1575.625	0.911226	-0.13412	0.814794	0.432995	0.720182	C17714
histidine	0.212412	0.375972	0.0750988	0.132926	920681.2	880137.2	1.04607	0.0649733	-0.311832	0.76059	0.912136	C00135
homoserine	0.309749	0.283568	0.109513	0.100257	1778.75	1942.75	0.915584	-0.127237	0.591792	0.563441	0.818621	C00263
hydroquinone	0.187664	0.243765	0.0663494	0.0861839	520.375	582.375	0.893539	-0.162397	1.0321	0.320935	0.644697	C00530
hypotaurine	0.180594	0.221361	0.0638498	0.0782631	59527.12	74355.88	0.80057	-0.3209	2.06071	0.0621613	0.407883	C00519
hypoxanthine	0.225341	0.253839	0.0796702	0.0897457	79516.38	103752.25	0.766406	-0.383819	2.28155	0.0398756	0.364563	C00262
indole-3-lactate	0.171189	0.0737409	0.0605246	0.0260713	8888.25	10725.12	0.828732	-0.271022	3.10551	0.0100616	0.33626	C00262
inosine	0.594898	0.237169	0.210328	0.083852	41162.62	52871.50	0.778541	-0.361155	1.85207	0.0873841	0.438635	C00294
inositol-4-monophosphate	0.328772	0.242013	0.116238	0.0855646	528.125	445.125	1.18646	0.246669	-1.232	0.24035	0.588578	C03546
isobutylamine	0.708318	0.872608	0.250428	0.308514	80554.5	117921.6	0.683119	-0.549791	0.925866	0.370203	0.681554	C02787
isocitric acid	0.12009	0.0832685	0.0424583	0.0294399	41911.75	46620.88	0.898991	-0.153621	2.0385	0.0622948	0.407883	C00451
isoleucine	0.0797474	0.197632	0.028195	0.0698735	25054707	23384528	1.07142	0.0995274	-0.963026	0.358983	0.674459	C00407
isothreonic acid	0.152382	0.223915	0.0538751	0.0791658	28953.50	32254.88	0.897647	-0.15578	1.02892	0.326054	0.644697	C00639
itaconic acid	0.118634	0.744034	0.0419433	0.263056	16820.62	18621.88	0.903272	-0.146768	0.533807	0.608711	0.844255	C00490
ketoisoleucine	0.196639	0.513523	0.0695223	0.181558	23737.62	34583.75	0.686381	-0.542919	1.58019	0.153118	0.521752	C03465
kynurenine	0.551523	0.607029	0.194993	0.214617	8107.125	9569.375	0.847195	-0.239234	0.55753	0.587291	0.833163	C01718
lactic acid	0.493165	0.283557	0.17436	0.100253	1907830	1868550	1.02102	0.0300135	-0.120868	0.905589	0.981355	C01432
lactitol	1.20193	0.915352	0.424946	0.323626	4663.625	3529.500	1.32133	0.401988	-0.417705	0.685734	0.883835	C13542
lactose	1.10255	1.05679	0.38981	0.373631	364755.8	387504.9	0.941293	-0.0872836	0.0985805	0.922905	0.987301	C01970
lauric acid	0.527084	0.5084	0.186352	0.179747	2314.25	2579.25	0.897257	-0.156407	0.414012	0.685293	0.883835	C02679
leucine	0.197616	0.234113	0.0698676	0.0827715	25110604	25280092	0.993296	-0.00970498	0.0655908	0.948666	0.991111	C00123
levoglucosan	0.162637	0.243342	0.0575009	0.0860343	994.75	915.25	1.08686	0.120168	-0.825753	0.42408	0.713865	NA
linoleic acid	0.215737	0.440402	0.0762744	0.155706	228.50	304.75	0.749795	-0.415432	1.2957	0.229866	0.579661	C01595
loganin	0.288344	0.287948	0.101945	0.101805	1342.75	1625.50	0.826054	-0.275693	1.30522	0.212864	0.55884	C01433
lysine	0.281724	0.185638	0.0996046	0.0656329	2174744	2388212	0.910616	-0.135085	0.864491	0.402288	0.699267	C00047
malic acid	0.366524	0.391568	0.129586	0.13844	3882.25	3756.75	1.03341	0.0474079	-0.175106	0.863509	0.97362	C00711
malonic acid	0.198899	0.33428	0.0703213	0.118186	4017.250	4428.375	0.907161	-0.140569	0.718007	0.487396	0.766801	C00383
maltitol	0.199429	0.348863	0.0705087	0.123342	110857.6	169001.9	0.655955	-0.608332	2.78406	0.0206198	0.346327	D04845
maltose	0.213589	0.518972	0.0755149	0.183484	1600.750	2629.625	0.608737	-0.716109	1.53232	0.166309	0.524909	C00208
mannose-6-phosphate	0.270174	0.133728	0.095521	0.0472799	399.250	508.125	0.785732	-0.347891	2.69682	0.018439	0.346327	C00275
melezitose	0.536853	0.639152	0.189806	0.225974	1251.25	1248.75	1.002	0.00288539	-0.0102946	0.991949	0.996635	C08243
melibiose	0.371207	0.297625	0.131242	0.105226	108394.0	135712.9	0.798701	-0.324273	1.35488	0.197109	0.544395	C05402
methanolphosphate	1.19811	1.6651	0.423594	0.588702	1399.625	3901.625	0.358729	-1.47903	0.921078	0.384426	0.692836	NA
methionine	0.110746	0.217237	0.0391547	0.0768048	5395470	6183405	0.872573	-0.196653	1.59963	0.14093	0.521752	C00073
methionine sulfoxide	0.150199	0.183942	0.0531033	0.0650332	246190.2	276667.2	0.889842	-0.168378	1.42617	0.176326	0.528846	C02989
methylsuccinic acid	0.108939	0.194026	0.0385158	0.0685986	3050.375	3770.125	0.809091	-0.305626	2.63416	0.0250592	0.346327	NA
monoarachidin	0.368228	0.21685	0.130188	0.0766682	123.125	110.750	1.11174	0.152817	-0.634104	0.540912	0.804913	NA
monoheptadecanoyl glyceride	0.270403	0.400762	0.0956017	0.141691	1242.250	1594.875	0.778901	-0.360488	1.4638	0.17201	0.528846	NA
monomyristin	1.43762	1.20497	0.508274	0.426021	1629.75	1969.75	0.827389	-0.273362	0.284596	0.780175	0.925868	NA
mucic acid	0.407194	0.11167	0.143965	0.0394815	7204.875	8808.625	0.817934	-0.289943	1.90841	0.0859684	0.435969	C00879
myo-inositol	0.268997	0.288615	0.0951048	0.102041	1635584	1636376	0.999516	-0.000698428	0.00356656	0.997205	0.99877	C00137
myristic acid	0.101651	0.732508	0.0359392	0.258981	1616.00	1362.75	1.18584	0.245906	-1.26968	0.238696	0.588578	C06424
N-acetylaspartic acid	0.950717	1.08104	0.336129	0.382205	39833.38	17102.00	2.32917	1.21981	-1.78221	0.0981676	0.443746	C01042
N-acetylmannosamine	1.00461	0.593773	0.355183	0.209931	467.375	279.375	1.67293	0.742378	-0.6397	0.541234	0.804913	NA
N-acetylneuraminic acid	0.0400947	0.0763719	0.0141756	0.0270015	69893.25	75366.88	0.927374	-0.108778	2.4648	0.0327882	0.348648	C00270
N-methyl-UMP	0.323593	0.150669	0.114407	0.0532697	50419.75	69192.62	0.728687	-0.456629	3.01103	0.0107417	0.33626	NA
N-methylethanolamine	0.212758	0.220086	0.0752214	0.077812	289952.9	252533.8	1.14817	0.199342	-1.22352	0.241476	0.588578	NA
nervonic acid	0.394494	0.57983	0.139475	0.205001	182.375	310.250	0.587832	-0.766523	1.47463	0.177669	0.528846	C08323
nicotinamide	0.199276	0.153949	0.0704546	0.0544291	212261.1	226618.8	0.936644	-0.0944276	0.727126	0.479886	0.766801	C00153
nicotinic acid	0.281986	0.200944	0.099697	0.0710446	3206.000	3449.125	0.929511	-0.105456	0.657266	0.522054	0.798731	C00253
oleic acid	0.16698	0.317647	0.0590362	0.112305	3670.125	4087.000	0.898	-0.155213	0.731064	0.482419	0.766801	C00712
ornithine	0.15834	0.2788	0.0559817	0.0985708	1994312	2428119	0.82134	-0.283948	1.80065	0.0998201	0.443746	C00077
oxoproline	0.790841	0.35133	0.279605	0.124214	13491388	14275824	0.945051	-0.0815352	0.315534	0.757295	0.912136	C01879
palatinitol	0.927111	0.595138	0.327783	0.210413	14709.12	15722.38	0.935553	-0.0961087	0.215492	0.832517	0.960481	NA
palmitic acid	0.204982	0.29351	0.072472	0.103771	64039.88	67079.50	0.954686	-0.0669013	0.35931	0.725591	0.901943	C00249
palmitoleic acid	0.173822	0.129164	0.0614552	0.0456662	5065.75	5825.50	0.869582	-0.201606	1.85379	0.0854215	0.435969	C08362
pantothenic acid	0.229285	0.514126	0.0810646	0.181771	16179.62	15903.50	1.01736	0.0248334	-0.114711	0.910599	0.981355	C12276
parabanic acid	0.386826	0.332671	0.136763	0.117617	14564.38	15414.25	0.944865	-0.0818204	0.320447	0.753364	0.912042	C00802
pentitol	0.333513	0.298157	0.117915	0.105415	985.75	878.00	1.12272	0.167001	-0.734071	0.475145	0.763583	D00061
phenylalanine	0.0793715	0.0907958	0.0280621	0.0321012	1358433	1508443	0.900553	-0.151117	2.42798	0.0302236	0.346327	C00079
phosphate	0.177433	0.203604	0.062732	0.071985	683500.4	820325.2	0.833207	-0.263254	1.91248	0.0774212	0.427107	C00009
phosphoethanolamine	0.434046	0.134681	0.153458	0.0476169	89005.62	104690.75	0.850177	-0.234166	1.35893	0.20372	0.5494	C00346
phthalic acid	0.481336	0.58007	0.170178	0.205086	16188.62	16365.38	0.989199	-0.0156671	0.0534565	0.958141	0.991111	C01606
pinitol	0.1195	0.113982	0.0422497	0.0402988	348210.6	383262.6	0.908543	-0.138373	1.69671	0.111935	0.458111	C03844
proline	0.729932	0.644081	0.25807	0.227717	66730.62	65871.62	1.01304	0.0186919	-0.0426717	0.966583	0.991111	C00148
putrescine	0.263139	0.245225	0.0930336	0.0867001	92521.62	87977.88	1.05165	0.0726497	-0.414741	0.684627	0.883835	C00138
pyridoxine	0.178193	0.243458	0.0630009	0.0860754	26367.88	33546.88	0.786001	-0.347397	2.21712	0.0477702	0.397415	C00314
pyrophosphate	0.113002	0.376125	0.0399521	0.13298	28429.12	37898.12	0.750146	-0.414757	1.61505	0.147375	0.521752	C00013
raffinose	0.113178	0.0996918	0.0400144	0.0352464	232127.5	271387.2	0.855337	-0.225435	3.01609	0.00929033	0.33626	C00492
ribonic acid	0.0893902	0.161131	0.0316042	0.0569684	13592.88	14885.25	0.913178	-0.131032	1.4955	0.162639	0.521752	C01685
ribose	0.766746	0.906237	0.271086	0.320403	123509.1	170411.4	0.72477	-0.464405	1.0816	0.300054	0.629081	C00121
ribose-5-phosphate	0.260513	0.172795	0.0921052	0.0610921	274.500	342.375	0.801752	-0.318771	2.08984	0.0563469	0.397415	C00117
ribulose-5-phosphate	0.362368	0.283261	0.128117	0.100148	258.500	296.375	0.872206	-0.197259	0.883764	0.391928	0.696873	C00199
saccharic acid	0.819174	0.135501	0.289622	0.0479068	46538.5	64191.0	0.725	-0.463946	2.45018	0.0346899	0.356971	C00818
serine	0.129873	0.122656	0.045917	0.0433656	17569447	13234563	1.32754	0.408758	-4.5742	0.000541366	0.187489	C00065
shikimic acid	0.179176	0.179533	0.0633483	0.0634745	831881.4	769558.9	1.08098	0.112346	-0.878294	0.394655	0.696873	C00493
sorbitol	0.202204	0.217779	0.0714901	0.0769964	115891	116401	0.995619	-0.00633492	0.0405514	0.968229	0.991111	C00794
spermidine	0.198286	0.488535	0.0701046	0.172723	2997.25	4495.75	0.666685	-0.584922	1.26047	0.245395	0.588578	C00315
squalene	0.120193	0.227533	0.0424946	0.0804451	3306.375	4170.625	0.792777	-0.335013	2.52208	0.0312509	0.346327	C00751
stearic acid	0.253736	0.310646	0.0897094	0.10983	328810.8	370981.1	0.886328	-0.174088	0.857493	0.406131	0.700302	C01530
succinic acid	0.0582634	0.118866	0.0205992	0.0420255	76415.75	78826.25	0.96942	-0.0448061	0.690549	0.504917	0.778109	C00042
sucrose	1.91978	1.72446	0.678745	0.609689	804278.2	953914.4	0.843135	-0.246165	0.592256	0.563132	0.818621	C00089
syringic acid	0.553856	0.506556	0.195818	0.179095	213622.0	202130.4	1.05685	0.0797739	-0.267028	0.793614	0.93764	C10833
tagatose	0.832786	0.207484	0.294434	0.0733567	2098.000	1449.625	1.44727	0.533335	-1.05706	0.323595	0.644697	C00795
tartaric acid	1.12231	0.673573	0.396796	0.238144	792.625	340.125	2.33039	1.22057	-2.39668	0.0345846	0.356971	C00898
terephthalic acid	0.152703	0.242163	0.0539885	0.0856175	3023.375	3363.375	0.898911	-0.15375	0.999594	0.337607	0.657642	C06337
threonic acid	0.156129	0.14953	0.0551999	0.0528669	2998.000	3303.875	0.907419	-0.140159	1.29079	0.217835	0.56216	C01620
threonine	0.260747	0.207901	0.0921879	0.073504	5503086	5775254	0.952873	-0.0696435	0.475442	0.641995	0.877072	C00188
thymine	0.204822	0.292859	0.0724156	0.103541	1441.125	1906.125	0.75605	-0.403447	2.14024	0.0538263	0.397415	C00178
tocopherol alpha-	0.322096	0.252339	0.113878	0.0892154	153.625	181.375	0.847002	-0.239563	1.17823	0.258409	0.599508	C02477
tocopherol beta	0.192497	0.253082	0.068058	0.0894782	196.125	231.500	0.847192	-0.239239	1.41397	0.182308	0.534332	C14152
trans-4-hydroxy-L-proline	0.136884	0.147829	0.0483959	0.0522656	6020.000	5364.375	1.12222	0.166353	-1.63207	0.125227	0.490151	C01157
trisaccharide	0.153968	0.462591	0.0544358	0.163551	919.625	795.125	1.15658	0.209864	-1.08104	0.306049	0.629081	C00420
tryptophan	0.0918594	0.142339	0.0324772	0.0503243	5063503	5959742	0.849618	-0.235114	2.70501	0.0201552	0.346327	C00078
tyrosine	0.184298	0.349915	0.0651592	0.123713	6951838	5231114	1.32894	0.410276	-2.28423	0.0410639	0.368997	C00082
UDP-glucuronic acid	0.106516	0.204466	0.0376591	0.0722897	1251.125	1491.625	0.838766	-0.253659	2.18978	0.0543613	0.397415	C00167
UDP-N-acetylglucosamine	0.299345	0.192888	0.105835	0.0681963	3186.25	4310.25	0.739226	-0.435912	2.63504	0.0198294	0.346327	C00043
uracil	0.467077	0.620385	0.165137	0.219339	3090.75	5442.00	0.567944	-0.81618	1.51142	0.16767	0.524909	C00106
urea	0.202291	0.404493	0.0715207	0.14301	11595.50	13068.12	0.887312	-0.172487	0.745795	0.47347	0.762813	C00086
uridine	0.236663	0.195474	0.0836729	0.0691106	38765.00	53616.62	0.723003	-0.467926	3.05767	0.00853197	0.33626	C00299
valine	0.866712	0.535112	0.306429	0.189191	2895632	4660390	0.621328	-0.686572	1.72818	0.113207	0.458111	C00183
vanillic acid	0.257452	0.18418	0.091023	0.0651176	1387.500	1302.625	1.06516	0.091066	-0.552479	0.590533	0.833541	C06672
xanthine	0.313875	0.188403	0.110972	0.0666106	4563.125	5241.625	0.870555	-0.199992	1.19567	0.253769	0.597435	C00385
xylitol	0.226043	0.277897	0.0799182	0.0982515	6339.250	5509.625	1.15058	0.202358	-1.13266	0.276397	0.615856	C00379
xylonic acid	0.26243	0.362851	0.0927831	0.128287	1476.5	1539.5	0.959078	-0.0602805	0.339953	0.739219	0.906964	C00502
xylonolactone	0.427751	0.582158	0.151233	0.205824	8449.125	9280.625	0.910405	-0.13542	0.374519	0.714192	0.898727	C02266

## Sheet: Media-TGFβ vs Ctrl
Supplementary Table S2: Differential metabolite analysis results for Media-TGFβ vs Ctrl
Metabolite	Media_TGFb.stdev	Media_Con.stdev	Media_TGFb.std.err	Media_Con.std.err	Media_TGFb.mean	Media_Con.mean	Fold_Change	log2FoldChange	t_value	pval	padj	KEGG
1-methylinosine	0.124544	0.257746	0.0470733	0.0911269	211.5714	204.5000	1.03458	0.0490438	-0.330596	0.747375	0.99438	NA
1-monoolein	0.141476	0.308129	0.0534728	0.10894	563064	470351	1.19711	0.259561	-1.58889	0.139325	0.99438	NA
1-monopalmitin	0.184822	0.316617	0.0698561	0.111941	13919.14	12811.25	1.08648	0.119659	-0.627456	0.542176	0.99438	NA
1-monostearin	0.285565	1.08017	0.107934	0.381897	8553	5984	1.42931	0.51532	-1.67654	0.118251	0.99438	D01947
1,5-anhydroglucitol	0.230773	0.639147	0.0872241	0.225973	9607.143	8317.625	1.15503	0.207936	-1.03189	0.321793	0.99438	C07326
100114	0.159127	0.294602	0.0601443	0.104158	31676.71	41317.00	0.766675	-0.383313	1.79683	0.106518	0.99438	NA
102246	0.179364	0.483624	0.0677934	0.170987	31299.86	25997.12	1.20397	0.267804	-1.28813	0.225236	0.99438	NA
102304	0.123352	0.327589	0.0466228	0.11582	28941.29	31257.75	0.925892	-0.111085	0.51648	0.618863	0.99438	NA
102327	0.19754	0.155271	0.0746631	0.0548964	5687.429	6136.375	0.926839	-0.10961	0.786152	0.447825	0.99438	NA
102337	0.549916	0.660187	0.207849	0.233412	18761.71	28195.62	0.665412	-0.58768	1.31639	0.214823	0.99438	NA
102716	1.45993	1.3586	0.551803	0.480337	6710.857	8244.375	0.813992	-0.296913	0.28801	0.777879	0.99438	NA
103155	0.126666	0.178412	0.0478751	0.0630782	2030.429	2270.125	0.894413	-0.160987	1.4506	0.172181	0.99438	NA
103176	0.383969	0.324139	0.145127	0.114601	3444.857	3239.250	1.06347	0.0887843	-0.403481	0.693237	0.99438	NA
103870	1.1099	0.908136	0.419502	0.321075	1483.429	1025.875	1.44601	0.532081	-1.09628	0.294324	0.99438	NA
104131	0.232362	0.191624	0.0878246	0.0677492	7726.857	6673.500	1.15784	0.211438	-1.23443	0.245214	0.99438	NA
104663	0.269938	0.370595	0.102027	0.131025	606.1429	526.3750	1.15154	0.203567	-0.871086	0.399548	0.99438	NA
104924	0.113119	0.133429	0.042755	0.0471742	100968.0	99097.5	1.01888	0.0269776	-0.287202	0.778488	0.99438	NA
105370	0.10636	0.266433	0.0402001	0.0941981	27260.43	26533.50	1.0274	0.0389933	-0.295165	0.773865	0.99438	NA
105373	0.0872059	0.0718516	0.0329607	0.0254034	3783.429	3544.500	1.06741	0.0941122	-1.52765	0.15438	0.99438	NA
105483	0.130205	0.156055	0.0492129	0.0551738	5191.857	5024.250	1.03336	0.0473424	-0.44845	0.661224	0.99438	NA
105643	0.100593	0.0821997	0.0380205	0.029062	6263.429	5999.250	1.04404	0.0621705	-0.889676	0.39245	0.99438	NA
106211	0.123322	0.174692	0.0466114	0.0617628	9430.143	9093.500	1.03702	0.052444	-0.454639	0.656955	0.99438	NA
106214	0.419467	0.191713	0.158544	0.0677806	3488.714	3590.250	0.971719	-0.041389	0.219338	0.830833	0.99438	NA
106278	0.383221	0.162091	0.144844	0.0573078	9631.143	10754.125	0.895577	-0.159111	0.924231	0.377598	0.99438	NA
1064	0.07584	0.164476	0.0286648	0.0581512	31507.14	29093.38	1.08297	0.114988	-1.32939	0.210885	0.99438	NA
106427	0.296331	0.232788	0.112003	0.0823029	82012.29	72945.00	1.1243	0.169031	-0.808965	0.435501	0.99438	NA
106742	1.09001	0.698662	0.411986	0.247014	2769061	2568306	1.07817	0.10858	-0.321969	0.752727	0.99438	NA
106939	0.305612	0.484522	0.115511	0.171305	2092.00	1907.75	1.09658	0.133011	-0.555539	0.587972	0.99438	NA
106940	0.460995	0.359909	0.17424	0.127247	3793.571	3801.250	0.99798	-0.00291737	0.0104774	0.99181	0.994929	NA
107110	0.627466	0.523394	0.23716	0.185048	30798.71	32430.38	0.949687	-0.074476	0.186427	0.855395	0.99438	NA
108936	0.126484	0.174676	0.0478064	0.0617573	73811.71	64658.38	1.14156	0.191012	-1.76985	0.100291	0.99438	NA
108950	0.189948	0.357617	0.0717935	0.126437	258550.9	242495.1	1.06621	0.0924927	-0.522147	0.610648	0.99438	NA
109401	1.4555	1.41849	0.550126	0.501511	57493.29	61299.12	0.937914	-0.0924728	0.0533315	0.958279	0.99438	NA
110015	0.145361	0.54709	0.0549415	0.193426	1606.286	1498.875	1.07166	0.0998487	-0.487042	0.637471	0.99438	NA
110031	0.692272	0.215142	0.261654	0.0760643	16082.29	14773.00	1.08863	0.12251	-0.422609	0.683968	0.99438	NA
110129	0.275728	0.278894	0.104215	0.0986039	5948.143	5758.375	1.03296	0.0467776	-0.239966	0.814204	0.99438	NA
110131	0.193265	0.416004	0.0730471	0.14708	22233.71	24329.25	0.913867	-0.129943	0.46565	0.652029	0.99438	NA
110282	0.24501	0.288653	0.0926051	0.102054	2440.571	2297.500	1.06227	0.0871539	-0.487989	0.633697	0.99438	NA
110346	0.526788	0.607966	0.199107	0.214948	17023.57	18520.88	0.919156	-0.121619	0.331375	0.745662	0.99438	NA
110382	0.308751	0.346359	0.116697	0.122457	1456.429	1622.875	0.897438	-0.156117	0.637086	0.535145	0.99438	NA
110393	2.33249	1.35185	0.881599	0.477952	15695.571	3430.625	4.57513	2.19381	-1.58463	0.152192	0.99438	NA
110400	0.116374	0.34343	0.0439853	0.121421	56600.00	63516.12	0.891112	-0.166321	0.704453	0.501345	0.99438	NA
110604	0.103889	0.150875	0.0392664	0.0533425	1050812.9	930508.1	1.12929	0.175415	-1.84161	0.088621	0.99438	NA
110605	0.365795	0.650113	0.138257	0.22985	1229354	1207125	1.01841	0.0263253	-0.0765929	0.940165	0.99438	NA
110606	0.444688	0.801054	0.168076	0.283215	46815.86	64941.25	0.720896	-0.472138	1.06994	0.310218	0.99438	NA
110607	0.466161	0.700651	0.176192	0.247718	183390.3	214891.9	0.853407	-0.228694	0.536768	0.602359	0.99438	NA
110610	0.71312	1.18664	0.269534	0.419542	36621.29	49731.88	0.736375	-0.441488	0.828146	0.424309	0.99438	NA
110611	0.271985	0.394365	0.102801	0.139429	315477.7	355496.5	0.887428	-0.172297	0.681325	0.509818	0.99438	NA
110612	0.436078	0.546749	0.164822	0.193305	7085.143	6159.875	1.15021	0.201896	-0.603784	0.556415	0.99438	NA
110613	0.234688	0.402457	0.0887036	0.14229	29832.86	22486.50	1.3267	0.407843	-1.9633	0.0717655	0.99438	NA
110618	0.324744	0.242637	0.122742	0.0857852	6554.286	7571.125	0.865695	-0.208069	0.98751	0.34262	0.99438	NA
110628	0.270755	1.32108	0.102336	0.467074	26415.00	20513.12	1.28771	0.36481	-1.06407	0.312368	0.99438	NA
110640	0.0762785	0.0889771	0.0288306	0.0314582	112571.1	126583.9	0.8893	-0.169257	2.74852	0.0168047	0.99438	NA
110920	0.438028	1.02961	0.165559	0.364024	54860.43	54454.88	1.00745	0.0107046	-0.0231267	0.981922	0.99438	NA
110925	0.302798	0.915666	0.114447	0.323737	1180.714	907.750	1.3007	0.379293	-1.0191	0.331969	0.99438	NA
110931	0.144236	0.285391	0.054516	0.100901	32218.29	25854.12	1.24616	0.317486	-2.37148	0.0340231	0.99438	NA
111162	0.48229	0.254493	0.182288	0.0899769	6222.143	5537.875	1.12356	0.168079	-0.755759	0.465988	0.99438	NA
111253	0.724509	0.493325	0.273839	0.174417	31400.57	36498.00	0.860337	-0.217027	0.562124	0.584	0.99438	NA
111263	0.165003	0.197225	0.0623651	0.0697296	15640.86	13880.12	1.12685	0.1723	-1.26899	0.226714	0.99438	NA
11149	0.476007	0.328003	0.179914	0.115966	5572.857	5798.250	0.961127	-0.0572004	0.148235	0.885336	0.99438	NA
111735	0.830919	1.2745	0.314058	0.450603	2003.143	5638.500	0.355262	-1.49305	1.92244	0.0855314	0.99438	NA
111776	0.0796076	0.174559	0.0300889	0.0617161	5143.286	5995.750	0.857822	-0.22125	2.06129	0.0686391	0.99438	NA
112482	0.323901	0.528479	0.122423	0.186845	46871.57	40034.38	1.17078	0.227474	-0.757996	0.462024	0.99438	NA
11353	0.212106	0.307282	0.0801686	0.108641	17970.43	16739.50	1.07353	0.102368	-0.574369	0.575529	0.99438	NA
113535	0.384601	0.231192	0.145366	0.0817386	523.8571	369.7500	1.41679	0.502623	-1.47817	0.183417	0.99438	NA
114258	0.130194	0.537228	0.0492089	0.189939	3738.429	3071.750	1.21704	0.283371	-1.53471	0.157502	0.99438	NA
11523	0.280911	0.319842	0.106174	0.113081	994.5714	1216.0000	0.817904	-0.289996	1.33374	0.205481	0.99438	NA
117166	0.122208	0.174773	0.0461904	0.0617917	800936.4	732641.1	1.09322	0.128581	-1.22111	0.243879	0.99438	NA
117212	0.128299	0.340865	0.0484925	0.120514	2738.143	2832.375	0.96673	-0.0488145	0.221477	0.830049	0.99438	NA
117242	0.471156	0.49688	0.17808	0.175673	5977.286	5072.750	1.17831	0.236723	-0.668543	0.515939	0.99438	NA
11731	0.168492	0.547162	0.063684	0.193451	469753.6	442866.4	1.06071	0.0850327	-0.435666	0.671725	0.99438	NA
118128	0.186031	0.240137	0.0703132	0.0849014	591.8571	565.8750	1.04591	0.0647655	-0.412348	0.686807	0.99438	NA
120466	0.313007	0.089188	0.118306	0.0315327	10646029	11118056	0.957544	-0.0625892	0.468875	0.652232	0.99438	NA
120665	0.335696	0.326431	0.126881	0.115411	173.000	152.375	1.13536	0.183146	-0.672408	0.515856	0.99438	NA
120669	2.2015	2.71467	0.832087	0.959781	27739.14	67423.38	0.411417	-1.28133	0.617086	0.55245	0.99438	NA
120928	0.513709	0.111671	0.194164	0.0394816	7534.00	7868.25	0.957519	-0.0626268	0.338645	0.744557	0.99438	NA
121028	0.451043	0.219527	0.170478	0.0776144	2141947	2211779	0.968427	-0.0462845	0.190541	0.853185	0.99438	NA
121890	0.0887476	0.0939624	0.0335435	0.0332207	6316.0	6589.5	0.958495	-0.0611578	0.916814	0.375936	0.99438	NA
124548	0.752714	0.684477	0.284499	0.241999	15476.71	17920.62	0.863626	-0.211522	0.700087	0.496274	0.99438	NA
124590	0.311577	0.4177	0.117765	0.147679	41009.57	43549.75	0.941672	-0.0867038	0.352894	0.729995	0.99438	NA
125462	0.210713	0.355494	0.0796421	0.125686	6580.429	7310.875	0.900088	-0.151862	0.751608	0.467035	0.99438	NA
125488	0.248417	0.176707	0.0938929	0.0624754	365.5714	335.0000	1.09126	0.125992	-0.780965	0.451606	0.99438	NA
125802	0.134574	0.364233	0.0508643	0.128776	401044.7	423883.8	0.946119	-0.0799058	0.410832	0.690752	0.99438	NA
126344	1.02783	1.59662	0.388484	0.564491	9784.286	13230.625	0.739518	-0.435343	0.359348	0.725132	0.99438	NA
126345	0.385099	0.353556	0.145554	0.125001	9616.429	9418.000	1.02107	0.0300805	-0.113549	0.911389	0.99438	NA
126354	0.150802	0.283661	0.0569978	0.100289	11892.86	10336.62	1.15056	0.202331	-1.2477	0.236275	0.99438	NA
126362	0.732248	0.279776	0.276764	0.0989159	3400.571	3452.250	0.98503	-0.0217599	0.0833284	0.935142	0.99438	NA
128024	0.361835	0.553954	0.136761	0.195852	412.2857	449.8750	0.916445	-0.12588	0.34487	0.736765	0.99438	NA
128051	0.174489	0.287092	0.0659508	0.101502	9288.429	9999.500	0.928889	-0.106421	0.550104	0.593587	0.99438	NA
128059	0.204401	0.234107	0.0772563	0.0827694	3603.000	3454.125	1.0431	0.0608784	-0.367312	0.719299	0.99438	NA
130526	0.715894	0.606417	0.270583	0.214401	14735.29	13810.75	1.06694	0.0934838	-0.240082	0.814541	0.99438	NA
130588	0.244077	0.142691	0.0922523	0.0504489	15448.00	16944.25	0.911696	-0.133376	0.920457	0.377921	0.99438	NA
130640	0.0753555	0.100705	0.0284817	0.0356045	3010.143	3289.625	0.915041	-0.128091	1.93539	0.0761275	0.99438	NA
130642	0.51989	0.131435	0.1965	0.0464693	2806.143	3190.000	0.879669	-0.184968	1.01644	0.338805	0.99438	NA
130657	0.237834	0.433549	0.0898929	0.153283	933.8571	874.2500	1.06818	0.0951559	-0.457886	0.654727	0.99438	NA
130741	0.186343	0.153294	0.0704311	0.0541976	15406.57	16861.62	0.913706	-0.130197	0.997896	0.337216	0.99438	NA
130799	0.0925272	0.175985	0.034972	0.0622202	5811.429	5377.375	1.08072	0.111991	-1.10595	0.29153	0.99438	NA
130800	0.796178	0.70068	0.300927	0.247728	17315.86	8702.25	1.98981	0.992634	-2.51597	0.0288276	0.99438	NA
131314	0.816628	0.830311	0.308656	0.293559	26646.71	20769.00	1.283	0.359526	-0.819572	0.427389	0.99438	NA
131421	0.349012	0.228981	0.131914	0.080957	625685.3	595176.5	1.05126	0.0721196	-0.321743	0.753605	0.99438	NA
13146	0.256566	0.195937	0.0969728	0.069274	780.8571	733.7500	1.0642	0.08977	-0.570392	0.579843	0.99438	NA
131694	0.19166	0.258472	0.0724408	0.0913838	4217.429	3569.750	1.18144	0.240541	-1.30302	0.215205	0.99438	NA
132105	0.331108	0.438627	0.125147	0.155078	415476.0	309060.4	1.34432	0.426876	-1.78714	0.0972496	0.99438	NA
133514	0.136599	0.187443	0.0516295	0.0662711	2424.429	2377.500	1.01974	0.0281997	-0.234284	0.818476	0.99438	NA
133747	0.242065	0.486481	0.0914919	0.171997	11025.43	10363.88	1.06383	0.0892707	-0.375461	0.714052	0.99438	NA
136	0.693039	1.22635	0.261944	0.433581	21731.86	20156.38	1.07816	0.108575	-0.247579	0.808523	0.99438	NA
137	0.107241	0.275521	0.0405334	0.0974113	42609.86	41371.25	1.02994	0.0425588	-0.250978	0.807563	0.99438	NA
145862	0.1292	1.46009	0.0488332	0.51622	5450.286	41979.000	0.129834	-2.94526	0.988599	0.355788	0.99438	NA
146389	0.0742578	0.102065	0.0280668	0.0360856	3719.714	3702.375	1.00468	0.00674067	-0.103571	0.919123	0.99438	NA
146430	0.104031	0.158312	0.0393199	0.0559716	705172.7	736935.1	0.956899	-0.0635609	0.625311	0.543507	0.99438	NA
14689	1.02594	1.25691	0.387767	0.444383	25449.43	45925.25	0.554149	-0.851654	0.712238	0.49007	0.99438	NA
14706	0.645117	0.504406	0.243831	0.178335	87014.43	57708.62	1.50782	0.592468	-1.21165	0.252799	0.99438	NA
14729	0.14707	0.375928	0.0555872	0.13291	13682.29	13100.62	1.0444	0.0626746	-0.330007	0.748168	0.99438	NA
161397	0.0689364	0.150822	0.0260555	0.0533235	1131891	1034799	1.09383	0.129384	-1.54679	0.151504	0.99438	NA
161875	0.139924	0.158424	0.0528861	0.0560115	1505.286	1580.000	0.952713	-0.0698869	0.604504	0.555989	0.99438	NA
163410	0.131853	0.152912	0.0498359	0.0540627	29942.29	29590.50	1.01189	0.0170505	-0.160761	0.874756	0.99438	NA
163575	0.201807	0.243836	0.0762758	0.0862091	4372.429	4215.250	1.03729	0.0528168	-0.343227	0.736917	0.99438	NA
16598	3.03389	1.55924	1.1467	0.551273	192631.00	14075.75	13.6853	3.77456	-1.64794	0.149108	0.99438	NA
16705	0.202942	0.338849	0.0767048	0.119801	71103.71	67756.25	1.0494	0.0695708	-0.352523	0.730526	0.99438	NA
1673	0.128995	0.211107	0.0487557	0.0746378	8461.571	7195.875	1.17589	0.233755	-1.8565	0.0866414	0.99438	NA
16792	0.114944	0.118484	0.0434447	0.0418905	25904.71	28577.38	0.906476	-0.141659	1.57611	0.139018	0.99438	NA
16819	0.488801	0.460673	0.184749	0.162872	602.5714	585.2500	1.0296	0.0420792	-0.11223	0.912368	0.99438	C00116
1686	0.412128	0.386952	0.15577	0.136808	619.0	603.5	1.02568	0.0365856	-0.118606	0.907557	0.99438	NA
168835	0.265823	0.379453	0.100472	0.134157	111466.0	113173.6	0.984912	-0.0219337	0.0794782	0.938056	0.99438	NA
168876	0.128175	0.267074	0.0484457	0.0944249	263619.3	264506.1	0.996647	-0.004845	0.0274503	0.978674	0.99438	NA
170248	0.332307	0.34198	0.1256	0.120908	466.1429	361.6250	1.28902	0.366278	-1.55336	0.145386	0.99438	NA
170319	1.11627	1.31237	0.421909	0.463992	2984.571	2928.000	1.01932	0.027608	-0.0353921	0.972306	0.99438	NA
1704	0.298613	0.53718	0.112865	0.189922	5916.571	5946.000	0.995051	-0.00715817	0.0237914	0.981415	0.99438	NA
170467	0.16367	0.0883444	0.0618616	0.0312345	22178.29	21331.88	1.03968	0.056137	-0.565199	0.586071	0.99438	NA
170468	0.124156	0.12924	0.0469267	0.0456931	23926.57	23507.38	1.01783	0.0254998	-0.267218	0.793543	0.99438	NA
170469	0.925609	0.787985	0.349847	0.278595	8098.429	7375.375	1.09804	0.134926	-0.280127	0.783815	0.99438	NA
170487	0.0719129	0.479518	0.0271805	0.169535	24063.29	28613.38	0.84098	-0.249856	0.966439	0.364838	0.99438	NA
170491	0.24289	0.169034	0.0918036	0.0597626	8031.571	7651.625	1.04966	0.069916	-0.468557	0.649477	0.99438	NA
170492	0.181722	0.403357	0.0686846	0.142608	4093.714	3773.750	1.08479	0.117411	-0.62082	0.546656	0.99438	NA
170496	0.209848	0.262222	0.0793149	0.0927096	23884.29	21261.88	1.12334	0.167793	-1.02245	0.325217	0.99438	NA
170498	0.104111	0.190541	0.0393502	0.0673665	11968.71	12251.88	0.976888	-0.0337355	0.302124	0.768162	0.99438	NA
1705	0.201628	0.306928	0.0762083	0.108515	20939	20519	1.02047	0.0292321	-0.159926	0.875574	0.99438	NA
170508	0.245817	0.703995	0.0929103	0.2489	6151.429	5415.500	1.13589	0.183827	-0.666271	0.520449	0.99438	NA
170512	0.194143	0.218192	0.0733793	0.0771426	3649.857	3957.000	0.92238	-0.116567	0.719081	0.484896	0.99438	NA
170663	0.169748	0.337668	0.0641586	0.119384	20261.57	25358.12	0.799017	-0.323702	1.42216	0.188166	0.99438	NA
170728	0.393602	0.49326	0.148768	0.174394	3368.000	3518.125	0.957328	-0.0629146	0.200254	0.844468	0.99438	NA
170736	0.235237	0.299061	0.0889112	0.105734	5123.571	4548.750	1.12637	0.17168	-0.841868	0.415331	0.99438	NA
170766	0.108206	0.33293	0.040898	0.117708	12182.29	12644.12	0.963475	-0.0536813	0.29599	0.774252	0.99438	NA
170768	0.183744	0.191628	0.0694488	0.0677508	230.1429	302.2500	0.761432	-0.393212	2.8631	0.0135676	0.99438	NA
1708	0.14379	0.378563	0.0543474	0.133842	45683.86	42020.88	1.08717	0.120578	-0.75228	0.467487	0.99438	NA
170962	0.120166	0.163863	0.0454184	0.0579343	10731.57	10760.38	0.997323	-0.00386787	0.0365618	0.971399	0.99438	NA
170971	0.26943	0.170047	0.101835	0.0601209	7279.429	6782.500	1.07327	0.102008	-0.623077	0.547201	0.99438	NA
170974	0.300878	0.429857	0.113721	0.151977	1987.286	1793.500	1.10805	0.148022	-0.653643	0.525076	0.99438	NA
170978	0.536799	0.612807	0.202891	0.21666	5301.857	5294.625	1.00137	0.00196925	-0.00548388	0.995709	0.997272	NA
170979	0.249882	0.207503	0.0944464	0.0733635	2088.857	1941.125	1.07611	0.105821	-0.592192	0.565661	0.99438	NA
170984	0.529648	0.137978	0.200188	0.0487825	17011.00	18482.12	0.920403	-0.119662	0.624084	0.549839	0.99438	NA
170986	0.484905	0.675082	0.183277	0.238678	1335.714	820.375	1.62817	0.703256	-1.8804	0.0829149	0.99438	NA
170988	0.237803	0.245626	0.0898812	0.086842	1488.00	1602.75	0.928404	-0.107175	0.609528	0.552712	0.99438	NA
171026	0.589923	0.315914	0.22297	0.111692	1706.714	1852.750	0.921179	-0.118447	0.453649	0.659916	0.99438	NA
171037	0.609886	0.758282	0.230515	0.268093	2671.571	2539.375	1.05206	0.0732149	-0.198056	0.846088	0.99438	NA
171070	0.145769	0.160963	0.0550954	0.0569089	48685.57	51308.75	0.948875	-0.0757106	0.662538	0.519344	0.99438	NA
17128	0.139031	0.180659	0.0525487	0.0638727	4741.857	5034.250	0.941919	-0.0863247	0.754072	0.464353	0.99438	NA
1713	0.295869	0.386067	0.111828	0.136495	3892.429	5340.125	0.728902	-0.456203	1.62884	0.131503	0.99438	NA
171305	0.299101	0.207567	0.11305	0.0733859	87.00	105.75	0.822695	-0.28157	1.44027	0.177314	0.99438	NA
1721	0.14142	0.229368	0.0534517	0.0810938	41157.57	40548.25	1.01503	0.0215182	-0.162489	0.873547	0.99438	NA
1725	0.902435	0.899687	0.341089	0.318087	36234.43	39689.88	0.912939	-0.13141	0.241842	0.813034	0.99438	NA
17250	0.212347	0.523673	0.0802595	0.185146	3959.143	5599.500	0.707053	-0.50011	1.4099	0.195878	0.99438	NA
172625	0.207994	0.471263	0.0786145	0.166617	13468.00	14060.25	0.957878	-0.0620866	0.231056	0.822282	0.99438	NA
1746	0.128918	0.180495	0.0487263	0.0638145	39514.86	39020.38	1.01267	0.0181675	-0.161412	0.874328	0.99438	NA
17947	0.175031	0.344358	0.0661554	0.121749	33021.29	33124.00	0.996899	-0.00448042	0.0211172	0.983535	0.99438	C01089
18023	0.32251	0.176969	0.121897	0.0625678	145.8571	110.5000	1.31997	0.400509	-1.69303	0.131161	0.99438	NA
18150	0.21811	0.194798	0.0824377	0.0688714	1610.000	1741.875	0.924291	-0.11358	0.766927	0.456854	0.99438	NA
18266	0.344123	0.337678	0.130066	0.119387	2028.00	1838.75	1.10292	0.141332	-0.638294	0.534959	0.99438	NA
1830	0.126563	0.225355	0.0478364	0.0796749	2505.571	2676.875	0.936006	-0.0954104	0.696176	0.500809	0.99438	NA
18305	0.129353	0.189387	0.0488907	0.0669583	208102.1	186447.9	1.11614	0.158519	-1.24092	0.237836	0.99438	NA
1831	0.158356	0.274158	0.0598531	0.0969293	2429.143	2545.875	0.954149	-0.0677142	0.399063	0.697686	0.99438	NA
18321	0.73199	0.831408	0.276666	0.293947	62252.0	61510.5	1.01205	0.0172875	-0.0443757	0.965294	0.99438	NA
1833	0.241216	0.199814	0.0911709	0.0706451	4292.000	4727.625	0.907855	-0.139466	0.837315	0.4186	0.99438	NA
18345	0.149652	0.336248	0.056563	0.118882	2160.571	2148.750	1.0055	0.007915	-0.0494244	0.961432	0.99438	NA
18485	0.246202	0.245414	0.0930556	0.0867669	62946.43	64410.50	0.97727	-0.0331713	0.184628	0.856431	0.99438	NA
18488	0.355866	0.478317	0.134505	0.169111	83368.29	93271.62	0.893823	-0.161939	0.515387	0.615293	0.99438	NA
1872	0.154622	0.201389	0.0584415	0.0712018	10267.43	8717.25	1.17783	0.23613	-1.79111	0.0969957	0.99438	NA
189050	0.575838	0.495513	0.217646	0.17519	4515.286	5484.875	0.823225	-0.280641	0.776929	0.451543	0.99438	NA
189981	0.217113	0.661527	0.082061	0.233885	46055.00	39540.75	1.16475	0.220018	-0.80739	0.438303	0.99438	NA
1968	0.634046	0.661318	0.239647	0.233811	15062.43	14710.25	1.02394	0.0341328	-0.0761837	0.94049	0.99438	NA
1981	0.274353	0.444193	0.103696	0.157046	12400.29	12621.25	0.982493	-0.0254809	0.125977	0.901719	0.99438	NA
198951	0.0942869	0.376653	0.0356371	0.133167	96345.29	82050.38	1.17422	0.231704	-1.65088	0.130871	0.99438	NA
199044	0.607469	0.58671	0.229602	0.207433	6402.571	6725.000	0.952055	-0.0708829	0.171783	0.866285	0.99438	NA
1996	0.288069	0.453561	0.10888	0.160358	11086.00	11408.38	0.971742	-0.041355	0.141757	0.889673	0.99438	NA
2-hydroxyglutaric acid	0.385756	0.394743	0.145802	0.139563	2143.714	2440.625	0.878346	-0.187138	0.592204	0.564092	0.99438	C02630
2-hydroxyhexanoic acid	0.176979	0.205436	0.066892	0.0726326	21479.00	17607.25	1.2199	0.286757	-2.0238	0.0652938	0.99438	NA
2-hydroxyisovaleric acid	0.154396	0.217022	0.0583562	0.0767288	112586.00	94641.12	1.18961	0.250488	-1.85592	0.0865719	0.99438	NA
2-hydroxyvaleric acid	0.506509	0.570156	0.191442	0.201581	66406.29	81979.00	0.81004	-0.303934	0.775256	0.453049	0.99438	NA
2-ketoisocaproic acid	0.47026	0.414324	0.177741	0.146486	137378.9	128331.6	1.0705	0.098284	-0.303155	0.76659	0.99438	C00233
2-monoolein	0.350871	0.565772	0.132617	0.200031	543053.1	480504.0	1.13017	0.176545	-0.595896	0.561507	0.99438	NA
2-monopalmitin	0.560543	0.539023	0.211865	0.190573	110528.7	108778.6	1.01609	0.0230263	-0.0728094	0.943094	0.99438	NA
2-picolinic acid	0.167684	0.191602	0.0633787	0.0677417	25384.14	25138.38	1.00978	0.0140357	-0.106406	0.916887	0.99438	C10164
2,3-dihydroxybutanoic acid	0.263178	0.272298	0.0994719	0.0962717	768.000	662.625	1.15903	0.212914	-1.08866	0.300242	0.99438	NA
2,3-dihydroxypyridine	0.402819	0.449499	0.152251	0.158922	2253.00	2385.75	0.944357	-0.0825956	0.2586	0.800003	0.99438	NA
2,5-dihydroxypyrazine	0.161655	0.197157	0.0610997	0.0697055	4943.429	5130.875	0.963467	-0.0536928	0.409007	0.689197	0.99438	NA
2023	0.165477	0.542471	0.0625446	0.191792	2709.714	3435.125	0.788825	-0.342222	0.719858	0.493801	0.99438	NA
20297	0.281145	0.229235	0.106263	0.0810468	5799.429	7669.125	0.756205	-0.403151	2.08255	0.0576819	0.99438	NA
2031	0.152469	0.128857	0.0576278	0.0455578	23198.57	22768.00	1.01891	0.0270283	-0.250324	0.806633	0.99438	NA
2037	0.206583	0.551938	0.078081	0.195139	39807.86	39599.25	1.00527	0.00758021	-0.0389134	0.969634	0.99438	NA
2068	0.129902	0.171916	0.0490984	0.0607815	352024.7	337498.0	1.04304	0.0607977	-0.526665	0.607317	0.99438	NA
208244	0.0696303	0.0910931	0.0263178	0.0322063	323306.7	329025.9	0.982618	-0.0252977	0.422143	0.679958	0.99438	NA
208603	0.213005	0.298791	0.0805084	0.105638	1959.143	1864.625	1.05069	0.0713372	-0.439767	0.667336	0.99438	NA
2091	0.229203	1.54384	0.0866308	0.545828	8713.286	54551.250	0.159727	-2.64632	1.48254	0.181724	0.99438	NA
209171	0.434658	0.468475	0.164285	0.165631	2704799	3017822	0.896275	-0.157986	0.500224	0.625593	0.99438	NA
209687	0.253898	0.355351	0.0959645	0.125635	821687.4	743214.6	1.10559	0.144811	-0.826793	0.423277	0.99438	NA
210251	0.245466	0.187201	0.0927774	0.0661854	241390.6	228726.0	1.05537	0.0777491	-0.495869	0.629079	0.99438	NA
210263	1.31612	1.33481	0.497447	0.471926	723.8571	853.6250	0.84798	-0.237898	0.141151	0.88995	0.99438	NA
210272	0.127227	0.1427	0.0480872	0.0504522	2812.143	2911.125	0.965999	-0.0499068	0.497638	0.627051	0.99438	NA
210663	0.112445	0.150561	0.0425001	0.0532315	356888.1	326599.6	1.09274	0.127949	-1.37468	0.19269	0.99438	NA
210798	0.408599	0.393246	0.154436	0.139033	6732.286	6453.500	1.0432	0.0610147	-0.170707	0.867415	0.99438	NA
210802	0.293222	0.262836	0.110827	0.0929265	5250.571	4753.000	1.10469	0.143636	-0.605414	0.557935	0.99438	NA
210812	0.452035	0.421052	0.170853	0.148864	9144.571	8804.375	1.03864	0.0546949	-0.134348	0.895704	0.99438	NA
210845	0.18036	0.181065	0.0681695	0.064016	2193.571	2184.875	1.00398	0.00573066	-0.0406549	0.968212	0.99438	NA
210885	0.0984529	0.335514	0.0372117	0.118622	1846.286	1935.125	0.954091	-0.0678007	0.36061	0.727503	0.99438	NA
210890	0.152166	0.26572	0.0575135	0.0939462	2812.857	2823.375	0.996275	-0.00538455	0.0336253	0.973753	0.99438	NA
21502	0.141753	0.348981	0.0535777	0.123383	8865.143	7977.375	1.11129	0.15223	-0.883628	0.397243	0.99438	NA
215654	0.191741	0.126764	0.0724713	0.0448177	12083.29	10272.88	1.17623	0.234173	-1.87295	0.0933785	0.99438	NA
217280	0.257935	0.155526	0.0974903	0.0549869	467.000	449.125	1.0398	0.0563055	-0.384234	0.708949	0.99438	NA
2189	0.150804	0.0989907	0.0569984	0.0349985	63188.57	63486.88	0.995301	-0.00679486	0.0724171	0.94365	0.99438	NA
219374	0.186716	0.149433	0.0705722	0.0528324	4003.286	3702.250	1.08131	0.112782	-0.917452	0.377421	0.99438	NA
220224	0.254348	0.423648	0.0961346	0.149782	168443.1	188079.5	0.895595	-0.159081	0.515872	0.617659	0.99438	NA
223071	0.279748	0.297653	0.105735	0.105236	10365.29	10342.88	1.00217	0.00312252	-0.016345	0.987209	0.99438	NA
223120	0.246234	0.168411	0.0930678	0.0595421	10792.43	8974.00	1.20263	0.266197	-1.60895	0.141135	0.99438	NA
223122	0.211994	0.3035	0.0801264	0.107304	69900.14	70518.38	0.991233	-0.012704	0.0664007	0.948117	0.99438	NA
223126	0.652382	0.484948	0.246577	0.171455	6772.429	4780.000	1.41683	0.502663	-1.05495	0.315653	0.99438	NA
223134	0.105425	0.218281	0.0398468	0.077174	8064.429	7766.000	1.03843	0.0544007	-0.442153	0.667355	0.99438	NA
223154	0.113204	0.0705897	0.0427872	0.0249572	33889.43	39011.00	0.868715	-0.203046	2.88506	0.014766	0.99438	NA
223202	0.147359	0.275057	0.0556963	0.0972474	2396.143	2544.750	0.941603	-0.0868099	0.54825	0.594305	0.99438	NA
223226	0.512104	0.421717	0.193557	0.149099	7056.857	9005.875	0.783584	-0.351841	0.925596	0.372179	0.99438	NA
223250	0.110712	0.121484	0.0418451	0.0429513	24292.14	25639.88	0.947436	-0.0778999	0.876957	0.39643	0.99438	NA
223299	0.0943023	0.131491	0.0356429	0.046489	4497.143	4723.750	0.952028	-0.0709239	0.806105	0.435499	0.99438	NA
22330		0.459133		0.162328	768.00	901.25	0.85215	-0.230821	0.553845	0.590184	0.99438	NA
223316	0.545873	0.498397	0.20632	0.17621	2626.0	2387.5	1.0999	0.137366	-0.262249	0.79745	0.99438	NA
223738	0.177758	0.145853	0.0671864	0.0515669	11690.43	12804.38	0.913002	-0.131309	1.15096	0.271161	0.99438	NA
224083	0.0858252	0.529944	0.0324389	0.187364	13525.57	10854.50	1.24608	0.317396	-1.6432	0.138199	0.99438	NA
2242	0.122289	0.253058	0.0462211	0.0894696	319.7143	309.2500	1.03384	0.0480097	-0.34479	0.737253	0.99438	NA
224253	0.169211	0.19952	0.0639557	0.0705409	6214.286	5637.000	1.10241	0.140661	-1.05816	0.309359	0.99438	NA
224287	0.326591	0.559295	0.12344	0.197741	5779.714	5949.000	0.971544	-0.0416491	0.132855	0.896363	0.99438	NA
225303	0.178915	0.402498	0.0676234	0.142305	6919.143	6400.000	1.08112	0.112521	-0.575916	0.575612	0.99438	NA
226436	0.0800706	0.215086	0.0302638	0.0760445	18379.14	17617.12	1.04325	0.0610912	-0.553238	0.59277	0.99438	NA
22885	0.715875	0.571561	0.270575	0.202077	1091.571	971.625	1.12345	0.167934	-0.340137	0.740588	0.99438	NA
229030	0.148722	0.145162	0.0562117	0.0513226	23104.71	22644.50	1.02032	0.0290263	-0.25905	0.799877	0.99438	NA
229308	0.147458	0.347588	0.0557338	0.122891	21601.57	19931.75	1.08378	0.116068	-0.68269	0.509311	0.99438	NA
230579	0.137882	0.199671	0.0521144	0.0705945	1059.000	950.375	1.1143	0.156134	-1.21058	0.248341	0.99438	NA
232320	0.174703	0.28381	0.0660315	0.100342	8218.571	9171.375	0.896111	-0.15825	0.790268	0.447284	0.99438	NA
234934	0.134251	0.283012	0.0507421	0.10006	5926.857	5738.875	1.03276	0.0464993	-0.317678	0.75655	0.99438	NA
238073	0.0690659	0.115418	0.0261045	0.0408063	3235.429	3153.375	1.02602	0.0370603	-0.512642	0.618058	0.99438	NA
2403	0.218005	0.346673	0.0823981	0.122567	1995.857	2043.500	0.976686	-0.0340339	0.155124	0.879387	0.99438	NA
241309	0.311662	0.29647	0.117797	0.104818	332.1429	339.1250	0.979411	-0.0300131	0.118432	0.907589	0.99438	NA
2438	0.078596	0.129299	0.0297065	0.045714	10232.57	10911.38	0.937789	-0.092665	1.08675	0.301536	0.99438	NA
250586	0.301002	0.268661	0.113768	0.0949859	4794.429	6146.875	0.779978	-0.358494	1.64614	0.124328	0.99438	NA
250805	0.107722	0.0950922	0.0407149	0.0336202	141392.1	134254.8	1.05316	0.0747278	-0.971657	0.350487	0.99438	NA
2561	0.118919	0.185177	0.044947	0.0654701	14865.14	14357.88	1.03533	0.0500903	-0.439537	0.667982	0.99438	NA
26062	0.426379	0.532859	0.161156	0.188394	6381.714	6291.375	1.01436	0.0205686	-0.0413734	0.967638	0.99438	NA
26736	0.165165	0.208547	0.0624264	0.0737327	2068.571	2114.500	0.978279	-0.0316821	0.223338	0.826785	0.99438	NA
26751	0.273271	0.149422	0.103287	0.0528285	12990.43	13923.00	0.933019	-0.100021	0.70209	0.498223	0.99438	NA
26989	0.891987	0.732956	0.337139	0.259139	683.5714	713.3750	0.958222	-0.0615686	0.115707	0.909816	0.99438	NA
27187	0.555428	0.740696	0.209932	0.261876	4238.571	3912.500	1.08334	0.115487	-0.386667	0.705544	0.99438	NA
2900	0.802608	0.762503	0.303357	0.269586	162130.00	87983.38	1.84273	0.881848	-2.06398	0.0602596	0.99438	NA
3-Amino-2-piperidone	0.604134	0.48339	0.228341	0.170904	40012.00	35598.62	1.12398	0.168611	-0.53195	0.604587	0.99438	NA
3-aminoisobutyric acid	1.50623	1.82114	0.569302	0.643871	2871.143	3606.500	0.796102	-0.328974	0.464821	0.651866	0.99438	C05145
3-hydroxy-3-methylglutaric acid	0.266628	0.67878	0.100776	0.239985	3070.857	4360.250	0.704285	-0.50577	0.770271	0.464883	0.99438	C03761
3-hydroxypropionic acid	0.154446	0.304664	0.058375	0.107715	9342.143	8637.125	1.08163	0.113202	-0.744687	0.471152	0.99438	C01013
3-phosphoglycerate	0.0932167	0.119428	0.0352326	0.0422241	3038.714	2893.875	1.05005	0.0704583	-0.886422	0.391494	0.99438	C00597
3,6-anhydro-D-galactose	0.754838	0.672903	0.285302	0.237907	1924.714	1641.250	1.17271	0.229849	-0.489412	0.633106	0.99438	C06474
31272	0.262153	0.345305	0.0990844	0.122084	8350.571	8369.750	0.997709	-0.00330968	0.0151486	0.988145	0.99438	NA
31424	0.281565	0.22217	0.106421	0.078549	986.4286	974.5000	1.01224	0.0175524	-0.0926588	0.927765	0.99438	NA
3143	0.264874	0.666672	0.100113	0.235704	12984.43	11617.75	1.11764	0.160452	-0.641463	0.533405	0.99438	NA
31453	0.0869135	0.163504	0.0328502	0.0578073	19371.57	19037.38	1.01755	0.0251059	-0.256605	0.802199	0.99438	NA
31554	0.209181	0.252563	0.0790629	0.0892945	3838.000	3743.625	1.02521	0.0359188	-0.216464	0.832078	0.99438	NA
31563	0.855967	0.642384	0.323525	0.227117	2912.571	1549.125	1.88014	0.91084	-1.74459	0.1131	0.99438	NA
316400	0.208793	0.429532	0.0789162	0.151863	7528.857	9647.750	0.780374	-0.357762	1.11466	0.294589	0.99438	NA
316401	1.12378	0.719776	0.424751	0.254479	97638.14	111370.12	0.8767	-0.189846	0.379866	0.710329	0.99438	NA
3166	0.339438	0.254549	0.128295	0.0899965	74808.86	79208.25	0.944458	-0.0824416	0.3883	0.705033	0.99438	NA
319248	0.296911	0.295275	0.112222	0.104395	47018.14	48072.50	0.978067	-0.0319944	0.169382	0.868234	0.99438	NA
320876	0.269938	0.379424	0.102027	0.134147	606.1429	522.8750	1.15925	0.213192	-0.900773	0.384165	0.99438	NA
324263	0.323901	0.528479	0.122423	0.186845	46871.57	40034.38	1.17078	0.227474	-0.757996	0.462024	0.99438	NA
324264	0.163217	0.214098	0.0616904	0.075695	183.4286	166.3750	1.1025	0.14078	-0.997573	0.33672	0.99438	NA
324858	0.0713543	0.301064	0.0269694	0.106442	4024.714	3509.625	1.14676	0.197569	-1.34913	0.213515	0.99438	NA
327460	0.287307	1.05846	0.108592	0.374221	161.7143	469.6250	0.344348	-1.53806	0.970253	0.364019	0.99438	NA
327540	0.398401	0.411122	0.150581	0.145354	2628.00	2451.75	1.07189	0.100153	-0.283768	0.781591	0.99438	NA
329442	0.232417	0.253488	0.0878454	0.0896216	3390.857	3677.875	0.921961	-0.117223	0.641635	0.532261	0.99438	NA
330427	0.487184	0.452824	0.184138	0.160097	77100.86	68861.25	1.11966	0.163055	-0.550849	0.591091	0.99438	NA
33395	0.0719984	0.131677	0.0272128	0.0465548	15594.00	14786.12	1.05464	0.0767475	-1.09831	0.29401	0.99438	NA
33468	0.361835	0.553954	0.136761	0.195852	412.2857	449.8750	0.916445	-0.12588	0.34487	0.736765	0.99438	NA
34059	0.283744	0.477214	0.107245	0.168721	2405.714	3111.125	0.773262	-0.370971	0.980309	0.352152	0.99438	NA
340685	0.079244	0.201766	0.0299514	0.0713351	84305.43	70874.00	1.18951	0.250369	-2.46381	0.0330863	0.99438	NA
34093	0.9156	0.411774	0.346064	0.145584	8868.571	10740.500	0.825713	-0.276288	0.907489	0.38072	0.99438	NA
34110	0.289515	0.434627	0.109426	0.153664	8350.286	7675.125	1.08797	0.121635	-0.488072	0.63365	0.99438	NA
341900	0.115592	0.190604	0.0436895	0.0673886	28524.14	27105.75	1.05233	0.0735845	-0.615078	0.550327	0.99438	NA
342062	0.600225	0.289358	0.226864	0.102304	22667.14	28266.50	0.801908	-0.318491	1.08004	0.302235	0.99438	NA
342919	0.608432	0.18284	0.229966	0.0646437	795.8571	497.5000	1.59971	0.677813	-1.06325	0.327431	0.99438	NA
344907	0.112584	0.18415	0.0425527	0.0651068	16244.29	14621.38	1.111	0.151853	-1.34098	0.2044	0.99438	NA
346164	1.09607	0.953096	0.414277	0.33697	39487.57	40281.88	0.980281	-0.0287324	0.0540441	0.95779	0.99438	NA
346476	0.297697	0.27521	0.112519	0.0973015	356.2857	328.3750	1.085	0.11769	-0.500406	0.626005	0.99438	NA
348639	1.97787	2.02018	0.747565	0.71424	27432.57	31556.88	0.869306	-0.202065	0.151783	0.881721	0.99438	NA
351252	0.276689	0.419152	0.104579	0.148193	1046.429	1497.000	0.699017	-0.5166	1.99604	0.0729368	0.99438	NA
351271	0.154819	0.221053	0.0585162	0.0781542	27076.29	26758.62	1.01187	0.0170264	-0.12213	0.90477	0.99438	NA
351285	1.08246	0.779757	0.409132	0.275686	30558.00	41433.88	0.737512	-0.439261	0.937778	0.366222	0.99438	NA
353649	0.139097	1.0048	0.0525737	0.355249	465.5714	373.5000	1.24651	0.317894	-0.991046	0.350266	0.99438	NA
354252	0.527113	0.538794	0.19923	0.190493	6406.0	7376.5	0.868434	-0.203513	0.568385	0.579639	0.99438	NA
354261	0.568968	0.677644	0.21505	0.239583	6868.857	4497.500	1.52726	0.610947	-1.45434	0.171145	0.99438	NA
354281	0.701708	0.439275	0.265221	0.155307	242.8571	129.7500	1.87173	0.904373	-1.31376	0.230513	0.99438	NA
359824	0.0988247	0.129558	0.0373522	0.0458058	11367.14	10944.50	1.03862	0.0546633	-0.671502	0.513695	0.99438	NA
360119	0.123951	0.446453	0.046849	0.157845	3536891	3255655	1.08638	0.119534	-0.758866	0.465431	0.99438	NA
360155	1.1099	0.908136	0.419502	0.321075	1483.429	1025.875	1.44601	0.532081	-1.09628	0.294324	0.99438	NA
364412	0.104953	0.0993257	0.0396683	0.035117	405273.4	425304.4	0.952902	-0.0696003	0.89071	0.389839	0.99438	NA
365155	0.168908	0.378044	0.0638411	0.133659	91951.86	92275.88	0.996489	-0.00507483	0.0287816	0.977571	0.99438	NA
366068	0.282905	0.289029	0.106928	0.102187	136.7143	110.1250	1.24145	0.312022	-1.39766	0.190547	0.99438	NA
366098	0.196714	0.228995	0.0743509	0.0809619	788.000	736.875	1.06938	0.0967757	-0.623753	0.543698	0.99438	NA
369124	0.0921311	0.136139	0.0348223	0.0481324	7208.286	6613.375	1.08996	0.12427	-1.4931	0.159362	0.99438	NA
370160	0.550739	0.569297	0.20816	0.201277	1723960	1850524	0.931606	-0.102208	0.278034	0.785366	0.99438	NA
370223	0.21266	0.351303	0.0803779	0.124204	884.2857	943.8750	0.936867	-0.0940833	0.361354	0.725079	0.99438	NA
371262	0.350972	0.551069	0.132655	0.194832	489.0	619.5	0.789346	-0.34127	0.723169	0.489361	0.99438	NA
371565	0.123542	0.222879	0.0466944	0.0787996	7319.143	7092.250	1.03199	0.0454313	-0.339481	0.740436	0.99438	NA
376631	0.102135	0.149753	0.0386035	0.0529456	6063.286	5506.250	1.10116	0.13903	-1.56374	0.141966	0.99438	NA
376826	0.0935968	0.214401	0.0353762	0.0758024	31919.00	32893.62	0.970371	-0.0433923	0.328308	0.749894	0.99438	NA
378470	0.904491	1.06739	0.341865	0.377379	1901.143	1617.875	1.17509	0.232767	-0.387667	0.704558	0.99438	NA
379853	0.584987	0.905283	0.221104	0.320066	796.7143	1013.1250	0.786393	-0.346678	0.573878	0.578489	0.99438	NA
379924	0.666822	0.827962	0.252035	0.292729	30811.71	64548.38	0.477343	-1.0669	1.43011	0.191642	0.99438	NA
380112	0.440452	0.656295	0.166475	0.232035	3420.571	4235.875	0.807524	-0.308423	0.640771	0.535316	0.99438	NA
380652	0.189655	0.247548	0.0716828	0.0875216	4660.857	4874.250	0.95622	-0.064585	0.392694	0.70091	0.99438	NA
381720	0.231219	0.694061	0.0873928	0.245388	14008.57	23484.75	0.596496	-0.745415	1.58442	0.153255	0.99438	NA
381724	0.388079	0.490553	0.14668	0.173437	2254.857	2182.000	1.03339	0.0473848	-0.125759	0.901939	0.99438	NA
384892	0.11286	0.156817	0.042657	0.0554432	5420.429	5107.500	1.06127	0.0857897	-0.856155	0.407677	0.99438	NA
384894	0.21549	0.225045	0.0814474	0.0795655	87158.29	91168.62	0.956012	-0.0648994	0.389944	0.702893	0.99438	NA
384912	0.299652	0.565681	0.113258	0.199999	3470.857	2499.000	1.3889	0.473941	-1.87408	0.0842899	0.99438	NA
384928	0.110792	0.449266	0.0418754	0.158839	158347.4	207592.4	0.76278	-0.39066	0.986898	0.35559	0.99438	NA
384942	0.505228	0.196053	0.190958	0.0693154	1925.714	2415.625	0.797191	-0.327003	1.47821	0.170292	0.99438	NA
384997	0.189875	0.130391	0.0717661	0.0461	25259.57	22267.25	1.13438	0.181907	-1.48142	0.167912	0.99438	NA
387765	0.324784	0.392358	0.122757	0.13872	1874.000	1698.375	1.10341	0.141966	-0.53036	0.604858	0.99438	NA
390135	1.01348	0.864622	0.38306	0.30569	17752.14	18358.88	0.966951	-0.0484851	0.0931772	0.927323	0.99438	NA
390137	0.209181	0.27652	0.0790629	0.0977648	3838	3880	0.989175	-0.0157019	0.0903897	0.929357	0.99438	NA
390163	0.0780299	0.206441	0.0294925	0.0729878	2326.429	2234.000	1.04137	0.058488	-0.56661	0.583629	0.99438	NA
390179	0.0897927	0.146905	0.0339385	0.0519387	25972.43	27922.38	0.930165	-0.104441	1.08331	0.302242	0.99438	NA
390194	0.790538	0.462183	0.298795	0.163406	22823.86	20087.12	1.13624	0.184272	-0.262579	0.800067	0.99438	NA
390218	0.136771	0.255316	0.0516945	0.0902679	1510.857	1569.750	0.962483	-0.0551677	0.363151	0.723804	0.99438	NA
390398	0.565744	0.514286	0.213831	0.181828	325.5714	302.1250	1.0776	0.107828	-0.196411	0.847903	0.99438	NA
395318	0.229275	0.337515	0.0866576	0.11933	1466.857	1477.000	0.993133	-0.00994159	0.0423031	0.966952	0.99438	NA
395356	0.228775	0.17928	0.0864688	0.0633849	187359.0	174886.2	1.07132	0.0993888	-0.64371	0.532102	0.99438	NA
395386	0.210482	0.680666	0.0795548	0.240652	272510.9	224833.9	1.21205	0.277454	-1.10456	0.292048	0.99438	NA
395390	0.147147	0.192745	0.0556163	0.0681458	347611.1	326022.1	1.06622	0.0925044	-0.808165	0.433606	0.99438	NA
396036	0.276857	0.719109	0.104642	0.254243	98136.43	97311.38	1.00848	0.0121803	-0.0391099	0.969559	0.99438	NA
4-aminobutyric acid	0.130381	0.177657	0.0492795	0.0628113	558.1429	591.0000	0.944404	-0.0825236	0.715319	0.487885	0.99438	C00334
4-hydroxyphenylacetic acid	0.449109	0.469931	0.169747	0.166146	1914.714	1794.250	1.06714	0.093748	-0.328009	0.748185	0.99438	C00642
401104	0.140986	0.318746	0.0532878	0.112694	2429.714	2539.875	0.956627	-0.063971	0.345611	0.737227	0.99438	NA
401144	0.111777	0.248008	0.0422476	0.0876841	19371.43	16267.25	1.19082	0.25196	-1.84546	0.0916664	0.99438	NA
403811	0.311203	0.345662	0.117624	0.12221	5948.000	6901.125	0.861888	-0.214427	0.804367	0.435668	0.99438	NA
404012	0.161827	0.242646	0.0611647	0.0857884	71536.14	60720.12	1.17813	0.236498	-1.67613	0.117599	0.99438	NA
406704	0.140531	0.153733	0.0531157	0.0543527	17046.14	18944.00	0.899817	-0.152296	1.36338	0.1961	0.99438	NA
406845	0.140855	0.29872	0.053238	0.105613	460606.4	483475.2	0.952699	-0.0699074	0.368065	0.720877	0.99438	NA
406846	0.236792	0.538734	0.0894991	0.190471	88475.29	80612.00	1.09754	0.13428	-0.465373	0.651343	0.99438	NA
406852	0.320886	0.414647	0.121283	0.1466	14195.29	15263.12	0.930039	-0.104638	0.413514	0.686222	0.99438	NA
406853	0.131348	0.39815	0.0496449	0.140767	160391.1	189123.2	0.848077	-0.237732	0.792	0.452022	0.99438	NA
406860	0.163981	0.357421	0.0619791	0.126367	8630.143	8826.875	0.977712	-0.0325183	0.165821	0.871607	0.99438	NA
406869	0.155471	0.824428	0.0587627	0.291479	26731.14	21555.25	1.24012	0.310482	-0.960833	0.363891	0.99438	NA
406882	0.204103	0.287491	0.0771437	0.101643	2106.286	2043.500	1.03072	0.0436591	-0.243711	0.811417	0.99438	NA
406883	0.789896	0.342587	0.298553	0.121123	25308.29	26061.88	0.971085	-0.0423311	0.15485	0.879615	0.99438	NA
406909	0.0842277	0.168682	0.0318351	0.0596381	2085680	2225922	0.936996	-0.0938852	0.839711	0.422135	0.99438	NA
407011	0.166992	0.116333	0.0631171	0.04113	1455552	1429535	1.0182	0.0260204	-0.252619	0.805284	0.99438	NA
407159	0.154461	0.300859	0.0583807	0.10637	14814.29	15500.88	0.955706	-0.0653606	0.372774	0.716803	0.99438	NA
407259	0.450505	0.477322	0.170275	0.168759	600119.7	529381.9	1.13362	0.180941	-0.633681	0.53728	0.99438	NA
407347	0.605854	0.552147	0.228991	0.195213	15457.00	15065.25	1.026	0.0370357	-0.115392	0.910376	0.99438	NA
408446	0.077469	0.698235	0.0292805	0.246863	85333.29	141633.50	0.602494	-0.730982	0.933528	0.381524	0.99438	NA
413547	0.438103	0.924828	0.165587	0.326976	1766.714	1297.500	1.36163	0.445334	-1.20881	0.248349	0.99438	NA
414449	0.511476	1.04254	0.19332	0.368593	101539.86	90336.62	1.12402	0.168663	-0.336805	0.741648	0.99438	NA
417666	0.212383	0.35263	0.0802732	0.124674	1727.857	1595.625	1.08287	0.114862	-0.614399	0.549653	0.99438	NA
417964	0.215464	0.161434	0.0814376	0.0570756	63390.71	60148.88	1.0539	0.0757336	-0.518231	0.614354	0.99438	NA
42128	1.82007	1.83148	0.687921	0.647526	24309.29	24381.25	0.997049	-0.00426434	0.0130791	0.989774	0.99445	NA
421695	0.405819	0.213846	0.153385	0.0756059	2993.714	3388.625	0.88346	-0.178764	0.804605	0.438024	0.99438	NA
422827	0.26883	0.424174	0.101608	0.149968	314.4286	292.6250	1.07451	0.103679	-0.41473	0.685416	0.99438	NA
423461	0.180655	0.390211	0.0682812	0.13796	24613.71	21346.88	1.15304	0.205437	-1.05503	0.312504	0.99438	NA
42424	0.564711	0.262693	0.213441	0.0928762	121.8571	103.2500	1.18021	0.239049	-0.522479	0.617259	0.99438	NA
42446	0.677727	0.591113	0.256157	0.20899	1106.429	656.625	1.68502	0.752769	-1.71456	0.113804	0.99438	NA
424986	0.205447	1.57609	0.0776515	0.557232	166.0	1563.5	0.106172	-3.23552	0.984713	0.357564	0.99438	NA
425777	1.32712	0.247787	0.501604	0.0876061	2064.857	2483.875	0.831305	-0.266551	0.79169	0.452155	0.99438	NA
43100	0.087869	0.255623	0.0332113	0.0903765	52729.00	48050.75	1.09736	0.134038	-0.923883	0.38011	0.99438	NA
44229	0.797166	0.245219	0.301301	0.0866979	1978.714	2298.250	0.860966	-0.215973	0.709282	0.496731	0.99438	NA
44230	0.260542	0.365725	0.0984755	0.129303	28222.14	27040.00	1.04372	0.0617322	-0.268451	0.792702	0.99438	NA
4550	0.486554	0.55524	0.1839	0.196307	1214.143	1499.625	0.809631	-0.304663	0.871612	0.399962	0.99438	NA
46207	0.313258	0.84591	0.118401	0.299074	12890.43	10066.00	1.28059	0.35681	-1.11634	0.285872	0.99438	NA
46292	0.149091	0.0721253	0.0563513	0.0255002	1628.000	1796.875	0.906017	-0.142389	1.64947	0.133583	0.99438	NA
46362	0.115813	0.205175	0.0437733	0.0725404	1160.00	1041.75	1.11351	0.155116	-1.3152	0.213107	0.99438	NA
4708	0.148868	0.135312	0.0562666	0.04784	1997.714	2086.625	0.95739	-0.0628213	0.608108	0.553873	0.99438	NA
470902	0.492677	0.887195	0.186214	0.313671	423606.9	498026.1	0.850572	-0.233495	0.728285	0.479521	0.99438	NA
471696	0.94849	0.424681	0.358496	0.150147	4739.714	5514.000	0.859578	-0.218299	0.445173	0.666373	0.99438	NA
471794	1.93167	0.461237	0.730101	0.163072	19137.286	705.875	27.1114	4.76083	-1.00416	0.354062	0.99438	NA
471797	0.158469	0.320626	0.0598956	0.113358	636.1429	655.3750	0.970655	-0.0429698	0.202987	0.843362	0.99438	NA
47358	0.20834	0.0632579	0.078745	0.0223651	1636.857	1329.125	1.23153	0.300451	-2.06176	0.0811844	0.99438	NA
474043	0.309375	0.461811	0.116933	0.163275	107044.7	110703.2	0.966952	-0.0484836	0.151645	0.882084	0.99438	NA
474148	0.116597	0.169327	0.0440694	0.0598662	17562.14	15696.88	1.11883	0.161991	-1.57547	0.139755	0.99438	NA
476050	0.350049	0.323874	0.132306	0.114507	18284.57	12848.62	1.42308	0.509013	-2.33562	0.0388998	0.99438	NA
4766	0.0646749	0.0998316	0.0244448	0.0352958	2002787	1822258	1.09907	0.136282	-2.2353	0.044205	0.99438	NA
480041	0.17158	0.232077	0.0648511	0.0820516	1412.286	1255.500	1.12488	0.16977	-1.05343	0.311398	0.99438	NA
48608	0.260572	0.464754	0.0984868	0.164315	41780.86	40474.38	1.03228	0.0458332	-0.175837	0.863325	0.99438	NA
4901	0.263655	0.359375	0.0996521	0.127058	367222.3	392045.5	0.936683	-0.0943674	0.393534	0.700381	0.99438	NA
4922	0.197202	0.204379	0.0745352	0.0722588	2812.857	2505.875	1.1225	0.166722	-1.11315	0.286445	0.99438	NA
4941	0.635381	0.824004	0.240152	0.29133	4633.143	5178.000	0.894775	-0.160404	0.345107	0.73554	0.99438	NA
4983	0.528582	0.5791	0.199785	0.204743	4192	4132	1.01452	0.0207985	-0.0543799	0.957468	0.99438	NA
5'-deoxy-5'-methylthioadenosine	0.315429	0.547742	0.119221	0.193656	1481.714	1296.250	1.14308	0.192923	-0.775193	0.452127	0.99438	C00170
505282	0.246311	0.460827	0.0930967	0.162927	519.5714	538.2500	0.965298	-0.0509544	0.204784	0.84141	0.99438	NA
505647	0.330198	0.281857	0.124803	0.0996515	1643011	1258040	1.30601	0.385164	-1.91172	0.08315	0.99438	NA
509844	0.861007	0.946266	0.32543	0.334555	38116.86	50044.12	0.761665	-0.392771	0.416027	0.68424	0.99438	NA
510278	0.110734	0.137912	0.0418534	0.0487594	25505.71	25113.62	1.01561	0.0223503	-0.238861	0.814938	0.99438	NA
5121	0.389671	0.69199	0.147282	0.244655	4696.286	5055.500	0.928946	-0.106334	0.289867	0.776788	0.99438	NA
513010	1.24189		0.469388		7653	5092	1.50295	0.587793	-1.58844	0.138585	0.99438	NA
513180	0.16084	0.201434	0.0607919	0.0712175	4513.571	4423.000	1.02048	0.0292441	-0.227255	0.823761	0.99438	NA
513542	0.265158	0.228596	0.10022	0.080821	2124928	1723785	1.23271	0.301834	-1.78823	0.100709	0.99438	NA
513544	0.106806	0.14131	0.0403689	0.0499607	716414.1	749865.4	0.95539	-0.0658379	0.709224	0.491025	0.99438	NA
513547	0.374524	0.298483	0.141557	0.10553	602396.3	441510.9	1.3644	0.448264	-1.99835	0.07391	0.99438	NA
513548	0.325606	0.307116	0.123067	0.108582	284956.6	280166.2	1.0171	0.0244593	-0.105995	0.917304	0.99438	NA
513549	0.184924	0.468018	0.0698946	0.165469	960617.9	837075.0	1.14759	0.198606	-0.843358	0.418778	0.99438	NA
513550	0.255742	1.20596	0.0966615	0.426371	222716.0	209419.4	1.06349	0.0888101	-0.363764	0.722584	0.99438	NA
513551	0.219536	0.413646	0.0829768	0.146246	160913.1	138438.2	1.16235	0.21704	-1.02678	0.323795	0.99438	NA
513552	0.258687	0.540613	0.0977745	0.191135	346610	301914	1.14804	0.199176	-0.858497	0.406242	0.99438	NA
513553	0.185854	0.316909	0.0702461	0.112044	119048.0	118691.1	1.00301	0.00433162	-0.0265329	0.979243	0.99438	NA
513554	0.406367	0.533378	0.153592	0.188578	86871.86	128165.75	0.677809	-0.56105	1.09557	0.305456	0.99438	NA
513555	0.320339	0.470334	0.121077	0.166288	76719.0	66519.5	1.15333	0.205807	-0.80065	0.437738	0.99438	NA
513558	0.1273	0.44038	0.0481148	0.155698	56693.86	54745.00	1.0356	0.0504653	-0.235315	0.819434	0.99438	NA
513566	0.243111	0.952623	0.0918873	0.336803	75163.43	67876.75	1.10735	0.147113	-0.541344	0.598641	0.99438	NA
513571	0.184681	0.283897	0.0698029	0.100373	34921.57	31102.12	1.1228	0.167105	-1.0418	0.316502	0.99438	NA
513574	0.266646	0.41066	0.100783	0.14519	126392.4	119121.4	1.06104	0.0854771	-0.386531	0.705375	0.99438	NA
513575	0.070849	0.246427	0.0267784	0.0871249	207778.6	201862.4	1.02931	0.0416749	-0.342448	0.740282	0.99438	NA
513579	0.0962568	0.16409	0.0363816	0.0580144	34803.00	36879.25	0.943701	-0.0835976	0.826019	0.426381	0.99438	NA
513580	0.347019	0.325849	0.131161	0.115205	41518.57	27603.88	1.50408	0.588886	-2.58463	0.027097	0.99438	NA
513584	0.226167	0.676503	0.0854829	0.23918	19943.14	27727.88	0.719245	-0.475445	0.902996	0.394585	0.99438	NA
513585	0.233552	0.230485	0.0882745	0.0814886	17834.57	19273.75	0.92533	-0.111961	0.686333	0.504686	0.99438	NA
513586	0.317675	0.35011	0.12007	0.123783	42643.29	37635.00	1.13308	0.180244	-0.792011	0.443875	0.99438	NA
513588	0.143337	0.411111	0.0541761	0.14535	8827.000	8708.625	1.01359	0.0194782	-0.0968809	0.924856	0.99438	NA
513589	0.49286	0.693576	0.186283	0.245216	48890.86	43910.75	1.11341	0.154991	-0.384479	0.707088	0.99438	NA
513590	0.242433	0.529605	0.0916311	0.187244	19536.14	17904.25	1.09115	0.125843	-0.538246	0.600063	0.99438	NA
513596	0.439103	0.720481	0.165965	0.254729	38435.57	47048.50	0.816935	-0.291707	0.546404	0.597776	0.99438	NA
513601	0.419138	0.475756	0.158419	0.168205	432248.1	384225.1	1.12499	0.169908	-0.515356	0.615045	0.99438	NA
513602	0.11952	0.364565	0.0451744	0.128893	77576.57	76263.75	1.01721	0.0246235	-0.154697	0.88028	0.99438	NA
513611	0.458558	0.702329	0.173319	0.248311	36217.14	21689.62	1.66979	0.739668	-2.59935	0.0242575	0.99438	NA
513612	0.178214	0.430232	0.0673585	0.15211	29258.43	25564.25	1.14451	0.194725	-0.965036	0.353874	0.99438	NA
513619	0.6823	0.600395	0.257885	0.212272	158567.7	119078.2	1.33163	0.41319	-1.01059	0.331187	0.99438	NA
513641	0.199787	0.188219	0.0755124	0.0665453	1008.714	971.250	1.03857	0.0546026	-0.373047	0.715728	0.99438	NA
513646	0.0532882	0.202118	0.020141	0.0714597	50118.57	47741.25	1.0498	0.0701089	-0.741751	0.478267	0.99438	NA
513648	0.772338	1.66584	0.291916	0.588962	1086.429	5820.375	0.18666	-2.42152	0.918446	0.388662	0.99438	NA
513654	0.114155	0.349818	0.0431467	0.123679	882.00	759.75	1.16091	0.215254	-1.52913	0.155948	0.99438	NA
513662	0.111147	0.175219	0.0420096	0.0619492	924.2857	802.3750	1.15194	0.204062	-1.88855	0.0820543	0.99438	NA
5242	0.330236	0.554692	0.124817	0.196113	43614.00	34785.88	1.25378	0.326289	-1.07646	0.301357	0.99438	NA
5244	0.603269	0.84138	0.228014	0.297473	13113.29	16062.75	0.816379	-0.292689	0.603169	0.557821	0.99438	NA
5245	0.164409	0.682415	0.0621409	0.24127	92618.86	57034.12	1.62392	0.699481	-2.60268	0.0270349	0.99438	NA
5388	0.464412	0.460022	0.175531	0.162642	106175.1	113369.5	0.93654	-0.0945871	0.270662	0.791254	0.99438	NA
592	0.668394	0.449677	0.252629	0.158985	22930.29	25470.75	0.90026	-0.151587	0.283739	0.782808	0.99438	NA
61	0.171958	0.227548	0.0649939	0.0804504	4744.714	4315.750	1.0994	0.13671	-0.895022	0.387048	0.99438	NA
62310	0.415905	0.348943	0.157197	0.12337	220.4286	240.0000	0.918453	-0.122723	0.396225	0.698438	0.99438	NA
62311	0.205134	0.385816	0.0775335	0.136407	220.8571	281.7500	0.783876	-0.351302	1.44797	0.180087	0.99438	NA
62348	0.111762	0.141849	0.042242	0.0501513	29503.43	29244.88	1.00884	0.0126986	-0.135905	0.893992	0.99438	NA
62437	0.2415	0.257719	0.0912784	0.0911173	516.1429	608.5000	0.848222	-0.237487	1.31992	0.209964	0.99438	NA
62816	0.0505879	0.0740343	0.0191204	0.0261751	5018824	4815202	1.04229	0.059753	-1.31845	0.211096	0.99438	NA
6283	0.102795	0.512976	0.0388528	0.181364	17635.86	17467.12	1.00966	0.0138702	-0.0497871	0.961576	0.99438	NA
6353	0.200005	0.286337	0.0755947	0.101236	3882.000	3701.625	1.04873	0.0686414	-0.386831	0.705176	0.99438	NA
64557	0.125442	0.156452	0.0474127	0.0553142	24295.57	24582.25	0.988338	-0.0169237	0.155707	0.878658	0.99438	NA
65238	0.311336	0.436513	0.117674	0.154331	1466.714	1246.375	1.17678	0.234849	-1.07594	0.302602	0.99438	NA
66261	0.227279	0.359959	0.0859033	0.127265	3806.571	3488.250	1.09126	0.125989	-0.511038	0.618276	0.99438	NA
66557	0.211974	0.119049	0.0801187	0.04209	21223.57	20203.12	1.05051	0.0710892	-0.574267	0.578766	0.99438	NA
7490	0.472634	0.812934	0.178639	0.287416	19312.86	27321.25	0.706881	-0.500462	0.860533	0.408098	0.99438	NA
7826	0.274119	0.264903	0.103607	0.0936575	590793.6	615515.5	0.959835	-0.059141	0.312416	0.759721	0.99438	NA
84105	0.563768	0.596395	0.213084	0.210857	3527.143	4155.375	0.848815	-0.236479	0.558615	0.58593	0.99438	NA
84181	0.101159	0.309744	0.0382345	0.109511	4369.571	3892.875	1.12245	0.166656	-1.32608	0.212819	0.99438	NA
84213	0.167907	0.181898	0.0634627	0.0643106	3740332	3796830	0.98512	-0.0216291	0.159241	0.875926	0.99438	NA
84390	0.466872	0.346341	0.176461	0.12245	78064.71	60366.00	1.29319	0.370934	-1.19829	0.262384	0.99438	NA
85125	1.08365	1.01087	0.409583	0.357397	80843.71	84723.12	0.954211	-0.0676202	0.0910106	0.929145	0.99438	NA
89175	0.101125	0.214649	0.0382218	0.0758898	8891.286	8863.125	1.00318	0.00457664	-0.0371907	0.971047	0.99438	NA
9-myristoleate	1.03498	1.03579	0.391185	0.366208	51008.86	49168.12	1.03744	0.0530247	-0.087604	0.931572	0.99438	NA
91401	0.620299	0.671851	0.234451	0.237535	1674.571	1913.500	0.875135	-0.192422	0.456731	0.655402	0.99438	NA
9489	0.241037	0.365851	0.0911034	0.129348	21911.86	22701.88	0.9652	-0.0510998	0.254823	0.802886	0.99438	NA
96537	0.150048	0.254152	0.0567128	0.0898562	43249	43750	0.988549	-0.0166162	0.117052	0.908755	0.99438	NA
96539	0.303228	0.439082	0.114609	0.155239	6032.143	5908.375	1.02095	0.0299092	-0.111317	0.913127	0.99438	NA
97455	0.902058	0.706484	0.340946	0.24978	9758.571	13083.250	0.745883	-0.422979	1.14621	0.276367	0.99438	NA
98	0.26883	0.424174	0.101608	0.149968	314.4286	292.6250	1.07451	0.103679	-0.41473	0.685416	0.99438	NA
98027	0.548794	0.13697	0.207425	0.0484261	22497.00	25541.12	0.880815	-0.183089	0.978548	0.356184	0.99438	NA
98053	0.098426	0.86804	0.0372015	0.306898	403701.9	363937.2	1.10926	0.149601	-0.764183	0.465744	0.99438	NA
aconitic acid	0.154368	0.15572	0.0583457	0.0550552	25574.57	26456.88	0.966651	-0.048933	0.434466	0.671173	0.99438	C00417
adenine	0.223643	0.107116	0.084529	0.0378711	1740.714	1637.125	1.06327	0.0885147	-0.628001	0.547859	0.99438	C00147
adenosine	0.0713928	0.453143	0.0269839	0.16021	6743.714	5958.750	1.13173	0.178534	-1.2463	0.247024	0.99438	C00212
adenosine-5-monophosphate	0.211024	0.731175	0.0797597	0.25851	135.1429	204.5000	0.660845	-0.597615	0.962635	0.366473	0.99438	C00020
adipic acid	0.233983	0.300282	0.0884371	0.106166	3044.286	2947.625	1.03279	0.0465509	-0.230463	0.821319	0.99438	C06104
alanine	0.261908	0.484518	0.0989918	0.171303	2092537	2200030	0.95114	-0.0722701	0.317645	0.75607	0.99438	C00041
alpha-aminoadipic acid	0.129435	0.299666	0.0489218	0.105948	207621.1	209520.8	0.990933	-0.0131404	0.0907264	0.929381	0.99438	C00956
aminomalonic acid	0.17818	0.518128	0.0673457	0.183186	24302.57	29186.50	0.832665	-0.264192	0.749151	0.475376	0.99438	C00872
arabinose	0.94117	0.15479	0.355729	0.0547266	44515.71	17625.75	2.52561	1.33663	-0.999841	0.355886	0.99438	C00216
arachidonic acid	0.0441614	0.121479	0.0166914	0.0429491	41088.71	38636.75	1.06346	0.0887683	-1.38728	0.197774	0.99438	C00219
asparagine	0.0688747	0.114751	0.0260322	0.0405706	2859990	3034402	0.942522	-0.0854021	1.19706	0.255916	0.99438	C00152
aspartic acid	0.169118	0.125129	0.0639204	0.0442398	8261935	7208445	1.14615	0.196792	-1.73386	0.111917	0.99438	C00049
benzoic acid	0.353424	0.122053	0.133582	0.0431522	51141.00	53440.12	0.956978	-0.0634429	0.412851	0.690205	0.99438	C00180
beta-alanine	0.330783	0.575153	0.125024	0.203347	4303.571	3815.125	1.12803	0.173804	-0.596829	0.560901	0.99438	C00099
beta-sitosterol	2.41595	1.70808	0.913144	0.603897	210658.9	240306.2	0.876627	-0.189965	0.446473	0.664023	0.99438	C01753
cadaverine	0.209886	0.289318	0.0793296	0.10229	16390.57	20317.88	0.806707	-0.309884	1.52651	0.154045	0.99438	C01672
campesterol	0.471155	0.515745	0.17808	0.182343	932.8571	1864.7500	0.500259	-0.999254	2.82261	0.0149905	0.99438	C01789
capric acid	0.212553	0.270852	0.0803373	0.0957607	2460.571	2198.250	1.11933	0.162638	-0.952287	0.358337	0.99438	C01571
cholesterol	0.310267	0.457609	0.11727	0.161789	11813.143	9434.875	1.25207	0.324318	-1.32765	0.207413	0.99438	C00187
cis-gondoic acid	0.22211	0.313428	0.0839497	0.110814	941.5714	645.5000	1.45867	0.544653	-2.96772	0.0113875	0.99438	C16526
citric acid	0.0921707	0.100093	0.0348373	0.0353881	3705432	3548138	1.04433	0.0625796	-0.866982	0.401718	0.99438	C00158
citrulline	0.146646	0.194579	0.0554271	0.0687942	575087.4	546797.5	1.05174	0.0727746	-0.609159	0.552949	0.99438	C00327
conduritol-beta-epoxide	0.170001	0.121688	0.0642543	0.0430233	38834.00	38732.88	1.00261	0.00376154	-0.0348318	0.972815	0.99438	NA
cysteine	0.325651	0.508506	0.123085	0.179784	58805.00	72445.62	0.811712	-0.30096	0.971016	0.350934	0.99438	C00097
cysteine-glycine	0.35858	0.470826	0.135531	0.166462	7997.429	9017.125	0.886916	-0.173131	0.578977	0.572501	0.99438	C01419
cystine	0.33822	0.555093	0.127835	0.196255	49206.57	46056.25	1.0684	0.095454	-0.325253	0.750515	0.99438	C01420
cytidine-5-monophosphate	0.586175	0.613625	0.221553	0.216949	1142.0	992.5	1.15063	0.202424	-0.511054	0.618234	0.99438	C00055
decanol	0.971972	1.50871	0.367371	0.533411	6629.000	3115.125	2.128	1.0895	-2.10838	0.055607	0.99438	C01633
diglycerol	0.174108	0.164197	0.0658066	0.0580525	23850.86	23911.25	0.997474	-0.00364826	0.0295827	0.976863	0.99438	C00165
dihydroxyacetone	0.39988	0.794471	0.151141	0.280888	1528.429	1827.375	0.836407	-0.257723	0.465045	0.653372	0.99438	C00184
erythritol	0.346205	0.342169	0.130853	0.120975	24379.57	22858.38	1.06655	0.0929495	-0.455673	0.656257	0.99438	C00503
ethanol phosphate	0.888343	1.01366	0.335762	0.358381	2465.857	2156.125	1.14365	0.193648	-0.336797	0.741654	0.99438	NA
ethanolamine	0.137061	0.1967	0.0518041	0.0695438	87711.86	91652.00	0.95701	-0.0633944	0.460084	0.654176	0.99438	C00189
fructose	0.42568	0.37657	0.160892	0.133138	4594	4867	0.943908	-0.0832819	0.242614	0.812338	0.99438	C02336
fructose-1-phosphate	0.130464	0.167441	0.0493106	0.0591995	175.2857	186.2500	0.941131	-0.0875321	0.763849	0.459143	0.99438	C01094
fructose-6-phosphate	0.396189	0.401347	0.149745	0.141897	263.4286	256.0000	1.02902	0.0412682	-0.143125	0.888481	0.99438	C05345
fumaric acid	0.152138	0.159351	0.0575026	0.056339	26249.00	28081.25	0.934752	-0.0973447	0.838439	0.416954	0.99438	C00122
galactinol	0.11101	0.139175	0.0419577	0.0492059	100573.4	100082.8	1.0049	0.00705473	-0.0739396	0.942194	0.99438	C01235
galactitol	0.123069	0.496638	0.0465157	0.175588	84815.86	118317.88	0.716847	-0.480262	1.06885	0.319565	0.99438	C01507
galactose-6-phosphate	0.0748647	0.171886	0.0282962	0.0607711	11382.14	10771.25	1.05671	0.0795861	-0.873701	0.401982	0.99438	C01113
gluconic acid	0.102335	0.174392	0.0386791	0.061657	23029.71	24260.25	0.949278	-0.0750982	0.741536	0.473555	0.99438	C00800
glucose	0.307391	0.905061	0.116183	0.319987	162423.9	432480.0	0.375564	-1.41287	1.08421	0.313856	0.99438	C00221
glucose-1-phosphate	0.14498	0.375277	0.0547973	0.13268	3797.0	4010.5	0.946765	-0.0789221	0.318519	0.758001	0.99438	C00103
glucose-6-phosphate	0.237354	0.459599	0.0897114	0.162493	4381.857	5354.750	0.818312	-0.289277	0.794571	0.447892	0.99438	C00092
glutamic acid	0.131546	0.282783	0.0497197	0.099979	2461872	2418384	1.01798	0.0257124	-0.152797	0.881629	0.99438	C00025
glutamine	0.264199	0.410118	0.099858	0.144999	15259742	14810434	1.03034	0.0431167	-0.199858	0.844693	0.99438	C00064
glutaric acid	0.193995	0.248597	0.0733232	0.0878922	604.8571	675.8750	0.894925	-0.160162	0.99509	0.338148	0.99438	C00489
glyceric acid	0.177971	0.280478	0.0672667	0.0991638	23163.00	23595.62	0.981665	-0.026697	0.168137	0.869361	0.99438	C00258
glycerol	0.126585	0.150906	0.0478445	0.0533535	1079587	1050191	1.02799	0.0398278	-0.381921	0.708692	0.99438	C00116
glycerol-alpha-phosphate	0.486631	0.199803	0.183929	0.0706411	2558.00	3213.75	0.795955	-0.329241	1.50786	0.161432	0.99438	C03189
glycine	0.322204	0.787797	0.121782	0.278528	2695472	1732126	1.55616	0.637994	-2.08564	0.0582082	0.99438	C00037
glycolic acid	0.382223	0.570727	0.144467	0.201783	23506.86	16300.62	1.44208	0.528155	-1.74283	0.104957	0.99438	C00160
guanidinosuccinate	0.327726	0.571864	0.123869	0.202184	6147.714	6105.875	1.00685	0.009852	-0.0320316	0.974942	0.99438	C03139
guanine	0.334772	0.295635	0.126532	0.104523	3511.714	3014.375	1.16499	0.220316	-1.04688	0.315935	0.99438	C00242
guanosine	0.247589	0.427869	0.09358	0.151275	1959.857	1874.500	1.04554	0.0642426	-0.26673	0.79426	0.99438	C00387
heptadecanoic acid	0.0929795	0.303044	0.0351429	0.107142	20386.00	19681.38	1.0358	0.0507473	-0.324348	0.753192	0.99438	NA
heptanoic acid	0.227544	0.143355	0.0860034	0.0506836	1465.857	1575.625	0.930334	-0.10418	0.726329	0.483772	0.99438	C17714
histidine	0.374405	0.375972	0.141512	0.132926	1029184.4	880137.2	1.16935	0.225701	-0.896992	0.386698	0.99438	C00135
homoserine	0.400792	0.283568	0.151485	0.100257	1879.429	1942.750	0.967407	-0.0478058	0.182931	0.858272	0.99438	C00263
hydroquinone	0.232397	0.243765	0.0878377	0.0861839	638.4286	582.3750	1.09625	0.132577	-0.779562	0.450051	0.99438	C00530
hypotaurine	0.190058	0.221361	0.0718353	0.0782631	65859.00	74355.88	0.885727	-0.175066	1.10659	0.289199	0.99438	C00519
hypoxanthine	0.188662	0.253839	0.0713076	0.0897457	118443.3	103752.2	1.1416	0.191055	-1.29715	0.217157	0.99438	C00262
indole-3-lactate	0.138535	0.0737409	0.0523614	0.0260713	11975.71	10725.12	1.1166	0.159117	-1.76613	0.113921	0.99438	C00262
inosine	0.109636	0.237169	0.0414384	0.083852	56066.71	52871.50	1.06043	0.0846542	-0.725359	0.482432	0.99438	C00294
inositol-4-monophosphate	0.277784	0.242013	0.104993	0.0855646	435.5714	445.1250	0.978537	-0.0313013	0.163487	0.872732	0.99438	C03546
isobutylamine	0.356618	0.872608	0.134789	0.308514	35162.57	117921.62	0.298186	-1.74572	2.85609	0.0234734	0.99438	C02787
isocitric acid	0.0711333	0.0832685	0.0268859	0.0294399	46195.71	46620.88	0.99088	-0.0132174	0.228048	0.823163	0.99438	C00451
isoleucine	0.0559378	0.197632	0.0211425	0.0698735	25874176	23384528	1.10647	0.145959	-1.48782	0.17259	0.99438	C00407
isothreonic acid	0.102024	0.223915	0.0385613	0.0791658	31838.29	32254.88	0.987084	-0.0187546	0.135389	0.895129	0.99438	C00639
itaconic acid	0.511735	0.744034	0.193418	0.263056	20378.57	18621.88	1.09433	0.130054	-0.353046	0.729927	0.99438	C00490
ketoisoleucine	0.310781	0.513523	0.117464	0.181558	31113.71	34583.75	0.899663	-0.152544	0.454921	0.658126	0.99438	C03465
kynurenine	0.307337	0.607029	0.116163	0.214617	6080.286	9569.375	0.63539	-0.654286	1.52204	0.164888	0.99438	C01718
lactic acid	0.161026	0.283557	0.060862	0.100253	1988800	1868550	1.06435	0.089979	-0.501371	0.625631	0.99438	C01432
lactitol	0.866451	0.915352	0.327488	0.323626	4154.714	3529.500	1.17714	0.235285	-0.449601	0.660404	0.99438	C13542
lactose	0.983556	1.05679	0.371749	0.373631	445971.1	387504.9	1.15088	0.202736	-0.185962	0.856456	0.99438	C01970
lauric acid	0.283764	0.5084	0.107253	0.179747	2897.429	2579.250	1.12336	0.167822	-0.551427	0.591816	0.99438	C02679
leucine	0.0550519	0.234113	0.0208076	0.0827715	27920654	25280092	1.10445	0.143331	-1.27139	0.238772	0.99438	C00123
levoglucosan	0.0951905	0.243342	0.0359786	0.0860343	835.5714	915.2500	0.912943	-0.131403	0.959815	0.362615	0.99438	NA
linoleic acid	0.101321	0.440402	0.0382959	0.155706	258.5714	304.7500	0.848471	-0.237064	0.810041	0.443225	0.99438	C01595
loganin	0.287444	0.287948	0.108644	0.101805	1625.143	1625.500	0.99978	-0.000316886	0.00170057	0.998669	0.998669	C01433
lysine	0.110688	0.185638	0.0418361	0.0656329	2660492	2388212	1.11401	0.155762	-1.39277	0.188512	0.99438	C00047
malic acid	0.314011	0.391568	0.118685	0.13844	3026.429	3756.750	0.805598	-0.311869	1.08746	0.296835	0.99438	C00711
malonic acid	0.246709	0.33428	0.0932473	0.118186	4331.571	4428.375	0.97814	-0.031887	0.150493	0.882712	0.99438	C00383
maltitol	0.341154	0.348863	0.128944	0.123342	155290.6	169001.9	0.918869	-0.122069	0.506915	0.620731	0.99438	D04845
maltose	0.147755	0.518972	0.0558463	0.183484	1941.714	2629.625	0.7384	-0.437526	1.02702	0.336557	0.99438	C00208
mannose-6-phosphate	0.170752	0.133728	0.064538	0.0472799	514.5714	508.1250	1.01269	0.0181878	-0.153642	0.880675	0.99438	C00275
melezitose	0.143771	0.639152	0.0543402	0.225974	1579.571	1248.750	1.26492	0.339048	-1.54424	0.156722	0.99438	C08243
melibiose	0.237483	0.297625	0.0897603	0.105226	131910.6	135712.9	0.971983	-0.0409974	0.206539	0.83957	0.99438	C05402
methanolphosphate	1.21306	1.6651	0.458495	0.588702	2006.143	3901.625	0.514181	-0.959651	0.669925	0.519652	0.99438	NA
methionine	0.150479	0.217237	0.0568759	0.0768048	5867015	6183405	0.948832	-0.0757748	0.566846	0.580854	0.99438	C00073
methionine sulfoxide	0.249851	0.183942	0.0944346	0.0650332	324418.4	276667.2	1.17259	0.229704	-1.21574	0.256964	0.99438	C02989
methylsuccinic acid	0.199993	0.194026	0.0755904	0.0685986	3861.429	3770.125	1.02422	0.0345225	-0.237849	0.815932	0.99438	NA
monoarachidin	0.161137	0.21685	0.060904	0.0766682	118.2857	110.7500	1.06804	0.094969	-0.723964	0.48193	0.99438	NA
monoheptadecanoyl glyceride	0.148367	0.400762	0.0560776	0.141691	1762.143	1594.875	1.10488	0.143888	-0.716362	0.49062	0.99438	NA
monomyristin	0.254423	1.20497	0.0961627	0.426021	465.5714	1969.7500	0.236361	-2.08094	1.89086	0.10033	0.99438	NA
mucic acid	0.093457	0.11167	0.0353234	0.0394815	8986.714	8808.625	1.02022	0.0288769	-0.378578	0.711118	0.99438	C00879
myo-inositol	0.507295	0.288615	0.19174	0.102041	1059938	1636376	0.647735	-0.626524	2.54733	0.0244589	0.99438	C00137
myristic acid	0.217159	0.732508	0.0820782	0.258981	1653.286	1362.750	1.2132	0.278815	-1.2734	0.227447	0.99438	C06424
N-acetylaspartic acid	0.528609	1.08104	0.199795	0.382205	26830.14	17102.00	1.56883	0.64969	-0.889005	0.390333	0.99438	C01042
N-acetylmannosamine	0.56502	0.593773	0.213558	0.209931	423.8571	279.3750	1.51716	0.601375	-1.57066	0.142072	0.99438	NA
N-acetylneuraminic acid	0.06085	0.0763719	0.0229991	0.0270015	77412.57	75366.88	1.02714	0.0386372	-0.775889	0.451747	0.99438	C00270
N-methyl-UMP	0.316693	0.150669	0.119699	0.0532697	59799.86	69192.62	0.864252	-0.210476	1.26886	0.235839	0.99438	NA
N-methylethanolamine	0.144882	0.220086	0.0547604	0.077812	272243.4	252533.8	1.07805	0.108421	-0.777258	0.451787	0.99438	NA
nervonic acid	0.35037	0.57983	0.132427	0.205001	219.7143	310.2500	0.708185	-0.497802	1.02078	0.334477	0.99438	C08323
nicotinamide	0.0841952	0.153949	0.0318228	0.0544291	236649.1	226618.8	1.04426	0.0624819	-0.698725	0.498415	0.99438	C00153
nicotinic acid	0.203187	0.200944	0.0767973	0.0710446	3555.429	3449.125	1.03082	0.0437932	-0.304132	0.765981	0.99438	C00253
oleic acid	0.120731	0.317647	0.0456321	0.112305	3980.429	4087.000	0.973924	-0.0381183	0.191808	0.852306	0.99438	C00712
ornithine	0.136923	0.2788	0.0517521	0.0985708	2030318	2428119	0.836169	-0.258133	1.69222	0.121571	0.99438	C00077
oxoproline	1.2806	0.35133	0.484021	0.124214	8532113	14275824	0.597662	-0.742599	2.06976	0.0637386	0.99438	C01879
palatinitol	0.235992	0.595138	0.0891967	0.210413	22799.71	15722.38	1.45014	0.536196	-1.91927	0.0807875	0.99438	NA
palmitic acid	0.299005	0.29351	0.113013	0.103771	65321.71	67079.50	0.973795	-0.0383094	0.170111	0.867589	0.99438	C00249
palmitoleic acid	0.0812324	0.129164	0.030703	0.0456662	6288.429	5825.500	1.07947	0.110318	-1.39645	0.187141	0.99438	C08362
pantothenic acid	0.167025	0.514126	0.0631296	0.181771	17993.86	15903.50	1.13144	0.17816	-0.903639	0.386196	0.99438	C12276
parabanic acid	0.29164	0.332671	0.11023	0.117617	15853.29	15414.25	1.02848	0.0405176	-0.176893	0.862338	0.99438	C00802
pentitol	0.0613863	0.298157	0.0232018	0.105415	1167.857	878.000	1.33013	0.411571	-2.84063	0.0216472	0.99438	D00061
phenylalanine	0.0664683	0.0907958	0.0251227	0.0321012	1611687	1508443	1.06844	0.0955114	-1.61611	0.130271	0.99438	C00079
phosphate	0.302909	0.203604	0.114489	0.071985	737364.4	820325.2	0.898868	-0.153818	0.857036	0.409587	0.99438	C00009
phosphoethanolamine	0.118896	0.134681	0.0449386	0.0476169	101235.4	104690.8	0.966994	-0.0484208	0.521852	0.6106	0.99438	C00346
phthalic acid	0.457056	0.58007	0.172751	0.205086	17052.29	16365.38	1.04197	0.0593184	-0.214772	0.833356	0.99438	C01606
pinitol	0.0833296	0.113982	0.0314956	0.0402988	397753.7	383262.6	1.03781	0.0535421	-0.734348	0.475862	0.99438	C03844
proline	0.454029	0.644081	0.171607	0.227717	47000.43	65871.62	0.713516	-0.486983	1.06456	0.309964	0.99438	C00148
putrescine	0.138142	0.245225	0.0522129	0.0867001	76670.43	87977.88	0.871474	-0.198471	1.31112	0.217432	0.99438	C00138
pyridoxine	0.104603	0.243458	0.0395362	0.0860754	33499.57	33546.88	0.99859	-0.00203602	0.0153653	0.988045	0.99438	C00314
pyrophosphate	0.27068	0.376125	0.102307	0.13298	35104.14	37898.12	0.926277	-0.110485	0.408085	0.690602	0.99438	C00013
raffinose	0.088307	0.0996918	0.0333769	0.0352464	271165.0	271387.2	0.999181	-0.0011817	0.017158	0.986571	0.99438	C00492
ribonic acid	0.0744307	0.161131	0.0281322	0.0569684	15682.71	14885.25	1.05357	0.0752914	-0.919254	0.37763	0.99438	C01685
ribose	0.242569	0.906237	0.0916826	0.320403	164357.3	170411.4	0.964474	-0.0521863	0.156832	0.878768	0.99438	C00121
ribose-5-phosphate	1.11419	0.172795	0.421126	0.0610921	1201.143	342.375	3.50827	1.81076	-1.0085	0.352098	0.99438	C00117
ribulose-5-phosphate	0.154939	0.283261	0.0585613	0.100148	289.000	296.375	0.975116	-0.0363543	0.223309	0.827374	0.99438	C00199
saccharic acid	0.136509	0.135501	0.0515954	0.0479068	64348.29	64191.00	1.00245	0.00353077	-0.0348958	0.972713	0.99438	C00818
serine	0.297756	0.122656	0.112541	0.0433656	14218690	13234563	1.07436	0.103478	-0.627166	0.548624	0.99438	C00065
shikimic acid	0.111405	0.179533	0.0421071	0.0634745	857498.9	769558.9	1.11427	0.156103	-1.43807	0.174922	0.99438	C00493
sorbitol	0.172962	0.217779	0.0653736	0.0769964	124727.9	116401.0	1.07154	0.0996808	-0.742892	0.470863	0.99438	C00794
spermidine	0.186432	0.488535	0.0704647	0.172723	3655.714	4495.750	0.813149	-0.298409	0.701158	0.503835	0.99438	C00315
squalene	0.127068	0.227533	0.0480272	0.0804451	4410.571	4170.625	1.05753	0.0807018	-0.641961	0.533302	0.99438	C00751
stearic acid	0.258126	0.310646	0.0975624	0.10983	388156.6	370981.1	1.0463	0.0652931	-0.326024	0.749603	0.99438	C01530
succinic acid	0.0469902	0.118866	0.0177606	0.0420255	80897.57	78826.25	1.02628	0.0374202	-0.607278	0.557626	0.99438	C00042
sucrose	1.34114	1.72446	0.506902	0.609689	976590.9	953914.4	1.02377	0.0338945	-0.0909646	0.928908	0.99438	C00089
syringic acid	0.257903	0.506556	0.0974781	0.179095	227116.9	202130.4	1.12362	0.168149	-0.752105	0.465704	0.99438	C10833
tagatose	0.218267	0.207484	0.0824972	0.0733567	1239.286	1449.625	0.854901	-0.226171	1.4368	0.174406	0.99438	C00795
tartaric acid	0.905609	0.673573	0.342288	0.238144	466.1429	340.1250	1.3705	0.454707	-0.683578	0.509443	0.99438	C00898
terephthalic acid	0.189068	0.242163	0.071461	0.0856175	3350.143	3363.375	0.996066	-0.00568696	0.0336001	0.973706	0.99438	C06337
threonic acid	0.142305	0.14953	0.0537862	0.0528669	3344.286	3303.875	1.01223	0.0175391	-0.160549	0.874949	0.99438	C01620
threonine	0.269776	0.207901	0.101966	0.073504	5132812	5775254	0.88876	-0.170135	1.01075	0.333435	0.99438	C00188
thymine	0.323792	0.292859	0.122382	0.103541	1971.000	1906.125	1.03404	0.048285	-0.223555	0.826845	0.99438	C00178
tocopherol alpha-	0.237698	0.252339	0.0898415	0.0892154	161.2857	181.3750	0.889239	-0.169357	0.889977	0.38974	0.99438	C02477
tocopherol beta	0.148604	0.253082	0.0561669	0.0894782	243.0	231.5	1.04968	0.0699441	-0.465236	0.650324	0.99438	C14152
trans-4-hydroxy-L-proline	0.282489	0.147829	0.106771	0.0522656	6116.286	5364.375	1.14017	0.189246	-1.2342	0.249137	0.99438	C01157
trisaccharide	0.135902	0.462591	0.051366	0.163551	889.8571	795.1250	1.11914	0.162392	-0.827618	0.428435	0.99438	C00420
tryptophan	0.0891564	0.142339	0.0336979	0.0503243	6134278	5959742	1.02929	0.0416437	-0.489601	0.632955	0.99438	C00078
tyrosine	0.849596	0.349915	0.321117	0.123713	4576188	5231114	0.874802	-0.192972	0.525157	0.61116	0.99438	C00082
UDP-glucuronic acid	0.121858	0.204466	0.0460581	0.0722897	1591.000	1491.625	1.06662	0.093049	-0.800911	0.438357	0.99438	C00167
UDP-N-acetylglucosamine	0.25874	0.192888	0.0977945	0.0681963	5045.143	4310.250	1.1705	0.227124	-1.43678	0.179662	0.99438	C00043
uracil	0.499797	0.620385	0.188905	0.219339	4867.286	5442.000	0.894393	-0.161019	0.315625	0.757622	0.99438	C00106
urea	0.34384	0.404493	0.129959	0.14301	13510.14	13068.12	1.03382	0.047991	-0.170118	0.867571	0.99438	C00086
uridine	0.11456	0.195474	0.0432998	0.0691106	54555.71	53616.62	1.01751	0.0250499	-0.223391	0.827036	0.99438	C00299
valine	0.947776	0.535112	0.358225	0.189191	3650219	4660390	0.783243	-0.352468	0.859852	0.405652	0.99438	C00183
vanillic acid	0.150839	0.18418	0.0570119	0.0651176	1339.000	1302.625	1.02792	0.0397341	-0.308137	0.762861	0.99438	C06672
xanthine	0.0897783	0.188403	0.033933	0.0666106	5563.286	5241.625	1.06137	0.0859231	-0.848294	0.414406	0.99438	C00385
xylitol	0.120735	0.277897	0.0456334	0.0982515	5798.143	5509.625	1.05237	0.0736368	-0.486212	0.636797	0.99438	C00379
xylonic acid	0.202545	0.362851	0.076555	0.128287	1489.429	1539.500	0.967476	-0.0477025	0.278347	0.785366	0.99438	C00502
xylonolactone	0.251922	0.582158	0.0952177	0.205824	8061.714	9280.625	0.868661	-0.203135	0.609484	0.55582	0.99438	C02266
