# Supplementary material for: Divergent Metabolomic Signatures of TGFβ2 and TNFα in the Induction of Retinal Epithelial-Mesenchymal Transition
Source: Metabolites. 2023 Jan 31;13(2):213. doi: 10.3390/metabo13020213 (PMC9966219; doi:10.3390/metabo13020213)
Supplement: Supplementary file 1 [file metabolites-13-00213-s001.zip › Supplementary data 3.xlsx]

## Sheet: Cells-TNFα vs Ctrl
Supplementary Table S3: Metadata of pathway enrichment analysis of Cells-TNFα vs Control
Note: Entry type key colour corresponds to the legend colour for the nodes on the networks in Figure 5
KEGG.id	Entry.type	KEGG.name	p.score
hsa00030	pathway	Pentose phosphate pathway - Homo sapiens (hum...	0.00025055
hsa00052	pathway	Galactose metabolism - Homo sapiens (human)	1e-06
hsa00230	pathway	Purine metabolism - Homo sapiens (human)	2.39687e-05
hsa00240	pathway	Pyrimidine metabolism - Homo sapiens (human)	0.00535688
hsa00310	pathway	Lysine degradation - Homo sapiens (human)	0.0391685
hsa00330	pathway	Arginine and proline metabolism - Homo sapien...	0.0441674
hsa01232	pathway	Nucleotide metabolism - Homo sapiens (human)	9.22688e-05
hsa02010	pathway	ABC transporters - Homo sapiens (human)	0.0359466
hsa03018	pathway	RNA degradation - Homo sapiens (human)	0.0130668
hsa03410	pathway	Base excision repair - Homo sapiens (human)	1e-06
hsa04064	pathway	NF-kappa B signaling pathway - Homo sapiens (...	2.51635e-06
hsa04066	pathway	HIF-1 signaling pathway - Homo sapiens (human...	0.0487055
hsa04210	pathway	Apoptosis - Homo sapiens (human)	0.0284989
hsa04621	pathway	NOD-like receptor signaling pathway - Homo sa...	5.97983e-06
hsa04640	pathway	Hematopoietic cell lineage - Homo sapiens (hu...	0.00202879
hsa04918	pathway	Thyroid hormone synthesis - Homo sapiens (hum...	0.00442555
hsa04921	pathway	Oxytocin signaling pathway - Homo sapiens (hu...	0.0167989
hsa04972	pathway	Pancreatic secretion - Homo sapiens (human)	0.028206
hsa04974	pathway	Protein digestion and absorption - Homo sapie...	0.00266492
M00001	module	Glycolysis (Embden-Meyerhof pathway), glucose...	0.0171316
M00002	module	Glycolysis, core module involving three-carbo...	0.0481378
M00003	module	Gluconeogenesis, oxaloacetate => fructose-6P	0.029994
M00004	module	Pentose phosphate pathway (Pentose phosphate ...	1e-06
M00005	module	PRPP biosynthesis, ribose 5P => PRPP	1e-06
M00006	module	Pentose phosphate pathway, oxidative phase, g...	1.96723e-06
M00007	module	Pentose phosphate pathway, non-oxidative phas...	1e-06
M00008	module	Entner-Doudoroff pathway, glucose-6P => glyce...	0.0213707
M00015	module	Proline biosynthesis, glutamate => proline	0.000887951
M00053	module	Deoxyribonucleotide biosynthesis, ADP/GDP/CDP...	0.0219091
M00133	module	Polyamine biosynthesis, arginine => agmatine ...	0.00187408
M00165	module	Reductive pentose phosphate cycle (Calvin cyc...	1e-06
M00166	module	Reductive pentose phosphate cycle, ribulose-5...	9.10098e-05
M00167	module	Reductive pentose phosphate cycle, glyceralde...	1.07807e-06
M00345	module	Formaldehyde assimilation, ribulose monophosp...	0.00234744
M00549	module	Nucleotide sugar biosynthesis, glucose => UDP...	0.0152457
M00580	module	Pentose phosphate pathway, archaea, fructose ...	3.78236e-06
M00855	module	Glycogen degradation, glycogen => glucose-6P	0.0359942
M00958	module	Adenine ribonucleotide degradation, AMP => Ur...	0.00343587
M00959	module	Guanine ribonucleotide degradation, GMP => Ur...	0.00449286
1.1.1.343	enzyme	phosphogluconate dehydrogenase (NAD+-dependen...	1e-06
1.1.1.363	enzyme	glucose-6-phosphate dehydrogenase [NAD(P)+]	0.0285318
1.1.1.44	enzyme	phosphogluconate dehydrogenase (NADP+-depende...	1e-06
1.1.1.47	enzyme	glucose 1-dehydrogenase [NAD(P)+]	7.69939e-06
1.1.1.49	enzyme	glucose-6-phosphate dehydrogenase (NADP+)	0.00596099
1.14.11.2	enzyme	procollagen-proline 4-dioxygenase	1e-06
1.2.1.12	enzyme	glyceraldehyde-3-phosphate dehydrogenase (pho...	0.00107624
1.4.3.21	enzyme	primary-amine oxidase	0.000231356
1.5.1.2	enzyme	pyrroline-5-carboxylate reductase	1e-06
1.5.5.2	enzyme	proline dehydrogenase	0.0282807
1.5.5.3	enzyme	hydroxyproline dehydrogenase	1e-06
1.7.1.7	enzyme	GMP reductase	0.00598938
2.1.1.1	enzyme	nicotinamide N-methyltransferase	1e-06
2.2.1.1	enzyme	transketolase	1e-06
2.2.1.2	enzyme	transaldolase	8.49811e-05
2.3.1.286	enzyme	protein acetyllysine N-acetyltransferase	0.0103946
2.4.2.1	enzyme	purine-nucleoside phosphorylase	0.00278546
2.4.2.12	enzyme	nicotinamide phosphoribosyltransferase	1e-06
2.4.2.3	enzyme	uridine phosphorylase	1e-06
2.4.2.30	enzyme	NAD+ ADP-ribosyltransferase	1e-06
2.4.99.20	enzyme	2'-phospho-ADP-ribosyl cyclase/2'-phospho-cyc...	0.0142473
2.5.1.16	enzyme	spermidine synthase	1e-06
2.7.1.11	enzyme	6-phosphofructokinase	0.000855367
2.7.1.2	enzyme	glucokinase	0.0224143
2.7.1.20	enzyme	adenosine kinase	0.00566565
2.7.1.22	enzyme	ribosylnicotinamide kinase	0.0391273
2.7.1.47	enzyme	D-ribulokinase	1e-06
2.7.1.48	enzyme	uridine/cytidine kinase	1e-06
2.7.11.20	enzyme	elongation factor 2 kinase	0.0307369
2.7.11.34	enzyme	NEK6-subfamily protein kinase	5.97983e-06
2.7.2.3	enzyme	phosphoglycerate kinase	0.00229621
2.7.6.1	enzyme	ribose-phosphate diphosphokinase	1e-06
2.7.7.96	enzyme	ADP-D-ribose pyrophosphorylase	1e-06
3.1.1.31	enzyme	6-phosphogluconolactonase	0.0108578
3.1.13.4	enzyme	poly(A)-specific ribonuclease	0.0130668
3.1.3.11	enzyme	fructose-bisphosphatase	0.00895109
3.1.3.5	enzyme	5'-nucleotidase	0.00063841
3.1.3.9	enzyme	glucose-6-phosphatase	0.0459935
3.1.3.91	enzyme	7-methylguanosine nucleotidase	0.00392706
3.1.4.1	enzyme	phosphodiesterase I	0.00752593
3.2.1.106	enzyme	mannosyl-oligosaccharide glucosidase	0.0104787
3.2.1.108	enzyme	lactase	0.0397748
3.2.1.23	enzyme	beta-galactosidase	0.00117899
3.2.2.21	enzyme	DNA-3-methyladenine glycosylase II	1e-06
3.2.2.27	enzyme	uracil-DNA glycosylase	2.62246e-06
3.2.2.29	enzyme	thymine-DNA glycosylase	1e-06
3.2.2.31	enzyme	adenine glycosylase	1e-06
3.2.2.6	enzyme	ADP-ribosyl cyclase/cyclic ADP-ribose hydrola...	1e-06
3.4.11.9	enzyme	Xaa-Pro aminopeptidase	0.00266492
3.4.14.5	enzyme	dipeptidyl-peptidase IV	0.00266492
3.4.16.2	enzyme	lysosomal Pro-Xaa carboxypeptidase	0.00301103
3.4.17.1	enzyme	carboxypeptidase A	0.0021397
3.4.17.15	enzyme	carboxypeptidase A2	0.00188332
3.4.17.2	enzyme	carboxypeptidase B	0.00188332
3.4.17.20	enzyme	carboxypeptidase U	0.00655994
3.4.21.1	enzyme	chymotrypsin	0.00188332
3.4.21.70	enzyme	pancreatic endopeptidase E	0.00188332
3.4.21.71	enzyme	pancreatic elastase II	0.00188332
3.4.22.55	enzyme	caspase-2	0.0284989
3.4.22.58	enzyme	caspase-5	0.000558603
3.4.23.1	enzyme	pepsin A	0.00266492
3.4.24.11	enzyme	neprilysin	0.00056999
3.4.24.18	enzyme	meprin A	0.00266492
3.4.24.63	enzyme	meprin B	0.00266492
3.5.4.5	enzyme	cytidine deaminase	0.000665093
3.6.1.13	enzyme	ADP-ribose diphosphatase	1e-06
3.6.1.53	enzyme	Mn2+-dependent ADP-ribose/CDP-alcohol diphosp...	0.00933309
3.6.1.58	enzyme	8-oxo-dGDP phosphatase	0.00114302
3.6.1.62	enzyme	5'-(N7-methylguanosine 5'-triphospho)-[mRNA] ...	4.10131e-05
4.1.1.50	enzyme	adenosylmethionine decarboxylase	0.0257627
4.1.2.13	enzyme	fructose-bisphosphate aldolase	0.0201659
4.2.99.18	enzyme	DNA-(apurinic or apyrimidinic site) lyase	1e-06
5.1.3.1	enzyme	ribulose-phosphate 3-epimerase	1e-06
5.3.1.6	enzyme	ribose-5-phosphate isomerase	1e-06
5.3.4.1	enzyme	protein disulfide-isomerase	0.0492344
5.4.2.2	enzyme	phosphoglucomutase (alpha-D-glucose-1,6-bisph...	1e-06
5.4.2.7	enzyme	phosphopentomutase	2.20578e-05
7.4.2.14	enzyme	ABC-type antigen peptide transporter	0.0295273
R00021	reaction	L-glutamate:ferredoxin oxidoreductase (transa...	0.000937775
R00042	reaction	4-hydroxyphenylpyruvate:oxygen oxidoreductase...	1e-06
R00102	reaction	NAD+ glycohydrolase	1e-06
R00119	reaction	NADP+:nicotinate ADP-ribosyltransferase	0.0206565
R00182	reaction	AMP phosphoribohydrolase	1e-06
R00462	reaction	L-lysine carboxy-lyase (cadaverine-forming)	1e-06
R00469	reaction	(S)-ureidoglycolate amidohydrolase (decarboxy...	0.00272801
R00510	reaction	cytidine-5'-monophosphate phosphoribohydrolas...	1e-06
R00513	reaction	ATP:cytidine 5'-phosphotransferase	0.0103516
R00517	reaction	GTP:cytidine 5'-phosphotransferase	0.0167508
R00776	reaction	(S)-ureidoglycolate urea-lyase (glyoxylate-fo...	0.00570226
R00790	reaction	Ammonia:ferredoxin oxidoreductase	0.00175669
R00859	reaction	Hydrogen-sulfide:ferredoxin oxidoreductase	0.00766885
R00963	reaction	uridine 5'-monophosphate phosphohydrolase	1e-06
R00964	reaction	ATP:uridine 5'-phosphotransferase	1e-06
R00966	reaction	UMP:diphosphate phospho-alpha-D-ribosyltransf...	0.00581045
R00968	reaction	GTP:uridine 5'-phosphotransferase	1e-06
R00974	reaction	Cytosine aminohydrolase	0.0489878
R01049	reaction	ATP:D-ribose-5-phosphate diphosphotransferase	1e-06
R01051	reaction	ATP:D-ribose 5-phosphotransferase	1e-06
R01053	reaction	Ribose-5-phosphate:ammonia ligase (ADP-formin...	1e-06
R01054	reaction	ADP-ribose ribophosphohydrolase	1e-06
R01055	reaction	uracil hydro-lyase (adding D-ribose 5-phospha...	0.000284563
R01056	reaction	D-ribose-5-phosphate aldose-ketose-isomerase	1e-06
R01057	reaction	D-Ribose 1,5-phosphomutase	1e-06
R01067	reaction	D-Fructose 6-phosphate:D-glyceraldehyde-3-pho...	0.0244504
R01080	reaction	uridine ribohydrolase	1e-06
R01196	reaction	pyruvate:ferredoxin 2-oxidoreductase (CoA-ace...	0.0152392
R01197	reaction	2-oxoglutarate:ferredoxin oxidoreductase (dec...	0.0148729
R01199	reaction	2-oxobutanoate:ferredoxin 2-oxidoreductase (C...	0.0208701
R01248	reaction	L-Proline:NAD+ 5-oxidoreductase	0.000543976
R01251	reaction	L-Proline:NADP+ 5-oxidoreductase	0.000708286
R01252	reaction	L-Proline,2-oxoglutarate:oxygen oxidoreductas...	1e-06
R01253	reaction	L-proline:quinone oxidoreductase	0.0452647
R01268	reaction	Nicotinamide amidohydrolase	1e-06
R01269	reaction	S-Adenosyl-L-methionine:nicotinamide N-methyl...	1e-06
R01270	reaction	Nicotinamide D-ribonucleotide phosphoribohydr...	1e-06
R01271	reaction	nicotinamide-D-ribonucleotide:diphosphate pho...	1e-06
R01273	reaction	N-ribosylnicotinamide ribohydrolase	1e-06
R01520	reaction	beta-D-Glucose:NAD+ 1-oxoreductase	0.0109366
R01521	reaction	beta-D-Glucose:NADP+ 1-oxoreductase	0.0130356
R01522	reaction	beta-D-glucose:oxygen 1-oxidoreductase	0.0188205
R01523	reaction	ATP:D-ribulose-5-phosphate 1-phosphotransfera...	1e-06
R01524	reaction	D-Ribitol-5-phosphate:NAD+ 2-oxidoreductase	1e-06
R01525	reaction	D-Ribitol-5-phosphate:NADP+ 2-oxidoreductase	1e-06
R01526	reaction	ATP:D-ribulose 5-phosphotransferase	1e-06
R01528	reaction	6-phospho-D-gluconate:NADP+ 2-oxidoreductase ...	1e-06
R01529	reaction	D-Ribulose-5-phosphate 3-epimerase	1e-06
R01530	reaction	D-arabinose-5-phosphate aldose-ketose-isomera...	6.54582e-06
R01561	reaction	adenosine:phosphate alpha-D-ribosyltransferas...	0.0340497
R01600	reaction	ATP:beta-D-glucose 6-phosphotransferase	0.0117511
R01602	reaction	D-glucose 1-epimerase	0.00785931
R01641	reaction	sedoheptulose-7-phosphate:D-glyceraldehyde-3-...	1e-06
R01830	reaction	beta-D-Fructose 6-phosphate:D-glyceraldehyde-...	0.0310902
R01876	reaction	uridine:phosphate alpha-D-ribosyltransferase	1e-06
R01877	reaction	uridine 3'-monophosphate phosphohydrolase	1e-06
R01878	reaction	Cytidine aminohydrolase	1e-06
R01920	reaction	S-adenosylmethioninamine:putrescine 3-aminopr...	0.0369516
R02294	reaction	N-Ribosylnicotinamide:orthophosphate ribosylt...	1e-06
R02296	reaction	cytidine:orthophosphate alpha-D-ribosyltransf...	0.0490704
R02323	reaction	nicotinamide ribonucleotide phosphohydrolase	0.0373108
R02514	reaction	4-hydroxyphenylacetate,NADH:oxygen oxidoreduc...	1e-06
R02516	reaction	4-hydroxyphenylacetate,NADPH:oxygen oxidoredu...	1e-06
R02695	reaction	4-hydroxyphenylacetaldehyde:NAD+ oxidoreducta...	1e-06
R02697	reaction	4-Hydroxyphenylacetaldehyde:NADP+ oxidoreduct...	1e-06
R02698	reaction	4-hydroxyphenylacetate,NADH:oxygen oxidoreduc...	1e-06
R02699	reaction	4-Hydroxyphenylacetate:CoA ligase (AMP-formin...	1e-06
R02927	reaction	ATP:D-tagatose 6-phosphotransferase	0.0246887
R02935	reaction	(S)-ureidoglycolate:NAD+ oxidoreductase	1e-06
R02936	reaction	(S)-Ureidoglycolate:NADP+ oxidoreductase	1e-06
R02937	reaction	carbamoyl-phosphate:oxamate carbamoyltransfer...	1e-06
R03236	reaction	ATP:D-tagatose-6-phosphate 1-phosphotransfera...	0.000108356
R03237	reaction	CTP:D-tagatose 6-phosphate 1-phosphotransfera...	0.000443439
R03238	reaction	UTP:D-tagatose 6-phosphate 1-phosphotransfera...	0.000298731
R03239	reaction	ITP:D-tagatose 6-phosphate 1-phosphotransfera...	0.0013928
R03240	reaction	D-Galactose 6-phosphate ketol-isomerase	1e-06
R03256	reaction	Lactose 6-phosphate 6-phosphogalactohydrolase	1e-06
R03291	reaction	trans-4-Hydroxy-L-proline:NAD+ 5-oxidoreducta...	1e-06
R03293	reaction	trans-4-Hydroxy-L-proline:NADP+ 5-oxidoreduct...	1e-06
R03295	reaction	trans-4-hydroxy-L-proline:quinone oxidoreduct...	1e-06
R03296	reaction	trans-4-Hydroxy-L-proline 2-epimerase	1e-06
R04393	reaction	protein-N(pi)-phosphohistidine:lactose 6-phos...	0.0030403
R05338	reaction	D-arabino-hex-3-ulose-6-phosphate formaldehyd...	1e-06
R05554	reaction	Ureidoglycine aminohydrolase	0.00337921
R05571	reaction	Galactitol-1-phosphate:NAD oxidoreductase	0.0295332
R05979	reaction	H2O + G00009 <=> beta-D-Glucose + G00171	0.000239284
R06740	reaction	Cadaverine + H2O + Oxygen <=> 5-Aminopentanal...	1e-06
R06790	reaction	Phenylacetic acid <=> 4-Hydroxyphenylacetate	1e-06
R07157	reaction	carbon-monoxide,water:ferredoxin oxidoreducta...	0.0179051
R07159	reaction	D-glyceraldehyde-3-phosphate:ferredoxin oxido...	0.00150438
R07281	reaction	D-ribulose 5-phosphate formate-lyase (L-3,4-d...	9.02263e-06
R08359	reaction	S-adenosylmethioninamine:cadaverine 3-aminopr...	1e-06
R08365	reaction	D-Galactosamine 6-phosphate + H2O <=> D-Tagat...	0.000746042
R08571	reaction	glyceraldehyde ferredoxin oxidoreductase	0.0169907
R09086	reaction	ADP:D-glucose 6-phosphotransferase	0.0169844
R10089	reaction	D-ribose 5-phosphate,D-glyceraldehyde 3-phosp...	1e-06
R10221	reaction	6-phospho-D-gluconate:NAD+ 2-oxidoreductase (...	1e-06
R10633	reaction	NAD+ + Histone N6-acetyl-L-lysine + H2O <=> N...	0.0254308
R10634	reaction	NAD+ + Protein N6-acetyl-L-lysine + H2O <=> N...	0.0315231
R10685	reaction	NAD+:glycine ADP-D-ribosyltransferase (dehydr...	0.0317484
R10908	reaction	(S)-ureidoglycine:glyoxylate aminotransferase	1e-06
R10973	reaction	D-ribose-2,5-bisphosphate 2-phosphohydrolase	0.00101463
R11623	reaction	D-tagatose 6-phosphate 4-epimerase	1e-06
R11819	reaction	trans-4-hydroxy-L-proline hydro-lyase	1e-06
R12026	reaction	NAD+:glycine ADP-D-ribosyltransferase (sulfid...	1e-06
R12214	reaction	cadaverine:2-oxoglutarate aminotransferase	1e-06
R12305	reaction	D-lysine carboxy-lyase	1e-06
R12955	reaction	uridine 5'-monophosphate phosphoribohydrolase	1e-06
R13029	reaction	sarcosine:ferredoxin oxidoreductase (demethyl...	0.00777085
R13049	reaction	(R)-lactate:NAD+,ferredoxin oxidoreductase	0.0209866
R13050	reaction	(S)-lactate:NAD+,ferredoxin oxidoreductase	0.0169855
C00106	compound	Uracil	0.0044034
C00117	compound	D-Ribose 5-phosphate	1e-06
C00138	compound	Reduced ferredoxin	1e-06
C00153	compound	Nicotinamide	1e-06
C00199	compound	D-Ribulose 5-phosphate	1e-06
C00221	compound	beta-D-Glucose	0.000146597
C00299	compound	Uridine	1e-06
C00603	compound	(S)-Ureidoglycolate	0.00475319
C00620	compound	alpha-D-Ribose 1-phosphate	0.0200742
C00642	compound	4-Hydroxyphenylacetate	1e-06
C00802	compound	Oxalureate	1e-06
C01097	compound	D-Tagatose 6-phosphate	1e-06
C01113	compound	D-Galactose 6-phosphate	1e-06
C01157	compound	Hydroxyproline	1e-06
C01672	compound	Cadaverine	1e-06
C02091	compound	(S)-Ureidoglycine	0.0437633
C03440	compound	cis-4-Hydroxy-D-proline	0.036059
C04281	compound	L-1-Pyrroline-3-hydroxy-5-carboxylate	0.00597609
C05396	compound	Lactose 6'-phosphate	0.000137649
C12455	compound	5-Aminopentanal	0.0466075

## Sheet: Cells-TGFβ2 vs Ctrl
Supplementary Table S3: Metadata of pathway enrichment analysis of Cells-TGFβ2 vs Control
Note: Entry type key colour corresponds to the legend colour for the nodes on the networks in Figure 5
KEGG.id	Entry.type	KEGG.name	p.score
hsa00061	pathway	Fatty acid biosynthesis - Homo sapiens (human...	0.000269455
hsa00591	pathway	Linoleic acid metabolism - Homo sapiens (huma...	6.26247e-05
hsa03013	pathway	Nucleocytoplasmic transport - Homo sapiens (h...	1e-06
hsa03022	pathway	Basal transcription factors - Homo sapiens (h...	5.90623e-06
hsa03040	pathway	Spliceosome - Homo sapiens (human)	0.0491617
hsa03420	pathway	Nucleotide excision repair - Homo sapiens (hu...	0.016683
hsa03440	pathway	Homologous recombination - Homo sapiens (huma...	2.61054e-05
hsa03460	pathway	Fanconi anemia pathway - Homo sapiens (human)	0.000266034
hsa04061	pathway	Viral protein interaction with cytokine and c...	0.00674358
hsa04120	pathway	Ubiquitin mediated proteolysis - Homo sapiens...	0.00175299
hsa04217	pathway	Necroptosis - Homo sapiens (human)	0.0152632
hsa04310	pathway	Wnt signaling pathway - Homo sapiens (human)	1e-06
hsa04330	pathway	Notch signaling pathway - Homo sapiens (human...	0.00672345
hsa04350	pathway	TGF-beta signaling pathway - Homo sapiens (hu...	0.017716
hsa04390	pathway	Hippo signaling pathway - Homo sapiens (human...	0.0436405
hsa04912	pathway	GnRH signaling pathway - Homo sapiens (human)	0.03513
hsa05120	pathway	Epithelial cell signaling in Helicobacter pyl…	1e-06
hsa05166	pathway	Human T-cell leukemia virus 1 infection - Hom...	0.00478489
M00029	module	Urea cycle	0.0134049
M00082	module	Fatty acid biosynthesis, initiation	0.0174019
M00086	module	beta-Oxidation, acyl-CoA synthesis	0.00127849
M00133	module	Polyamine biosynthesis, arginine => agmatine ...	0.00142507
M00134	module	Polyamine biosynthesis, arginine => ornithine...	1e-06
M00873	module	Fatty acid biosynthesis in mitochondria, anim...	0.0119008
M00874	module	Fatty acid biosynthesis in mitochondria, fung...	0.012146
1.1.1.428	enzyme	4-methylthio 2-oxobutanoate reductase (NADH)	0.000452438
1.13.11.33	enzyme	arachidonate 15-lipoxygenase	5.72411e-06
1.14.14.74	enzyme	albendazole monooxygenase (hydroxylating)	0.023137
2.3.1.39	enzyme	[acyl-carrier-protein] S-malonyltransferase	0.0169894
2.3.2.24	enzyme	(E3-independent) E2 ubiquitin-conjugating enz...	0.00175299
2.3.2.25	enzyme	N-terminal E2 ubiquitin-conjugating enzyme	0.00175299
2.3.2.27	enzyme	RING-type E3 ubiquitin transferase	0.00137642
2.3.2.32	enzyme	cullin-RING-type E3 NEDD8 transferase	1e-06
2.3.2.34	enzyme	E2 NEDD8-conjugating enzyme	0.00175299
2.7.10.1	enzyme	receptor protein-tyrosine kinase	0.00674358
2.7.11.17	enzyme	Ca2+/calmodulin-dependent protein kinase	0.00359167
2.7.11.24	enzyme	mitogen-activated protein kinase	0.0380334
2.7.11.25	enzyme	mitogen-activated protein kinase kinase kinas...	0.000722557
2.7.11.26	enzyme	tau-protein kinase	2.95575e-05
3.1.1.4	enzyme	phospholipase A2	0.0097494
3.1.1.98	enzyme	[Wnt protein] O-palmitoleoyl-L-serine hydrola...	1e-06
3.1.3.16	enzyme	protein-serine/threonine phosphatase	0.0296327
3.4.22.49	enzyme	separase	0.0163956
3.4.22.68	enzyme	Ulp1 peptidase	1e-06
3.4.24.23	enzyme	matrilysin	1e-06
3.4.24.81	enzyme	ADAM10 endopeptidase	1e-06
3.4.24.86	enzyme	ADAM 17 endopeptidase	1e-06
3.5.3.1	enzyme	arginase	1e-06
3.5.3.11	enzyme	agmatinase	1e-06
3.5.3.4	enzyme	allantoicase	1e-06
4.1.1.17	enzyme	ornithine decarboxylase	0.01132
5.6.2.1	enzyme	DNA topoisomerase	6.24927e-05
5.6.2.3	enzyme	DNA 5'-3' helicase	3.27622e-05
5.6.2.4	enzyme	DNA 3'-5' helicase	1e-06
6.2.1.64	enzyme	E1 NEDD8-activating enzyme	0.00175299
R00131	reaction	Urea amidohydrolase	1e-06
R00469	reaction	(S)-ureidoglycolate amidohydrolase (decarboxy...	0.0443422
R00551	reaction	L-Arginine amidinohydrolase	1e-06
R00774	reaction	Urea:carbon-dioxide ligase (ADP-forming)	1e-06
R00776	reaction	(S)-ureidoglycolate urea-lyase (glyoxylate-fo...	1e-06
R01157	reaction	Agmatine amidinohydrolase	1e-06
R01566	reaction	Creatine amidinohydrolase	1e-06
R01990	reaction	4-Guanidinobutanoate amidinohydrolase	1e-06
R02422	reaction	Allantoate amidinohydrolase	1e-06
R02458	reaction	D-Arginine amidinohydrolase	1e-06
R03250	reaction	5-Amino-2-oxopentanoic acid + Urea <=> 5-Guan...	1e-06
R03626	reaction	Linoleate:oxygen 13-oxidoreductase	6.80406e-06
R03627	reaction	9-cis,12-cis-Octadecadienoate delta12-cis-del...	1.20753e-05
R05357	reaction	amidinoproclavaminate amidinohydrolase	5.02133e-06
R05718	reaction	linoleate:oxygen 11S-oxidoreductase	6.04437e-06
R05740	reaction	linoleate, ferrocytochrome-b5:oxygen oxidored...	4.10767e-06
R07055	reaction	Linoleate + Oxygen + NADPH + H+ <=> 9(10)-EpO...	1e-06
R07056	reaction	Linoleate + Oxygen + NADPH + H+ <=> 12(13)-Ep...	1e-06
R07057	reaction	linoleate:oxygen 9-oxidoreductase	6.04437e-06
R07061	reaction	linoleate:oxygen (8R)-oxidoreductase	6.12951e-06
R07063	reaction	Linoleoyl-CoA,hydrogen-donor:oxygen oxidoredu...	1e-06
R07064	reaction	phosphatidylcholine 2-acylhydrolase	1e-06
R07629	reaction	3-oxo-3-ureidopropanoate amidohydrolase (urea...	1e-06
R08161	reaction	hexadecanoyl-[acyl-carrier protein],reduced-f...	1e-06
R08162	reaction	hexadecenoyl-[acyl-carrier protein] hydrolase	1e-06
R08177	reaction	Linoleoyl-CoA hydrolase	1e-06
R09811	reaction	linoleate:oxygen (10R)-oxidoreductase	6.04437e-06
R10700	reaction	palmitoyl-[acp]:CoA S-palmitoyltransferase	0.044067
R10778	reaction	2-methyl-3-oxo-3-ureidopropanoate amidohydrol...	1e-06
C00086	compound	Urea	1e-06
C00229	compound	Acyl-carrier protein	0.00068207
C00603	compound	(S)-Ureidoglycolate	0.0312666
C01595	compound	Linoleate	1e-06
C04056	compound	Rumenic acid	0.0271457
C08362	compound	(9Z)-Hexadecenoic acid	1e-06
C16520	compound	Hexadecenoyl-[acyl-carrier protein]	1e-06
